# Supplementary material for: Lessons from Exploring Chemical Space and Chemical Diversity of Propolis Components
Source: Int J Mol Sci. 2020 Jul 15;21(14):4988. doi: 10.3390/ijms21144988 (PMC7404124; doi:10.3390/ijms21144988)
Supplement: Supplementary file 1 [file ijms-21-04988-s001.zip]

Archive with 2 entries (2 files):
- Supporting information 1_TTran.docx
- Supporting information 2_TTran.xlsx
