# Supplementary material for: Lessons from Exploring Chemical Space and Chemical Diversity of Propolis Components
Source: Int J Mol Sci. 2020 Jul 15;21(14):4988. doi: 10.3390/ijms21144988 (PMC7404124; doi:10.3390/ijms21144988)
Supplement: Supplementary file 1 [file ijms-21-04988-s001.zip › Supporting information 2_TTran.xlsx]

## Sheet: Africa
Geographic region	Trivial name	Structure	Stereochemistry check	Compound class	Bee type	Bee species	Plant source (genus)	Plant source (family)	Reference
Algeria	pectolinarigenin	O=C1C2=C(O)C(OC)=C(O)C=C2OC(C3=CC=C(OC)C=C3)=C1		Flavone	Honey bee	Apis mellifera	n.d		Arab. J. Chem., 2016, 9, S425–S428
	pilosin	O=C1C2=C(O)C(OC)=C(O)C(O)=C2OC(C3=CC=C(OC)C=C3)=C1		Flavone	Honey bee	Apis mellifera	n.d		Arab. J. Chem., 2016, 9, S425–S428
	ladanein	O=C1C2=C(O)C(O)=C(OC)C=C2OC(C3=CC=C(OC)C=C3)=C1		Flavone	Honey bee	Apis mellifera	n.d		Arab. J. Chem., 2016, 9, S425–S428
	chicoric acid	O=C(O[C@H](C(O)=O)[C@H](OC(/C=C/C1=CC(O)=C(O)C=C1)=O)C(O)=O)/C=C/C2=CC(O)=C(O)C=C2	Yes	Phenylpropanoid	Honey bee	Apis mellifera	n.d		Planta Med 2011, 77, 999–1004
	chicoric acid monomethyl ester	O=C(O[C@H](C(O)=O)[C@H](OC(/C=C/C1=CC(O)=C(O)C=C1)=O)C(OC)=O)/C=C/C2=CC(O)=C(O)C=C2	Yes	Phenylpropanoid	Honey bee	Apis mellifera	n.d		Planta Med 2011, 77, 999–1005
	caffeic acid	OC(/C=C/C1=CC(O)=C(O)C=C1)=O		Phenylpropanoid	Honey bee	Apis mellifera	n.d		Planta Med 2011, 77, 999–1006
	caftaric acid	O=C(O[C@H](C(O)=O)[C@H](O)C(O)=O)/C=C/C1=CC(O)=C(O)C=C1	Yes	Phenylpropanoid	Honey bee	Apis mellifera	n.d		Planta Med 2011, 77, 999–1007
	caftaric acid 1-methyl ester	O=C(O[C@H](C(OC)=O)[C@H](O)C(O)=O)/C=C/C1=CC(O)=C(O)C=C1	Yes	Phenylpropanoid	Honey bee	Apis mellifera	n.d		Planta Med 2011, 77, 999–1008
	techtochrysin	O=C1C2=C(O)C=C(OC)C=C2OC(C3=CC=CC=C3)=C1		Flavone	Honey bee	Apis mellifera	Populus and/or Citrus spp.	Salicaceae/Rutaceae	Nat. Prod. Res. 2019, 1-5
	pinocembrin	O=C1C2=C(O)C=C(O)C=C2O[C@H](C3=CC=CC=C3)C1	Yes	Flavanone	Honey bee	Apis mellifera	Populus and/or Citrus spp.	Salicaceae/Rutaceae	Nat. Prod. Res. 2019, 1-5
	3-methyl-3-butenyl-(E)-Caffeate	OC1=CC(/C=C/C(OCCC(C)=C)=O)=CC=C1O		Phenylpropanoid	Honey bee	Apis mellifera	Populus spp.	Salicaceae	J. Agric. Food Chem. 2013, 61, 5080-5088
	2-methyl-2-butenyl-(E)-Caffeate	OC1=CC(/C=C/C(OC/C=C(C)/C)=O)=CC=C1O		Phenylpropanoid	Honey bee	Apis mellifera	Populus spp.	Salicaceae	J. Agric. Food Chem. 2013, 61, 5080-5088
	phenethyl-(E)-caffeate	OC1=C(O)C=C(/C=C/C(OCCC2=CC=CC=C2)=O)C=C1		Phenylpropanoid	Honey bee	Apis mellifera	Populus spp.	Salicaceae	J. Agric. Food Chem. 2013, 61, 5080-5088
	Chrysin	O=C1C2=C(O)C=C(O)C=C2OC(C3=CC=CC=C3)=C1		Flavone	Honey bee	Apis mellifera	Populus spp.	Salicaceae	J. Agric. Food Chem. 2013, 61, 5080-5088
	Apigenin	O=C1C2=C(O)C=C(O)C=C2OC(C3=CC=C(O)C=C3)=C1		Flavone	Honey bee	Apis mellifera	Populus spp.	Salicaceae	J. Agric. Food Chem. 2013, 61, 5080-5088
	kaempferol	O=C1C2=C(O)C=C(O)C=C2OC(C3=CC=C(O)C=C3)=C1O		Flavonol	Honey bee	Apis mellifera	Populus spp.	Salicaceae	J. Agric. Food Chem. 2013, 61, 5080-5088
	galangin	O=C1C2=C(O)C=C(O)C=C2OC(C3=CC=CC=C3)=C1O		Flavonol	Honey bee	Apis mellifera	Populus spp.	Salicaceae	J. Agric. Food Chem. 2013, 61, 5080-5088
	pinobanksin	O=C1C2=C(O)C=C(O)C=C2O[C@H](C3=CC=CC=C3)[C@H]1O	Yes	Flavanonol	Honey bee	Apis mellifera	Populus spp.	Salicaceae	J. Agric. Food Chem. 2013, 61, 5080-5088
	Pinobanksin-3-acetate	O=C1C2=C(O)C=C(O)C=C2O[C@H](C3=CC=CC=C3)[C@H]1OC(C)=O	Yes	Flavanonol	Honey bee	Apis mellifera	Populus spp.	Salicaceae	J. Agric. Food Chem. 2013, 61, 5080-5088
	pinobanksin-3-(E)-caffeate	O=C1C2=C(O)C=C(O)C=C2O[C@H](C3=CC=CC=C3)[C@H]1OC(/C=C/C4=CC=C(O)C(O)=C4)=O	Yes	Flavanonol	Honey bee	Apis mellifera	Populus spp.	Salicaceae	J. Agric. Food Chem. 2013, 61, 5080-5088
	cupressic acid	C=C1CCC2[C@@](C)(C(O)=O)CCC[C@]2(C)C1CCC(C)(O)C=C	Yes	Diterpene	Honey bee	Apis mellifera	Cistus spp.	Cistaceae	J. Agric. Food Chem. 2013, 61, 5080-5088
	isocupressic acid	C=C1CCC2[C@@](C)(C(O)=O)CCC[C@]2(C)C1CC/C(C)=C/CO	Yes	Diterpene	Honey bee	Apis mellifera	Cistus spp.	Cistaceae	J. Agric. Food Chem. 2013, 61, 5080-5088
	imbricatoloic acid	C=C1CCC2[C@@](C)(C(O)=O)CCC[C@]2(C)C1CCC(C)CCO	Yes	Diterpene	Honey bee	Apis mellifera	Cistus spp.	Cistaceae	J. Agric. Food Chem. 2013, 61, 5080-5088
	torulosal	C=C1CCC2[C@@](C)(C([H])=O)CCC[C@]2(C)C1CCC(C)(O)C=C	Yes	Diterpene	Honey bee	Apis mellifera	Cistus spp.	Cistaceae	J. Agric. Food Chem. 2013, 61, 5080-5088
	isoagathotal	C=C1CCC2[C@@](C)(C([H])=O)CCC[C@]2(C)C1CC/C(C)=C/CO	Yes	Diterpene	Honey bee	Apis mellifera	Cistus spp.	Cistaceae	J. Agric. Food Chem. 2013, 61, 5080-5088
	torulosol	C=C1CCC2[C@@](C)(CO)CCC[C@]2(C)C1CCC(C)(O)C=C	Yes	Diterpene	Honey bee	Apis mellifera	Cistus spp.	Cistaceae	J. Agric. Food Chem. 2013, 61, 5080-5088
	agathadiol	C=C1CCC2[C@@](C)(CO)CCC[C@]2(C)C1CC/C(C)=C/CO	Yes	Diterpene	Honey bee	Apis mellifera	Cistus spp.	Cistaceae	J. Agric. Food Chem. 2013, 61, 5080-5088
	cistadiol	[H][C@@]12[C@@](CC[C@@H](C)[C@]2(C)CCC(C)CCO)(C)C(CO)=CCC1	Yes	Diterpene	Honey bee	Apis mellifera	Cistus spp.	Cistaceae	J. Agric. Food Chem. 2013, 61, 5080-5088
	18-hydroxy-cis-clerodan-3-ene-15-oic acid	[H][C@@]12[C@@](CC[C@@H](C)[C@]2(C)CCC(C)CC(O)=O)(C)C(CO)=CCC1	Yes	Diterpene	Honey bee	Apis mellifera	Cistus spp.	Cistaceae	J. Agric. Food Chem. 2013, 61, 5080-5088
	myricetin-3,7,4',5'-tetramethyl ether	O=C1C2=C(O)C=C(OC)C=C2OC(C3=CC(O)=C(OC)C(OC)=C3)=C1OC		Flavonol	Honey bee	Apis mellifera	Cistus spp.	Cistaceae	J. Agric. Food Chem. 2013, 61, 5080-5088
Cameroon	a-amyrin	O[C@H]1CC[C@]2(C)[C@]3([H])[C@](C)([C@@]4(C)C([C@@H]5[C@H]([C@@H](CC[C@@]5(CC4)C)C)C)=CC3)CC[C@@]2([H])C1(C)C	Yes	Triterpene	Honey bee	Apis mellifera	n.d		Phytochemistry, 2014, 106, 156–163
	b-amyrin	C[C@@]12CC[C@]3(C)C([C@@H]1CC(C)(C)CC2)=CC[C@@]4([H])[C@@]3(C)CC[C@]5([H])[C@]4(C)CC[C@H](O)C5(C)C	Yes	Triterpene	Honey bee	Apis mellifera	n.d		Phytochemistry, 2014, 106, 156–163
	lupeol	CC([C@@H]1CC[C@]2([C@]1([C@]3(CC[C@@]4([C@]5(CC[C@@H](C(C)([C@@]5(CC[C@]4([C@@]3(CC2)C)C)[H])C)O)C)[H])[H])[H])C)=C	Yes	Triterpene	Honey bee	Apis mellifera	n.d		Phytochemistry, 2014, 106, 156–163
	Cycloartenol	CC1(C)[C@@H](O)CC[C@@]2(C3)[C@@]1([H])CC[C@]4([H])[C@@]23CC[C@@]5(C)[C@@]4(C)CC[C@@H]5[C@@H](CC/C=C(C)/C)C	Yes	Triterpene	Honey bee	Apis mellifera	n.d		Phytochemistry, 2014, 106, 156–163
	Mangiferonic acid	O=C1CC[C@@]2(C3)[C@](CC[C@]4([H])[C@@]23CC[C@@]5(C)[C@@]4(C)CC[C@@H]5[C@@H](CC/C=C(C)/C(O)=O)C)([H])C1(C)C	Yes	Triterpene	Honey bee	Apis mellifera	n.d		Phytochemistry, 2014, 106, 156–163
	Mangiferolic acid	O[C@H]1CC[C@@]2(C3)[C@](CC[C@]4([H])[C@@]23CC[C@@]5(C)[C@@]4(C)CC[C@@H]5[C@@H](CC/C=C(C)/C(O)=O)C)([H])C1(C)C	Yes	Triterpene	Honey bee	Apis mellifera	n.d		Phytochemistry, 2014, 106, 156–163
	Isomangiferolic acid	O[C@@H]1CC[C@@]2(C3)[C@](CC[C@]4([H])[C@@]23CC[C@@]5(C)[C@@]4(C)CC[C@@H]5[C@@H](CC/C=C(C)/C(O)=O)C)([H])C1(C)C	Yes	Triterpene	Honey bee	Apis mellifera	n.d		Phytochemistry, 2014, 106, 156–163
	Ambonic acid	CC1(C)C(CC[C@@]2(C3)[C@@]1([H])CC[C@]4([H])[C@@]23CC[C@@]5(C)[C@@]4(C)CC[C@@H]5[C@@H](CCC(C(C)C(O)=O)=C)C)=O	Yes	Triterpene	Honey bee	Apis mellifera	n.d		Phytochemistry, 2014, 106, 156–163
	Ambolic acid	CC1(C)[C@@H](O)CC[C@@]2(C3)[C@@]1([H])CC[C@]4([H])[C@@]23CC[C@@]5(C)[C@@]4(C)CC[C@@H]5[C@@H](CCC(C(C)C(O)=O)=C)C	Yes	Triterpene	Honey bee	Apis mellifera	n.d		Phytochemistry, 2014, 106, 156–163
	25-cyclopropyl-3b-hudroxyurs-12-ene	O[C@H]1CC[C@@]2(C3)C(CC[C@]4(C)[C@@]23CC=C5[C@@]4(C)CC[C@]6(C)C5[C@@H](C)[C@H](C)CC6)C1(C)C	Yes	Triterpene	Honey bee	Apis mellifera	n.d		J. Appl. Pharm. Sci., 2014, 4, 1-9
	cycloart-3b-hydroxy-12, 25(26)-diene	O[C@H]1CC[C@@]2(C3)C(CC[C@]4(C)[C@@]23CC=C5[C@]4(CCC5[C@H](CCCC(C)=C)C)C)C1(C)C	Yes	Triterpene	Honey bee	Apis mellifera	n.d		J. Appl. Pharm. Sci., 2014, 4, 1-9
	olean-12-en-3b, 28-diol	O[C@H]1CC[C@@]2(C)C(CC[C@]3(C)C2CC=C4[C@@]3(C)CC[C@]5(CO)C4CC(C)(C)CC5)C1(C)C	Yes	Triterpene	Honey bee	Apis mellifera	n.d		J. Appl. Pharm. Sci., 2014, 4, 1-9
	lup-20(26)-en-3-one	C=C([C@@H]1CC[C@]2(C)CC[C@@]3(C)[C@]4(C)CCC5C(C)(C)C(CC[C@]5(C)C4CCC3C21)=O)C	Yes	Triterpene	Honey bee	Apis mellifera	n.d		J. Appl. Pharm. Sci., 2014, 4, 1-9
	lup-20(29)-en-3b-oate	C=C([C@@H]1CC[C@]2(C)CC[C@@]3(C)[C@]4(C)CCC5C(C)(C)[C@@H](OC(C)=O)CC[C@]5(C)C4CCC3C21)C	Yes	Triterpene	Honey bee	Apis mellifera	n.d		J. Appl. Pharm. Sci., 2014, 4, 1-9
	3b-hydroxylup-20(29)-ene	C=C([C@@H]1CC[C@]2(C)CC[C@@]3(C)[C@]4(C)CCC5C(C)(C)[C@@H](O)CC[C@]5(C)C4CCC3C21)C	Yes	Triterpene	Honey bee	Apis mellifera	n.d		J. Appl. Pharm. Sci., 2014, 4, 1-9
	deperoxidised plukenetione C (named plukenetinone I)	O=C([C@](C[C@@H](O)C(C)(O)C)([C@@]1(C(C)(O)C)[H])C([C@@]2(C/C=C(C)/C)C[C@H](C1)C3(C)C)=O)[C@@]3(C(C4=CC=CC=C4)=O)C2=O	Yes	Polyprenylated acylphloroglucinol	Honey bee	Apis mellifera	n.d		Phytochem. Lett., 2014, 10, 35–39
Canary Island	Sesamin	[H][C@@]1([C@@H](C2=CC=C(OCO3)C3=C2)OC4)[C@@]4([H])[C@@H](C5=CC(OCO6)=C6C=C5)OC1	Yes	Lignan	Honey bee	Apis mellifera	n.d		Fitoterapia, 1999, 70, 89-92
	Aschantin	[H][C@@]1([C@@H](C2=CC=C(OCO3)C3=C2)OC4)[C@@]4([H])[C@@H](C5=CC(OC)=C(OC)C(OC)=C5)OC1	Yes	Lignan	Honey bee	Apis mellifera	n.d		Fitoterapia, 1999, 70, 89-92
	Sesartemin	[H][C@@]1([C@@H](C2=CC(OC)=C(OCO3)C3=C2)OC4)[C@@]4([H])[C@@H](C5=CC(OC)=C(OC)C(OC)=C5)OC1	Yes	Lignan	Honey bee	Apis mellifera	n.d		Fitoterapia, 1999, 70, 89-92
	Yangambin	[H][C@@]1([C@@H](C2=CC(OC)=C(OC)C(OC)=C2)OC3)[C@@]3([H])[C@@H](C4=CC(OC)=C(OC)C(OC)=C4)OC1	Yes	Lignan	Honey bee	Apis mellifera	n.d		Fitoterapia, 1999, 70, 89-92
Egypt	isonymphaeol C	O=C1C2=C(O)C=C(OC)C=C2OC(C3=CC(C/C=C(C)/CC/C=C(C)/C)=C(O)C(O)=C3)C1	No	Prenylated flavanone	Honey bee	Apis mellifera	n.d		Rev. Latinoam. Quim., 2009, 37, 85–90
	isonymphaeol D	O=C1C2=C(OC)C=C(O)C=C2O[C@H](C3=CC(C/C=C(C)/CC/C=C(C)/C)=C(O)C(O)=C3)C1	Yes	Prenylated flavanone	Honey bee	Apis mellifera	n.d		Nat. Prod. Commun., 2010, 5, 43–45
	Propolin F (isonymphaeol B)	O=C1C2=C(O)C=C(O)C=C2O[C@H](C3=CC(C/C=C(C)/CC/C=C(C)/C)=C(O)C(O)=C3)C1	Yes	Prenylated flavanone	Honey bee	Apis mellifera	n.d		Nat. Prod. Commun., 2010, 5, 43–45
	Propolin D (nymphaeol B)	O=C1C2=C(O)C(C/C=C(C)/CC/C=C(C)/C)=C(O)C=C2O[C@H](C3=CC=C(O)C(O)=C3)C1	Yes	Prenylated flavanone	Honey bee	Apis mellifera	n.d		Nat. Prod. Commun., 2010, 5, 43–45
Ghana	(E)-5-(2-(8-hydroxy-2-methyl-2-(4-methylpent-3-en-1-yl)-2H-chromen-6-yl) vinyl)-2-(3-methylbut-2-en-1-yl)benzene-1,3-diol	OC1=C(C/C=C(C)/C)C(O)=CC(/C=C/C2=CC(C=CC(CC/C=C(C)/C)(C)O3)=C3C(O)=C2)=C1	No	Stilbene	Honey bee	Apis mellifera	n.d		Phytochem. Lett., 2014, 10, 35–39
	5-((E)-3,5-dihydroxystyryl)-3-((E)-3,7-dimethylocta-2,6-dien-1-yl)benzene-1,2-diol	OC1=CC(O)=CC(/C=C/C2=CC(C/C=C(C)/CC/C=C(C)/C)=C(O)C(O)=C2)=C1		Stilbene	Honey bee	Apis mellifera	n.d		Phytochem. Lett., 2014, 10, 35–39
Kenya	Tetrahydrojusticidin B	COC1=C(OC)C=C([C@@H](C2=CC=C(OCO3)C3=C2)[C@@H](C(OC4)=O)[C@H]4C5)C5=C1	Yes	Lignan	Honey bee	Apis mellifera	n.d		Fitoterapia, 2010, 81, 509–514
	6-Methoxydiphyllin	COC1=C(OC)C=C(C(C2=CC=C(OCO3)C3=C2)=C(C(OC4)=O)C4=C5O)C5=C1OC	Yes	Lignan	Honey bee	Apis mellifera	n.d		Fitoterapia, 2010, 81, 509–514
	phyllamyricinC	COC1=C(OC)C=C(C(C2=CC=C(OCO3)C3=C2)=C(C(OC4)=O)C4=C5)C5=C1OC	Yes	Lignan	Honey bee	Apis mellifera	n.d		Fitoterapia, 2010, 81, 509–514
	macarangin	O=C1C2=C(O)C(C/C=C(C)/CC/C=C(C)/C)=C(O)C=C2OC(C3=CC=C(O)C=C3)=C1O		Prenylated flavone	Honey bee	Apis mellifera	n.d		Fitoterapia, 2010, 81, 509–514
	schweinfurthin A	OC1=CC(/C=C/C(C=C2O)=CC3=C2O[C@@]4(C)[C@@](C3)([H])C(C)(C)[C@H](O)[C@H](O)C4)=CC(O)=C1C/C=C(C)/CC/C=C(C)/C	Yes	Stilbene	Honey bee	Apis mellifera	n.d		Fitoterapia, 2010, 81, 509–514
	schweinfurthin B	OC1=CC(/C=C/C(C=C2OC)=CC3=C2O[C@@]4(C)[C@@](C3)([H])C(C)(C)[C@H](O)[C@H](O)C4)=CC(O)=C1C/C=C(C)/CC/C=C(C)/C	Yes	Stilbene	Honey bee	Apis mellifera	n.d		Fitoterapia, 2010, 81, 509–514
Libya	13-epitorulosal	C[C@@]12C(CCC([C@@H]2CC[C@](C=C)(O)C)=C)[C@](C([H])=O)(C)CCC1	Yes	Diterpene	Honey bee	Apis mellifera	n.d		Phytother. Res. 2014, 28, 1756–1760
	acetyl-13-epi-cupressic acid	C[C@@]12C(CCC([C@@H]2CC[C@](C=C)(OC(C)=O)C)=C)[C@](C(O)=O)(C)CCC1	Yes	Diterpene	Honey bee	Apis mellifera	n.d		Phytother. Res. 2014, 28, 1756–1760
	13-epi-cupressic acid	C[C@@]12C(CCC([C@@H]2CC[C@](C=C)(O)C)=C)[C@](C(O)=O)(C)CCC1	Yes	Diterpene	Honey bee	Apis mellifera	n.d		Phytother. Res. 2014, 28, 1756–1760
	sesamin	[H][C@]12[C@H](C3=CC(OCO4)=C4C=C3)OC[C@@]1([H])[C@H](C5=CC(OCO6)=C6C=C5)OC2	Yes	Lignan	Honey bee	Apis mellifera	n.d		Phytother. Res. 2014, 28, 1756–1760
	13-epi-torulosolol	C[C@@]12C(CCC([C@@H]2CC[C@](C=C)(O)C)=C)[C@](CO)(C)CCC1	Yes	Diterpene	Honey bee	Apis mellifera	n.d		Molecules 2019, 24, 1041
	Demethylpiperitol	[H][C@]12[C@H](C3=CC(OCO4)=C4C=C3)OC[C@@]1([H])[C@H](C5=CC(O)=C(O)C=C5)OC2	Yes	Lignan	Honey bee	Apis mellifera	n.d		Molecules 2019, 24, 1041
	5'-Methoxypiperitol	[H][C@]12[C@H](C3=CC(OCO4)=C4C=C3)OC[C@@]1([H])[C@H](C5=CC(OC)=C(O)C(OC)=C5)OC2	Yes	Lignan	Honey bee	Apis mellifera	n.d		Molecules 2019, 24, 1041
	Bilobol	OC1=CC(CCCCCCC/C=C\CCCC)=CC(O)=C1		Phenolic lipic	Honey bee	Apis mellifera	n.d		Molecules 2019, 24, 1041
	Taxifolin-3-acetyl-4'-methyl ether	OC1=CC(O)=C(C([C@H](OC(C)=O)[C@H](C2=CC(O)=C(OC)C=C2)O3)=O)C3=C1	Yes	Flavanonol	Honey bee	Apis mellifera	n.d		Molecules 2019, 24, 1041
	Ambolic acid	O[C@H]1CC[C@@]2(C3)[C@](CC[C@]4([H])[C@@]23CC[C@@]5(C)[C@@]4(C)CC[C@@H]5[C@@H](CCC(C(C)C(O)=O)=C)C)([H])C1(C)C	Yes	Triterpene	Honey bee	Apis mellifera	n.d		Molecules 2019, 24, 1041
	Cycloartenol	O[C@H]1CC[C@@]2(C3)[C@](CC[C@]4([H])[C@@]23CC[C@@]5(C)[C@@]4(C)CC[C@@H]5[C@@H](CC/C=C(C)/C)C)([H])C1(C)C	Yes	Triterpene	Honey bee	Apis mellifera	n.d		Molecules 2019, 24, 1041
	Mangiferonic acid	O=C1CC[C@@]2(C3)[C@](CC[C@]4([H])[C@@]23CC[C@@]5(C)[C@@]4(C)CC[C@@H]5[C@@H](CC/C=C(C)/C(O)=O)C)([H])C1(C)C	Yes	Triterpene	Honey bee	Apis mellifera	n.d		Molecules 2019, 24, 1041
	Mangiferolic acid	O[C@H]1CC[C@@]2(C3)[C@](CC[C@]4([H])[C@@]23CC[C@@]5(C)[C@@]4(C)CC[C@@H]5[C@@H](CC/C=C(C)/C(O)=O)C)([H])C1(C)C	Yes	Triterpene	Honey bee	Apis mellifera	n.d		Molecules 2019, 24, 1041
	27-Hydroxymangiferonic acid	O=C1CC[C@]23C[C@@]2(CC[C@]4([C@]5(CC[C@@H]4[C@H](C)CC/C=C(C(O)=O)\CO)C)C)[C@@]5([H])CC[C@]3(C1(C)C)[H]	Yes	Triterpene	Honey bee	Apis mellifera	n.d		Molecules 2019, 24, 1041
	agathadiol	C=C1CCC2[C@](CO)(C)CCC[C@]2(C)[C@H]1CC/C(C)=C/CO	Yes	Diterpene	Honey bee	Apis mellifera	n.d		Molecules 2019, 24, 1041
	isocupressic acid	C=C1CCC2[C@](C(O)=O)(C)CCC[C@]2(C)[C@H]1CC/C(C)=C/CO	Yes	Diterpene	Honey bee	Apis mellifera	n.d		Molecules 2019, 24, 1041
	15-acetoxyisocupressic acid	C=C1CCC2[C@](C(O)=O)(C)CCC[C@]2(C)[C@H]1CC/C(C)=C/COC(C)=O	Yes	Diterpene	Honey bee	Apis mellifera	n.d		Molecules 2019, 24, 1041
	isoagatholal	C=C1CCC2[C@](C([H])=O)(C)CCC[C@]2(C)[C@H]1CC/C(C)=C/CO	Yes	Diterpene	Honey bee	Apis mellifera	n.d		Molecules 2019, 24, 1041
Nigeria	calycosin	O=C1C2=CC=C(O)C=C2OC=C1C3=CC=C(OC)C(O)=C3		Flavone	Honey bee	Apis mellifera	Dalbergia and/or Macaranga spp.	Fabaceae/Euphorbiaceae	‎Phytochem. Anal., 2016, 27, 107-115
	vestitol	OC1=CC=C(C[C@@H](C2=CC=C(OC)C=C2O)CO3)C3=C1	Yes	Isoflavane	Honey bee	Apis mellifera	Dalbergia and/or Macaranga spp.	Fabaceae/Euphorbiaceae	‎Phytochem. Anal., 2016, 27, 107-115
	liquiritigenin	OC1=CC=C(C(C[C@@H](C2=CC=C(O)C=C2)O3)=O)C3=C1	Yes	Flavanone	Honey bee	Apis mellifera	Dalbergia and/or Macaranga spp.	Fabaceae/Euphorbiaceae	‎Phytochem. Anal., 2016, 27, 107-115
	pinocembrin	OC(C=C1O)=CC2=C1C(C[C@@H](C3=CC=CC=C3)O2)=O	Yes	Flavanone	Honey bee	Apis mellifera	Dalbergia and/or Macaranga spp.	Fabaceae/Euphorbiaceae	‎Phytochem. Anal., 2016, 27, 107-115
	medicarpin	OC1=CC2=C([C@@]3([H])OC4=C(C=CC(OC)=C4)[C@@]3([H])CO2)C=C1	Yes	Pterocarpan	Honey bee	Apis mellifera	Dalbergia and/or Macaranga spp.	Fabaceae/Euphorbiaceae	‎Phytochem. Anal., 2016, 27, 107-115
	riverinol	COC1=CC=C(C(CC2=C(O)C=C(OC)C=C2)CO3)C3=C1	No	Lignan	Honey bee	Apis mellifera	Dalbergia and/or Macaranga spp.	Fabaceae/Euphorbiaceae	‎Phytochem. Anal., 2016, 27, 107-115
	6-prenylnaringenin	OC1=C(C/C=C(C)/C)C(O)=C(C(C[C@@H](C2=CC=C(O)C=C2)O3)=O)C3=C1	Yes	Prenylated flavanone	Honey bee	Apis mellifera	Dalbergia and/or Macaranga spp.	Fabaceae/Euphorbiaceae	‎Phytochem. Anal., 2016, 27, 107-115
	8-prenylnaringenin	OC1=CC(O)=C(C(C[C@@H](C2=CC=C(O)C=C2)O3)=O)C3=C1C/C=C(C)/C	Yes	Prenylated flavanone	Honey bee	Apis mellifera	Dalbergia and/or Macaranga spp.	Fabaceae/Euphorbiaceae	‎Phytochem. Anal., 2016, 27, 107-115
	propolin D	OC1=CC(O)=C(C(C[C@@H](C2=CC=C(O)C(O)=C2C/C=C(C)/CC/C=C(C)/C)O3)=O)C3=C1	Yes	Prenylated flavanone	Honey bee	Apis mellifera	Dalbergia and/or Macaranga spp.	Fabaceae/Euphorbiaceae	‎Phytochem. Anal., 2016, 27, 107-115
	macarangin	OC1=C(C/C=C(C)/CC/C=C(C)/C)C(O)=C(C(C(O)=C(C2=CC=C(O)C=C2)O3)=O)C3=C1		Prenylated flavone	Honey bee	Apis mellifera	Dalbergia and/or Macaranga spp.	Fabaceae/Euphorbiaceae	‎Phytochem. Anal., 2016, 27, 107-115
	1,3,7-trihydroxy-2,8-di-(3-methylbut-2-enyl)xanthone	OC1=CC=C(OC(C=C(O)C(C/C=C(C)/C)=C2O)=C2C3=O)C3=C1C/C=C(C)/C		Xanthone	Honey bee	Apis mellifera	Dalbergia and/or Macaranga spp.	Fabaceae/Euphorbiaceae	Sci. Rep., 2017, 7, 923
	1,3,7-trihydroxy-4,8-di-(3-methylbut-2-enyl)xanthone	OC1=CC=C(OC(C(C/C=C(C)/C)=C(O)C=C2O)=C2C3=O)C3=C1C/C=C(C)/C		Xanthone	Honey bee	Apis mellifera	Dalbergia and/or Macaranga spp.	Fabaceae/Euphorbiaceae	Sci. Rep., 2017, 7, 923
	1,7-dihydroxy-3-O-(3-methylbut-2-enyl)-8-(3-methylbut-2-enyl)xanthone	OC1=CC=C(OC(C=C(OC/C=C(C)/C)C=C2O)=C2C3=O)C3=C1C/C=C(C)/C		Xanthone	Honey bee	Apis mellifera	Dalbergia and/or Macaranga spp.	Fabaceae/Euphorbiaceae	Sci. Rep., 2017, 7, 923
	Mangiferonic acid	O=C1CC[C@@]2(C3)[C@](CC[C@]4([H])[C@@]23CC[C@@]5(C)[C@@]4(C)CC[C@@H]5[C@@H](CC/C=C(C)/C(O)=O)C)([H])C1(C)C	Yes	Triterpene	Honey bee	Apis mellifera	Dalbergia and/or Macaranga spp.	Fabaceae/Euphorbiaceae	Sci. Rep., 2017, 7, 923
	Ambonic acid	O=C1CC[C@@]2(C3)[C@](CC[C@]4([H])[C@@]23CC[C@@]5(C)[C@@]4(C)CC[C@@H]5[C@@H](CCC(C(C)C(O)=O)=C)C)([H])C1(C)C	Yes	Triterpene	Honey bee	Apis mellifera	Dalbergia and/or Macaranga spp.	Fabaceae/Euphorbiaceae	Sci. Rep., 2017, 7, 923
	a-amyrin	O[C@H]1CC[C@@]2(C)[C@](CC[C@]3(C)[C@]2([H])CC=C4[C@@]3(C)CC[C@]5(C)[C@@]4([H])[C@@H](C)[C@H](C)CC5)([H])C1(C)C	Yes	Triterpene	Honey bee	Apis mellifera	Dalbergia and/or Macaranga spp.	Fabaceae/Euphorbiaceae	Sci. Rep., 2017, 7, 923
	astrapterocarpan	OC1=CC2=C([C@@]3([H])OC4=C(C=CC(OC)=C4OC)[C@@]3([H])CO2)C=C1	Yes	Pterocarpan	Honey bee	Apis mellifera	Dalbergia and/or Macaranga spp.	Fabaceae/Euphorbiaceae	Nat. Prod. Res., 2019, 1-5
	3,8-dihydroxy-9-methoxy-pterocarpan	OC1=CC2=C([C@@]3([H])OC4=C(C=C(O)C(OC)=C4)[C@@]3([H])CO2)C=C1	Yes	Pterocarpan	Honey bee	Apis mellifera	Dalbergia and/or Macaranga spp.	Fabaceae/Euphorbiaceae	Nat. Prod. Res., 2019, 1-5
	Vesticarpan	OC1=CC=C2[C@@]([H])([C@]3(COC2=C1)[H])OC4=C3C=CC(OC)=C4O	Yes	Pterocarpan	Honey bee	Apis mellifera	Dalbergia and/or Macaranga spp.	Fabaceae/Euphorbiaceae	Nat. Prod. Res., 2019, 1-5
	broussonin B	COC1=C(CCCC2=CC=C(O)C=C2)C=CC(O)=C1		Phenylpropanoid	Honey bee	Apis mellifera	Dalbergia and/or Macaranga spp.	Fabaceae/Euphorbiaceae	Nat. Prod. Res., 2019, 1-5
Blue: replicated compounds
	Diterpene	17
	Flavanone	3
	Flavanonol	4
	Flavone	7
	Flavonol	3
	Isoflavane	1
	Lignan	11
	Phenolic lipic	1
	Phenylpropanoid	9
	Polyprenylated acylphloroglucinol	1
	Prenylated flavanone	7
	Prenylated flavone	2
	Pterocarpan	4
	Stilbene	4
	Triterpene	23
	Xanthone	3
		100

## Sheet: America
Geographic region	Trivial name	Structure	Stereochemistry check	Compound class	Bee type	Bee species	Plant source (genus)	Plant source (family)	Reference
Argentina	3'-methyl-nordihydroguaiaretic acid	OC1=C(OC)C=C(C[C@@H](C)[C@@H](C)CC2=CC(O)=C(O)C=C2)C=C1	Yes	Lignan	Honey bee	Apis mellifera	Larrea nitida	Zygophyllaceae	Food Chem. Toxicol., 2011, 49, 1970-1978
	nordihydroguaiaretic acid	OC1=C(O)C=C(C[C@@H](C)[C@@H](C)CC2=CC(O)=C(O)C=C2)C=C1	Yes	Lignan	Honey bee	Apis mellifera	Larrea nitida	Zygophyllaceae	Food Chem. Toxicol., 2011, 49, 1970-1978
	4-((2R,3S)-4-(4-hydroxyphenyl)-2,3-dimethylbutyl)benzene-1,2-diol	OC1=C(O)C=C(C[C@@H](C)[C@@H](C)CC2=CC=C(O)C=C2)C=C1	Yes	Lignan	Honey bee	Apis mellifera	Larrea nitida	Zygophyllaceae	Food Chem. Toxicol., 2011, 49, 1970-1978
	meso-(7S,8S,7'R,8'R)-3,4,3',4'-tetrahydroxy-7,7'-epoxylignan	C[C@H]1[C@H](C)[C@@H](C2=CC=C(O)C(O)=C2)O[C@@H]1C3=CC(O)=C(O)C=C3	Yes	Lignan	Honey bee	Apis mellifera	Larrea nitida	Zygophyllaceae	Food Chem. Toxicol., 2011, 49, 1970-1978
	(7S,8S,7'R,8'R)-3,3',4'-trihydroxy-4-methoxy-7,7'-epoxylignan	C[C@H]1[C@H](C)[C@@H](C2=CC=C(O)C(O)=C2)O[C@@H]1C3=CC(O)=C(OC)C=C3	Yes	Lignan	Honey bee	Apis mellifera	Larrea nitida	Zygophyllaceae	Food Chem. Toxicol., 2011, 49, 1970-1978
	Izalpinin	O=C1C2=C(O)C=C(OC)C=C2OC(C3=CC=CC=C3)=C1O		Flavonol	Honey bee	Apis mellifera	Zuccagnia punctata	Caesalpinieae	J. Agric. Food Chem. 2010, 58, 194–201
	Galangin	O=C1C2=C(O)C=C(O)C=C2OC(C3=CC=CC=C3)=C1O		Flavonol	Honey bee	Apis mellifera	Zuccagnia punctata	Caesalpinieae	J. Agric. Food Chem. 2010, 58, 194–201
	Rhamnocitrin	O=C1C2=C(O)C=C(OC)C=C2OC(C3=CC=C(O)C=C3)=C1O		Flavonol	Honey bee	Apis mellifera	Zuccagnia punctata	Caesalpinieae	J. Agric. Food Chem. 2010, 58, 194–201
	3-hydroxy-7,8-dimethoxyflavone	O=C1C2=C(O)C=C(OC)C(OC)=C2OC(C3=CC=CC=C3)=C1O		Flavonol	Honey bee	Apis mellifera	Zuccagnia punctata	Caesalpinieae	J. Agric. Food Chem. 2010, 58, 194–201
	7-hydroxyflavanone	OC1=CC(O)=C2C(O[C@H](C3=CC=CC=C3)CC2=O)=C1	No	Flavanone	Honey bee	Apis mellifera	Zuccagnia punctata	Caesalpinieae	J. Agric. Food Chem. 2010, 58, 194–201
	Pinocembrin	O=C1C2=C(O)C=C(O)C=C2O[C@H](C3=CC=CC=C3)C1	Yes	Flavanone	Honey bee	Apis mellifera	Zuccagnia punctata	Caesalpinieae	J. Agric. Food Chem. 2010, 58, 194–201
	7-hydroxy-8-methoxyflavanone	O=C1C2=CC=C(O)C(OC)=C2OC(C3=CC=CC=C3)C1	No	Flavanone	Honey bee	Apis mellifera	Zuccagnia punctata	Caesalpinieae	J. Agric. Food Chem. 2010, 58, 194–201
	Pinostrobin	O=C1C2=C(O)C=C(OC)C=C2O[C@H](C3=CC=CC=C3)C1	Yes	Flavanone	Honey bee	Apis mellifera	Zuccagnia punctata	Caesalpinieae	J. Agric. Food Chem. 2010, 58, 194–201
	2',4'-dihydroxy-3'-methoxychalcone	O=C(/C=C/C1=CC=CC=C1)C2=C(O)C(OC)=C(O)C=C2		Chalcone	Honey bee	Apis mellifera	Zuccagnia punctata	Caesalpinieae	J. Agric. Food Chem. 2010, 58, 194–201
	2',4'-dihydroxychalcone	O=C(/C=C/C1=CC=CC=C1)C2=C(O)C=C(O)C=C2		Chalcone	Honey bee	Apis mellifera	Zuccagnia punctata	Caesalpinieae	J. Agric. Food Chem. 2010, 58, 194–201
	7,4’-dihydroxy-5-methoxyflavanone	O=C(CC(C1=CC=C(O)C=C1)O2)C3=C2C=C(O)C=C3OC	No	Flavanone	Honey bee	Apis mellifera	n.d		Nat. Prod. Commun., 2011, 6, 823-827
	7-hydroxy-5,8-dimethoxyflavanone	O=C(CC(C1=CC=CC=C1)O2)C3=C2C(OC)=C(O)C=C3OC	No	Flavanone	Honey bee	Apis mellifera	n.d		Nat. Prod. Commun., 2011, 6, 823-827
	3b,7-dihydroxy-5-methoxyflavanone	O=C([C@H](O)C(C1=CC=CC=C1)O2)C3=C2C=C(O)C=C3OC	Yes	Flavanonol	Honey bee	Apis mellifera	n.d		Nat. Prod. Commun., 2011, 6, 823-827
	2’,4’,4-trihydroxy-6’-methoxychalcone	O=C(/C=C/C1=CC=C(O)C=C1)C2=C(O)C=C(O)C=C2OC		Chalcone	Honey bee	Apis mellifera	n.d		Nat. Prod. Commun., 2011, 6, 823-827
	7-hydroxy-5,8 dimethoxyflavone	O=C(C=C(C1=CC=CC=C1)O2)C3=C2C(OC)=C(O)C=C3OC		Flavone	Honey bee	Apis mellifera	n.d		Nat. Prod. Commun., 2011, 6, 823-827
	3,7-dihydroxy-8-methoxyflavone	O=C(C(O)=C(C1=CC=CC=C1)O2)C3=C2C(OC)=C(O)C=C3		Flavonol	Honey bee	Apis mellifera	n.d		Nat. Prod. Commun., 2011, 6, 823-827
	3,5-dihydroxy-7,8-dimethoxyflavone	O=C(C(O)=C(C1=CC=CC=C1)O2)C3=C2C(OC)=C(OC)C=C3O		Flavonol	Honey bee	Apis mellifera	n.d		Nat. Prod. Commun., 2011, 6, 823-827
	5-hydroxy-4’,7-dimethoxyflavone	O=C(C=C(C1=CC=C(OC)C=C1)O2)C3=C2C=C(OC)C=C3O		Flavone	Honey bee	Apis mellifera	n.d		Nat. Prod. Commun., 2011, 6, 823-827
	4', 5-dihydroxy-3,7,8-trimethoxyflavone	O=C(C(OC)=C(C1=CC=C(O)C=C1)O2)C3=C2C(OC)=C(OC)C=C3O		Flavonol	Honey bee	Apis mellifera	n.d		Nat. Prod. Commun., 2011, 6, 823-827
	Pinobanksin	OC1=CC(O)=C2C([C@@H]([C@H](OC2=C1)C3=CC=CC=C3)O)=O	Yes	Flavanonol	Honey bee	Apis mellifera	n.d		J. Agric. Food Chem. 2009, 57, 2691–2698
	Chrysin	O=C1C2=C(O)C=C(O)C=C2OC(C3=CC=CC=C3)=C1		Flavone	Honey bee	Apis mellifera	n.d		J. Agric. Food Chem. 2009, 57, 2691–2698
	Techtochrysin	OC1=C(C(C=C(C2=CC=CC=C2)O3)=O)C3=CC(OC)=C1		Flavone	Honey bee	Apis mellifera	n.d		J. Agric. Food Chem. 2009, 57, 2691–2698
Brazil	guttiferone E	O=C(C(C([C@@]12C[C@@H](C/C=C(C)/C)C(C)=C)=O)=C(O)[C@@](C/C=C(C)/C)(C(C)(C)[C@@H](C/C=C(C)/C)C2)C1=O)C3=CC(O)=C(O)C=C3	Yes	Polyprenylated acylphloroglucinol	Honey bee	Apis mellifera	Dalbergia ecastophyllum	Fabaceae	J. Agric. Food Chem. 2011, 59, 6484–6491
	xanthochymol	O=C(C(C([C@@]12C[C@@H](CCC(C)=C)C(C)=C)=O)=C(O)[C@@](C/C=C(C)/C)(C(C)(C)[C@@H](C/C=C(C)/C)C2)C1=O)C3=CC(O)=C(O)C=C3	Yes	Polyprenylated acylphloroglucinol	Honey bee	Apis mellifera	Dalbergia ecastophyllum	Fabaceae	J. Agric. Food Chem. 2011, 59, 6484–6491
	oblongifolin A	O=C(C(C([C@@]12C/C=C(C)\C)=O)=C(O)[C@@](C/C=C(C)/C)(C(C)(C)[C@@H](C/C=C(C)/CC/C=C(C)\C)C2)C1=O)C3=CC(O)=C(O)C=C3	Yes	Polyprenylated acylphloroglucinol	Honey bee	Apis mellifera	Dalbergia ecastophyllum	Fabaceae	J. Agric. Food Chem. 2011, 59, 6484–6491
	7,3'-dihydroxy-5'-methoxyisoflavone	O=C1C2=CC=C(O)C=C2OC=C1C3=CC(O)=CC(OC)=C3		Isoflavone	Honey bee	Apis mellifera	Dalbergia ecastophyllum	Fabaceae	J. Agric. Food Chem. 2011, 59, 6484–6491
	neovestitol	OC(C=C1)=CC2=C1CC(C3=CC=C(O)C=C3OC)CO2	No	Isoflavane	Honey bee	Apis mellifera	Dalbergia ecastophyllum	Fabaceae	J. Agric. Food Chem. 2011, 59, 6484–6491
	homopterocarpin	COC(C=C1)=CC2=C1[C@](OC3=C4C=CC(OC)=C3)([H])[C@]4([H])CO2	Yes	Pterocarpan	Honey bee	Apis mellifera	Dalbergia ecastophyllum	Fabaceae	J. Agric. Food Chem. 2011, 59, 6484–6491
	vesticarpan	OC(C=C1)=CC2=C1[C@](OC3=C4C=CC(OC)=C3O)([H])[C@]4([H])CO2	Yes	Pterocarpan	Honey bee	Apis mellifera	Dalbergia ecastophyllum	Fabaceae	J. Agric. Food Chem. 2011, 59, 6484–6491
	3,8-dihydroxy-9-methoxy-pterocarpan	OC(C=C1)=CC2=C1[C@](OC3=C4C=C(O)C(OC)=C3)([H])[C@]4([H])CO2	Yes	Pterocarpan	Honey bee	Apis mellifera	Dalbergia ecastophyllum	Fabaceae	J. Agric. Food Chem. 2011, 59, 6484–6491
	retusapurpurin A	COC(C=C1)=CC2=C1CC(C3=C(O)C=C([O+]=C(C4=CC=C(O)C=C4OC)C=C5C6=CC=C(OC)C=C6)C5=C3)CO2	No	Isoflavane	Honey bee	Apis mellifera	Dalbergia ecastophyllum	Fabaceae	J. Agric. Food Chem. 2011, 59, 6484–6491
	retusapurpurin B	COC(C=C1)=CC2=C1CC(C3=C(O)C=C([O+]=C(C4=CC=C(O)C=C4)C=C5C6=C(O)C=C(OC)C=C6)C5=C3)CO2	No	Isoflavane	Honey bee	Apis mellifera	Dalbergia ecastophyllum	Fabaceae	J. Agric. Food Chem. 2011, 59, 6484–6491
	syringaldehyde	OC1=C(OC)C=C(/C=C/C([H])=O)C=C1		Phenylpropanoid	Honey bee	Apis mellifera	Araucaria heterophylla	Araucariaceae	Z. Naturforsch., C, 1996, 51, 277–280
	isocupressic acid	C=C1CCC2[C@](C(O)=O)(C)CCC[C@]2(C)[C@H]1CC/C(C)=C/CO	Yes	Diterpene	Honey bee	Apis mellifera	Araucaria heterophylla	Araucariaceae	Z. Naturforsch., C, 1996, 51, 277–280
	15-acetoxyisocupressic acid	C=C1CCC2[C@](C(O)=O)(C)CCC[C@]2(C)[C@H]1CC/C(C)=C/COC(C)=O	Yes	Diterpene	Honey bee	Apis mellifera	Araucaria heterophylla	Araucariaceae	Z. Naturforsch., C, 1996, 51, 277–280
	imbricatoloic acid	C=C1CCC2[C@](C(O)=O)(C)CCC[C@]2(C)[C@H]1CCC(C)CCO	Yes	Diterpene	Honey bee	Apis mellifera	Araucaria heterophylla	Araucariaceae	Z. Naturforsch., C, 1996, 51, 277–280
	Dimeric coniferyl acetate (10,11-diacetyl dehydrodiconiferyl alcohol)	CC(OC/C=C/C1=CC2=C(C(OC)=C1)O[C@@H](C3=CC=C(O)C(OC)=C3)[C@@H]2COC(C)=O)=O	Yes	Lignan	Honey bee	Apis mellifera	n.d		Z. Naturforsch., C, 1996, 51, 735–737
	3,5,7-trihydroxy-4'-methoxyflavone	O=C1C2=C(O)C=C(O)C=C2OC(C3=CC=C(OC)C=C3)=C1O		Flavone	Honey bee	Apis mellifera	n.d		Z. Naturforsch., C, 1996, 51, 735–737
	5-O-caffeoylquinic acid	O[C@H]1[C@H](O)[C@H](OC(/C=C/C2=CC(O)=C(O)C=C2)=O)C[C@@](O)(C(O)=O)C1	Yes	Phenylpropanoid	Honey bee	Apis mellifera	n.d		Biol. Pharm. Bull. 1996, 19, 966-970
	chlorogenic acid	O[C@@H]1[C@H](O)C[C@@](O)(C(O)=O)C[C@H]1OC(/C=C/C2=CC=C(O)C(O)=C2)=O	Yes	Phenylpropanoid	Honey bee	Apis mellifera	n.d		Biol. Pharm. Bull. 1996, 19, 966-970
	4-O-caffeoylquinic acid	O[C@H]1[C@H](OC(/C=C/C2=CC=C(O)C(O)=C2)=O)[C@H](O)C[C@@](O)(C(O)=O)C1	Yes	Phenylpropanoid	Honey bee	Apis mellifera	n.d		Biol. Pharm. Bull. 1996, 19, 966-970
	4,5-di-O-caffeoylquinic acid	O[C@H]1[C@H](OC(/C=C/C2=CC=C(O)C(O)=C2)=O)[C@H](OC(/C=C/C3=CC(O)=C(O)C=C3)=O)C[C@@](O)(C(O)=O)C1	Yes	Phenylpropanoid	Honey bee	Apis mellifera	n.d		Biol. Pharm. Bull. 1996, 19, 966-970
	3,5-di-O-caffeoylquinic acid	OC1(C(O)=O)C[C@@H](OC(/C=C/C2=CC=C(O)C(O)=C2)=O)C[C@H](OC(/C=C/C3=CC(O)=C(O)C=C3)=O)C1	Yes	Phenylpropanoid	Honey bee	Apis mellifera	n.d		Biol. Pharm. Bull. 1996, 19, 966-970
	3,4-di-O-caffeoylquinic acid	O[C@@H]1C[C@@](O)(C(O)=O)C[C@@H](OC(/C=C/C2=CC=C(O)C(O)=C2)=O)[C@@H]1OC(/C=C/C3=CC(O)=C(O)C=C3)=O	Yes	Phenylpropanoid	Honey bee	Apis mellifera	n.d		Biol. Pharm. Bull. 1996, 19, 966-970
	methyl 3,4-di-O-caffeoylquinate	O[C@@H]1C[C@@](O)(C(OC)=O)C[C@@H](OC(/C=C/C2=CC=C(O)C(O)=C2)=O)[C@@H]1OC(/C=C/C3=CC(O)=C(O)C=C3)=O	Yes	Phenylpropanoid	Honey bee	Apis mellifera	n.d		Biol. Pharm. Bull. 1996, 19, 1479-1484
	methyl 4,5-di-O-caffeoylquinate	O[C@H]1[C@H](OC(/C=C/C2=CC=C(O)C(O)=C2)=O)[C@H](OC(/C=C/C3=CC(O)=C(O)C=C3)=O)C[C@@](O)(C(OC)=O)C1	Yes	Phenylpropanoid	Honey bee	Apis mellifera	n.d		Biol. Pharm. Bull. 1996, 19, 1479-1484
	3-hydroxy-2,2-dimethyl-8-prenylchromane-6-propenoic acid	CC(C(O)C1)(C)OC2=C1C=C(/C=C/C(O)=O)C=C2C/C=C(C)/C	No	Benzopyran	Honey bee	Apis mellifera	Baccharis spp.	Asteraceae	J. Nat. Prod. 1998, 61, 896-900
	2,2-Dimethyl-8-prenylchromene-6-propenoic acid	CC(C=C1)(C)OC2=C1C=C(/C=C/C(O)=O)C=C2C/C=C(C)/C		Benzopyran	Honey bee	Apis mellifera	Baccharis spp.	Asteraceae	J. Nat. Prod. 1998, 61, 896-900
	2,2-dimethylchromene-6-propenoic acid	CC(C=C1)(C)OC2=C1C=C(/C=C/C(O)=O)C=C2		Benzopyran	Honey bee	Apis mellifera	Baccharis spp.	Asteraceae	J. Nat. Prod. 1998, 61, 896-900
	2,2-dimethylchromene-6-carboxylic acid	CC(C=C1)(C)OC2=C1C=C(C(O)=O)C=C2		Benzopyran	Honey bee	Apis mellifera	Baccharis spp.	Asteraceae	J. Nat. Prod. 1998, 61, 896-900
	artepillin	OC(/C=C/C1=C(O)C(C/C=C(C)/C)=CC(C/C=C(C)/C)=C1)=O		Prenylated phenylpropanoid	Honey bee	Apis mellifera	Baccharis spp.	Asteraceae	J. Nat. Prod. 1998, 61, 896-900
	4-dihydrocinnamoyloxy-3-prenylcinnamic acid	OC(/C=C/C1=C(OC(CCC2=CC=CC=C2)=O)C=CC(C/C=C(C)/C)=C1)=O		Prenylated phenylpropanoid	Honey bee	Apis mellifera	Baccharis spp.	Asteraceae	J. Nat. Prod. 1998, 61, 896-900
	2-hydroxy-5-prenylcinnamic acid	OC(/C=C/C1=C(O)C=CC(C/C=C(C)/C)=C1)=O		Prenylated phenylpropanoid	Honey bee	Apis mellifera	Baccharis spp.	Asteraceae	J. Nat. Prod. 1998, 61, 896-900
	vanillin	OC1=CC=C(C([H])=O)C=C1OC		Phenolic	Honey bee	Apis mellifera	Baccharis spp.	Asteraceae	J. Nat. Prod. 1998, 61, 896-900
	agathic acid	C=C1CCC2[C@](C(O)=O)(C)CCC[C@]2(C)[C@H]1CC/C(C)=C/C(O)=O	Yes	Diterpene	Honey bee	Apis mellifera	Baccharis spp.	Asteraceae	J. Nat. Prod. 1998, 61, 896-900
	agathic acid 15-methyl ester	C=C1CCC2[C@](C(O)=O)(C)CCC[C@]2(C)[C@H]1CC/C(C)=C/C(OC)=O	Yes	Diterpene	Honey bee	Apis mellifera	Baccharis spp.	Asteraceae	J. Nat. Prod. 1998, 61, 896-900
	agathalic acid	C=C1CCC2[C@](C([H])=O)(C)CCC[C@]2(C)[C@H]1CC/C(C)=C/C(O)=O	Yes	Diterpene	Honey bee	Apis mellifera	Baccharis spp.	Asteraceae	J. Nat. Prod. 1998, 61, 896-900
	cupressic acid	C[C@]1(C(O)=O)CCC[C@@]2(C)C1CCC([C@@H]2CC[C@](O)(C)C=C)=C	Yes	Diterpene	Honey bee	Apis mellifera	Baccharis spp.	Asteraceae	J. Nat. Prod. 1998, 61, 896-900
	tremetone	CC([C@@H]1OC2=CC=C(C(C)=O)C=C2C1)=C	Yes	Benzofuran	Honey bee	Apis mellifera	Baccharis spp.	Asteraceae	J. Nat. Prod. 1998, 61, 896-900
	viscidone	C=C(CO)[C@@H]1OC2=CC(C(C)=O)=C(O)C=C2C1	Yes	Benzofuran	Honey bee	Apis mellifera	Baccharis spp.	Asteraceae	J. Nat. Prod. 1998, 61, 896-900
	12-acetoxyviscidone	C=C(COC(C)=O)[C@@H]1OC2=CC(C(C)=O)=C(O)C=C2C1	Yes	Benzofuran	Honey bee	Apis mellifera	Baccharis spp.	Asteraceae	J. Nat. Prod. 1998, 61, 896-900
	betuletol	O=C1C2=C(O)C(OC)=C(O)C=C2OC(C3=CC=C(OC)C=C3)=C1O		Flavonol	Honey bee	Apis mellifera	Baccharis spp.	Asteraceae	J. Nat. Prod. 1998, 61, 896-900
	kaempferide	O=C1C2=C(O)C=C(O)C=C2OC(C3=CC=C(OC)C=C3)=C1O		Flavonol	Honey bee Stingless bee	Apis mellifera Melipona subnitida	Baccharis spp. n.d	Asteraceae	J. Nat. Prod. 1998, 61, 896-900 Evid. Based Compl. Alternat. Med. 2013, 801383
	ermanin	O=C1C2=C(O)C=C(O)C=C2OC(C3=CC=C(OC)C=C3)=C1OC		Flavonol	Honey bee	Apis mellifera	Baccharis spp.	Asteraceae	J. Nat. Prod. 1998, 61, 896-900
	Dihydrokaempferide	O=C1C2=C(O)C=C(O)C=C2O[C@H](C3=CC=C(OC)C=C3)[C@H]1O	Yes	Flavanonol	Honey bee	Apis mellifera	Baccharis spp.	Asteraceae	J. Nat. Prod. 1998, 61, 896-900
	naringenin	OC1=CC(O)=C(C(C[C@@H](C2=CC=C(O)C=C2)O3)=O)C3=C1	Yes	Flavanone	Honey bee Stingless bee Stingless bee	Apis mellifera Melipona interrupta Melipona seminigra	Baccharis spp. n.d n.d	Asteraceae	Chem. Pharm. Bull., 1999, 47, 1388–1392 Quim. Nova, 2013, 36, 628-633 Quim. Nova, 2013, 36, 628-633
	sakuranetin	COC1=CC(O)=C2C(C[C@@H](C3=CC=C(O)C=C3)OC2=C1)=O	Yes	Flavanone	Honey bee Stingless bee	Apis mellifera Trigona spinipes Melipona subnitida	Baccharis spp. Eucalyptus citriodora n.d	Asteraceae	Chem. Pharm. Bull., 1999, 47, 1388–1392 J. Braz. Chem. Soc., 2008, 19, 532-535 Evid. Based Compl. Alternat. Med. 2013, 801383
	aromadendrin	OC(C=C1)=CC=C1[C@H]2OC3=CC(O)=CC(O)=C3C([C@@H]2O)=O	Yes	Flavanonol	Honey bee	Apis mellifera	Baccharis spp.	Asteraceae	Chem. Pharm. Bull., 1999, 47, 1388–1392
	6-methoxykaempferol	COC1=C(O)C2=C(OC(C3=CC=C(O)C=C3)=C(O)C2=O)C=C1O		Flavonol	Honey bee	Apis mellifera	Baccharis spp.	Asteraceae	Chem. Pharm. Bull., 1999, 47, 1388–1392
	4-hydroxy-3-prenylbenzoic acid	C/C(C)=C/CC1=CC(C(O)=O)=CC=C1O		Prenylated phenolic	Honey bee	Apis mellifera	Baccharis spp.	Asteraceae	Chem. Pharm. Bull., 1999, 47, 1388–1392
	trans-communic acid	C=C1CCC2[C@](C(O)=O)(C)CCC[C@]2(C)[C@H]1C/C=C(C)/C=C	Yes	Diterpene	Honey bee	Apis mellifera	Baccharis spp.	Asteraceae	Chem. Pharm. Bull., 1999, 47, 1388–1392
	dehydroabietic acid	C[C@]12C([C@@](C)(CCC2)C(O)=O)CCC3=C1C=CC(C(C)C)=C3	Yes	Diterpene	Honey bee	Apis mellifera	Baccharis spp.	Asteraceae	Chem. Pharm. Bull., 1999, 47, 1388–1392
	1-(4-hydroxy-3-methoxyphenyl)-1,2-bis{4-[(E)-3-acetoxypropen-1-yl]-2-methoxyphenoxy}propan-3-ol acetate	CC(OC/C=C/C1=CC(OC)=C(OC(C(OC2=C(OC)C=C(/C=C/COC(C)=O)C=C2)C3=CC=C(O)C(OC)=C3)COC(C)=O)C=C1)=O	No	Phenylpropanoid	Honey bee	Apis mellifera	Baccharis spp.	Asteraceae	Chem. Pharm. Bull., 1999, 47, 1388–1392
	benzyl p-coumarate	O=C(OCC1=CC=CC=C1)/C=C/C2=CC=C(O)C=C2		Phenylpropanoid	Honey bee	Apis mellifera	Baccharis spp.	Asteraceae	Chem. Pharm. Bull., 1999, 47, 1388–1392
	phenethyl p-coumarate	O=C(OCCC1=CC=CC=C1)/C=C/C2=CC=C(O)C=C2		Phenylpropanoid	Honey bee	Apis mellifera	Baccharis spp.	Asteraceae	Chem. Pharm. Bull., 1999, 47, 1388–1392
	cinnamic acid	OC(/C=C/C1=CC=CC=C1)=O		Phenylpropanoid	Honey bee	Apis mellifera	Baccharis spp.	Asteraceae	Chem. Pharm. Bull., 1999, 47, 1388–1392
	ferulic acid	OC(/C=C/C1=CC=C(O)C(OC)=C1)=O		Phenylpropanoid	Honey bee	Apis mellifera	Baccharis spp.	Asteraceae	Chem. Pharm. Bull., 1999, 47, 1388–1392
	plicatin B	O=C(/C=C/C1=CC(C/C=C(C)\C)=C(O)C=C1)OC		Prenylated phenylpropanoid	Honey bee	Apis mellifera	Baccharis spp.	Asteraceae	Chem. Pharm. Bull., 1999, 47, 1388–1392
	capillartemisin A	C/C(C)=C/CC(C=C(C=C1C/C=C(C)/CO)/C=C/C(O)=O)=C1O		Prenylated phenylpropanoid	Honey bee	Apis mellifera	Baccharis spp.	Asteraceae	Chem. Pharm. Bull., 1999, 47, 1388–1392
	(E)-2,3-dihydroconiferyl p-coumarate	OC1=CC=C(/C=C/C(OCCCC2=CC=C(O)C(OC)=C2)=O)C=C1		Phenylpropanoid	Honey bee	Apis mellifera	Baccharis spp.	Asteraceae	Chem. Pharm. Bull., 1999, 47, 1388–1392
	(E)-3-{2,3-dihydro-2[2-[(E)-p-coumaroyloxy]-1-methylethyl]-5-benzofuranyl}-2-propenoic acid	O=C(OCC(C1CC(C=C(/C=C/C(O)=O)C=C2)=C2O1)C)/C=C/C3=CC=C(O)C=C3	No	Phenylpropanoid	Honey bee	Apis mellifera	Baccharis spp.	Asteraceae	Chem. Pharm. Bull., 1999, 47, 1388–1392
	(E)-3-(2,3-dihydro-2-(1-methylethenyl)-5-benzofuranyl]-2-propenoic acid	OC(/C=C/C1=CC2=C(OC(C(C)=C)C2)C=C1)=O		Benzofuran	Honey bee	Apis mellifera	Baccharis spp.	Asteraceae	Chem. Pharm. Bull., 1999, 47, 1388–1392
	(E)-4-(2,3-dihydrocinnamoyloxy)cinnamic acid	O=C(OC1=CC=C(/C=C/C(O)=O)C=C1)CCC2=CC=CC=C2		Phenylpropanoid	Honey bee	Apis mellifera	Baccharis spp.	Asteraceae	Chem. Pharm. Bull., 1999, 47, 1388–1392
	(E)-3-(2,3-dihydro-2-(1-methylethenyl)-7-prenyl-5-benzofuranyl]-2-propenoic acid	OC(/C=C/C1=CC2=C(OC(C(C)=C)C2)C(C/C=C(C)/C)=C1)=O		Benzofuran	Honey bee	Apis mellifera	Baccharis spp.	Asteraceae	Chem. Pharm. Bull., 1999, 47, 1388–1392
	(E)-3-{4-hydroxy-3-[(E)-4-(2,3-dihydrocinnamoyloxy)-3-methyl-2-butenyl]-5-prenyl-phenyl}-2-propenoic acid	OC(/C=C/C1=CC(C/C=C(C)/COC(CCC2=CC=CC=C2)=O)=C(O)C(C/C=C(C)/C)=C1)=O		Phenylpropanoid	Honey bee	Apis mellifera	Baccharis spp.	Asteraceae	Chem. Pharm. Bull., 1999, 47, 1388–1392
	(E)-3-(2,3-dihydro-2-(1-hydroxy-1-methylethenyl)-7-prenyl-5-benzofuranyl]-2-propenoic acid	OC(/C=C/C1=CC2=C(OC(C(C)(O)C)C2)C(C/C=C(C)/C)=C1)=O		Benzofuran	Honey bee	Apis mellifera	Baccharis spp.	Asteraceae	Chem. Pharm. Bull. 1998, 46, 1477-1479
	protocatechuic acid	O=C(O)C1=CC(O)=C(O)C=C1		Phenolic	Honey bee	Apis mellifera	Baccharis spp.	Asteraceae	Chem. Pharm. Bull. 1998, 46, 1477-1479
	Propolis-benzofuran A	OC1=CC2=C(C=C1C(C)=O)OC(C3=CO[C@@H](C4=CC(OC)=C(O)C=C4)[C@H](COC(C)=O)C3)=C2	Yes	Lignan	Honey bee	Apis mellifera	n.d		J. Nat. Prod. 2000, 63, 1277-1279
	Propolis-benzofuran B	O=C1C[C@@H](COC(C)=O)[C@H](C2=CC=C(O)C(OC)=C2)C3=C1OC4=C3C=C(O)C(C(C)=O)=C4	Yes	Lignan	Honey bee	Apis mellifera	n.d		J. Nat. Prod. 2000, 63, 1277-1279
	3-(3-hydroxy-3-methyl-butyl)-5-prenyl-4-hydroxycinnamic acid	OC1=C(C/C=C(C)/C)C=C(/C=C/C(O)=O)C=C1CCC(C)(O)C		Prenylated phenylpropanoid	Honey bee	Apis mellifera	Baccharis dracunculifolia	Asteraceae	Chem. Pharm. Bull., 2003, 51, 984–985
	3-methoxykaempferol	O=C1C2=C(O)C=C(O)C=C2OC(C3=CC=C(O)C=C3)=C1OC		Flavonol	Honey bee	Apis mellifera	Baccharis dracunculifolia	Asteraceae	Chem. Pharm. Bull., 1999, 47, 1521–1524
	kaempferol	O=C1C2=C(O)C=C(O)C=C2OC(C3=CC=C(O)C=C3)=C1O		Flavonol	Honey bee	Apis mellifera	Baccharis dracunculifolia	Asteraceae	Chem. Pharm. Bull., 1999, 47, 1521–1524
	artepillin C	OC(/C=C/C1=CC(C/C=C(C)/C)=C(O)C(C/C=C(C)/C)=C1)=O		Prenylated phenylpropanoid	Honey bee	Apis mellifera	Baccharis dracunculifolia	Asteraceae	Chem. Pharm. Bull., 1999, 47, 1521–1524
	drupanin	OC(/C=C/C1=CC(C/C=C(C)/C)=C(O)C=C1)=O		Prenylated phenylpropanoid	Honey bee	Apis mellifera	Baccharis dracunculifolia	Asteraceae	Chem. Pharm. Bull., 1999, 47, 1521–1524
	3,4-dihydroxy-5-prenylcinnamic acid	OC(/C=C/C1=CC(C/C=C(C)/C)=C(O)C(O)=C1)=O		Prenylated phenylpropanoid	Honey bee	Apis mellifera	Baccharis dracunculifolia	Asteraceae	Chem. Pharm. Bull., 1999, 47, 1521–1524
	4-dihydrocinnamoyloxy-3-prenylcinnamic acid	OC(/C=C/C1=CC(C/C=C(C)/C)=C(OC(CCC2=CC=CC=C2)=O)C=C1)=O		Prenylated phenylpropanoid	Honey bee	Apis mellifera	Baccharis dracunculifolia	Asteraceae	Biosci. Biotechnol. Biochem. 1994, 58, 945–946
	Melliferone	O=C1CC[C@@]2(C)[C@](CC[C@]3(C)[C@]2([H])C=C[C@@]4(O5)[C@@]3(C)CC[C@]6(C5=O)[C@@]4([H])CC(C)(C)CC6)([H])C1(C)C		Triterpene	Honey bee	Apis mellifera	Myrceugenia euosma	Myrtaceae	J. Nat. Prod. 2001, 64, 1278-1281
	moronic acid	O=C1CC[C@@]2(C)[C@](CC[C@]3(C)[C@]2([H])C=C[C@@]4([H])[C@@]3(C)CC[C@]5(C(O)=O)C4=CC(C)(C)CC5)([H])C1(C)C		Triterpene	Honey bee	Apis mellifera	Myrceugenia euosma	Myrtaceae	J. Nat. Prod. 2001, 64, 1278-1281
	anwuweizonic acid	O=C1CC[C@@]2(C)[C@](CCC3=C2CC[C@@]4(C)[C@@]3(C)CC[C@@H]4[C@@H](CC/C=C(C(O)=O)/C)C)([H])C1(C)C		Triterpene	Honey bee	Apis mellifera	Myrceugenia euosma	Myrtaceae	J. Nat. Prod. 2001, 64, 1278-1281
	betulonic acid	O=C1CC[C@@]2(C)[C@](CC[C@]3(C)[C@]2([H])CC[C@@]4([H])[C@@]3(C)CC[C@]5(C(O)=O)C4[C@H](C(C)=C)CC5)([H])C1(C)C		Triterpene	Honey bee	Apis mellifera	Myrceugenia euosma	Myrtaceae	J. Nat. Prod. 2001, 64, 1278-1281
	12-acetoxytremetone	CC(C1=CC=C(O[C@@H](C(COC(C)=O)=C)C2)C2=C1)=O		Benzofuran	Honey bee	Apis mellifera	Myrceugenia euosma	Myrtaceae	J. Nat. Prod. 2001, 64, 1278-1281
	2,2-dimethyl-8-prenyl-6-vinylchromene	C=CC1=CC2=C(C(C/C=C(C)/C)=C1)OC(C)(C)CC2		Benzopyran	Honey bee	Apis mellifera	n.d		Chem. Pharm. Bull. 2001, 49, 1207-1209
	2,6-diprenyl-4-vinylphenol	OC(C(C/C=C(C)/C)=CC(C=C)=C1)=C1C/C=C(C)/C		Prenylated phenolic	Honey bee	Apis mellifera	n.d		Chem. Pharm. Bull. 2001, 49, 1207-1209
	4-hydroxy-3,5-diprenylbenzaldehyde	[H]C(C1=CC(C/C=C(C)/C)=C(O)C(C/C=C(C)/C)=C1)=O		Prenylated phenolic	Honey bee	Apis mellifera	n.d		Chem. Pharm. Bull. 2001, 49, 1207-1209
	2,2-dimethyl-6-vinylchromene	C=CC1=CC2=C(C=C1)OC(C)(C)CC2		Benzopyran	Honey bee	Apis mellifera	n.d		Chem. Pharm. Bull. 2001, 49, 1207-1209
	acetophenone	CC(C1=CC=CC=C1)=O		Phenolic	Honey bee	Apis mellifera	n.d		Chem. Pharm. Bull. 2001, 49, 1207-1209
	3,4-dimethoxy-allylbenzene	COC1=CC(CC=C)=CC=C1OC		Phenylpropanoid	Honey bee	Apis mellifera	n.d		Chem. Pharm. Bull. 2001, 49, 1207-1209
	2-prenyl-4-vinylphenol	OC1=CC=C(C=C)C=C1C/C=C(C)/C		Prenylated phenolic	Honey bee	Apis mellifera	n.d		Chem. Pharm. Bull. 2001, 49, 1207-1209
	3,4-dimethoxy-styrene	COC1=CC(C=C)=CC=C1OC		Phenolic	Honey bee	Apis mellifera	n.d		Chem. Pharm. Bull. 2001, 49, 1207-1209
	spathulenol	C[C@]1(O)CC[C@@H]2[C@@H]1[C@H]3[C@@H](CCC2=C)C3(C)C	Yes	Sesquiterpene	Honey bee	Apis mellifera	n.d		Chem. Pharm. Bull. 2001, 49, 1207-1209
	3-prenylcinnamic acid allyl ester	O=C(O/C=C/C)/C=C/C1=CC=CC(C/C=C(C)/C)=C1		Prenylated phenylpropanoid	Honey bee	Apis mellifera	Baccharis spp.	Asteraceae	J. Apic. Res., 2003, 42, 39-41
	p-methoxycinnamic acid methyl ester	COC1=CC=C(/C=C/C(OC)=O)C=C1		Phenylpropanoid	Honey bee	Apis mellifera	Baccharis spp.	Asteraceae	J. Apic. Res., 2003, 42, 39-41
	dihydrocinnamic acid	OC(CCC1=CC=CC=C1)=O		Phenylpropanoid	Honey bee	Apis mellifera	Baccharis spp.	Asteraceae	J. Apic. Res., 2003, 42, 39-41
	dihydrocinnamic acid methyl ester	O=C(CCC1=CC=CC=C1)OC		Phenylpropanoid	Honey bee	Apis mellifera	Baccharis spp.	Asteraceae	J. Apic. Res., 2003, 42, 39-41
	hyperibone A	O=C1[C@]2(C/C=C(C)/C)C3=C(C[C@@H](C(C)(O)C)O3)C([C@]1(C(C)(C)C(C/C=C(C)/C)C2)C(C4=CC=CC=C4)=O)=O	Yes	Polyprenylated acylphloroglucinol	Honey bee	Apis mellifera	n.d		Bioorg. Med. Chem. 2009, 17, 5332–5335
	Procrim A	C[C@]12[C@]3(C)CC[C@@]4([H])C(C)(C)[C@@H](OC(C[C@H](O)CCCCCCCCCCCCC)=O)CC[C@]4(C)[C@@]3([H])CC[C@]1([H])[C@]5([H])[C@@](CC[C@H]5C(C)=C)(C)CC2	Yes	Triterpene	Honey bee	Apis mellifera	n.d		Chem. Pharm. Bull., 2002, 50, 439–440
	Procrim B	C[C@]12[C@]3(C)CC[C@@]4([H])C(C)(C)[C@@H](OC(C[C@H](O)CCCCCCCCCCCCCCC)=O)CC[C@]4(C)[C@@]3([H])CC[C@]1([H])[C@]5([H])[C@@](CC[C@H]5C(C)=C)(C)CC2	Yes	Triterpene	Honey bee	Apis mellifera	n.d		Chem. Pharm. Bull., 2002, 50, 439–440
	lupeol	CC1(C)[C@@H](O)CC[C@@]2(C)[C@@]1([H])CC[C@]3(C)[C@]2([H])CC[C@@]4([H])[C@@]3(C)CC[C@]5(C)[C@]4([H])[C@H](C(C)=C)CC5	Yes	Triterpene	Honey bee	Apis mellifera	n.d		Chem. Pharm. Bull., 2002, 50, 439–440
	cycloartenol	C[C@@H]([C@H]1CC[C@]2(C)[C@]1(C)CC[C@]34[C@@]2([H])CC[C@]5([H])[C@@]3(CC[C@H](O)C5(C)C)C4)CC/C=C(C)\C	Yes	Triterpene	Honey bee	Apis mellifera	n.d		Chem. Pharm. Bull., 2002, 50, 439–440
	a-amyrin	C[C@@H]1CC[C@]2(C)CC[C@]3(C)C([C@]2([H])[C@H]1C)=CC[C@@]4([H])[C@@]3(C)CC[C@]5([H])[C@]4(C)CC[C@H](O)C5(C)C	Yes	Triterpene	Honey bee	Apis mellifera	n.d		Chem. Pharm. Bull., 2002, 50, 439–440
	b-amyrin	C[C@@]12CC[C@]3(C)C([C@]1([H])CC(C)(C)CC2)=CC[C@@]4([H])[C@@]3(C)CC[C@]5([H])[C@]4(C)CC[C@H](O)C5(C)C	Yes	Triterpene	Honey bee	Apis mellifera	n.d		Chem. Pharm. Bull., 2002, 50, 439–440
	isomangiferolic acid	O[C@@H]1CC[C@@]2(C3)[C@](CC[C@]4([H])[C@@]23CC[C@@]5(C)[C@@]4(C)CC[C@@H]5[C@@H](CC/C=C(C)/C(O)=O)C)([H])C1(C)C	Yes	Triterpene	Honey bee	Apis mellifera	Mangifera indica	Anacardiaceae	Quím Nova 2005, 28, 801-804
	mangiferolic acid	O[C@H]1CC[C@@]2(C3)[C@](CC[C@]4([H])[C@@]23CC[C@@]5(C)[C@@]4(C)CC[C@@H]5[C@@H](CC/C=C(C)/C(O)=O)C)([H])C1(C)C	Yes	Triterpene	Honey bee Stingless bee	Apis mellifera Trigona spinipes	Mangifera indica Eucalyptus citriodora	Anacardiaceae Myrtaceae	Quím Nova 2005, 28, 801-804 J. Braz. Chem. Soc., 2008, 19, 532-535
	Mangiferonic acid	O=C1CC[C@@]2(C3)[C@](CC[C@]4([H])[C@@]23CC[C@@]5(C)[C@@]4(C)CC[C@@H]5[C@@H](CC/C=C(C)/C(O)=O)C)([H])C1(C)C	Yes	Triterpene	Honey bee	Apis mellifera	Mangifera indica	Anacardiaceae	Quím Nova 2005, 28, 801-804
	Ambolic acid	O[C@H]1CC[C@@]2(C3)[C@](CC[C@]4([H])[C@@]23CC[C@@]5(C)[C@@]4(C)CC[C@@H]5[C@@H](CCC(C(C)C(O)=O)=C)C)([H])C1(C)C	Yes	Triterpene	Honey bee	Apis mellifera	Mangifera indica	Anacardiaceae	Quím Nova 2005, 28, 801-804
	Ambonic acid	O=C1CC[C@@]2(C3)[C@](CC[C@]4([H])[C@@]23CC[C@@]5(C)[C@@]4(C)CC[C@@H]5[C@@H](CCC(C(C)C(O)=O)=C)C)([H])C1(C)C	Yes	Triterpene	Honey bee	Apis mellifera	Mangifera indica	Anacardiaceae	Quím Nova 2005, 28, 801-804
	24-methylenecycloartane-3b,26-diol	O[C@H]1CC[C@@]2(C3)[C@](CC[C@]4([H])[C@@]23CC[C@@]5(C)[C@@]4(C)CC[C@@H]5[C@@H](CCC(C(C)CO)=C)C)([H])C1(C)C	Yes	Triterpene	Honey bee	Apis mellifera	Mangifera indica	Anacardiaceae	Quím Nova 2005, 28, 801-804
	20(29)-lupen-3-one	CC1(C)C(CC[C@@]2(C)[C@@]1([H])CC[C@]3(C)[C@]2([H])CC[C@@]4([H])[C@@]3(C)CC[C@]5(C)[C@]4([H])[C@H](C(C)=C)CC5)=O	Yes	Triterpene	Honey bee	Apis mellifera	Clusia spp.		Evid. Based Compl. Alternat. Med., 2006, 3, 249–254
	2,3-epoxy-2-(3-methyl-2-butenyl)-1,4-naphthalenedione	O=C1C2(C/C=C(C)/C)C(O2)C(C3=CC=CC=C31)=O	No	Naphthoquinone	Honey bee	Apis mellifera	Clusia spp.		Evid. Based Compl. Alternat. Med., 2006, 3, 249–254
	isosativan	COC1=CC=C(C2CC3=C(OC2)C=C(OC)C=C3)C(O)=C1	No	Isoflavane	Honey bee	Apis mellifera	Clusia spp.		Evid. Based Compl. Alternat. Med., 2006, 3, 249–254
	24-methylenecycloartanol	O[C@H]1CC[C@@]2(C3)[C@](CC[C@]4([H])[C@@]23CC[C@@]5(C)[C@@]4(C)CC[C@@H]5[C@@H](CCC(C(C)C)=C)C)([H])C1(C)C	Yes	Triterpene	Honey bee	Apis mellifera	Anacardium occidentale	Anacardiaceae	Eclet. Quím., 2008, 33, 53-58
	cardanol A	OC1=CC(CCCCCCC/C=C\CCCCCC)=CC=C1		Phenolic lipid	Honey bee	Apis mellifera	Anacardium occidentale	Anacardiaceae	Eclet. Quím., 2008, 33, 53-58
	cardanol B	OC1=CC(CCCCCCC/C=C\C/C=C\CCC)=CC=C1		Phenolic lipid	Honey bee	Apis mellifera	Anacardium occidentale	Anacardiaceae	Eclet. Quím., 2008, 33, 53-58
	cardol A	OC1=CC(CCCCCCC/C=C\CCCCCC)=CC(O)=C1		Phenolic lipid	Honey bee	Apis mellifera	Anacardium occidentale	Anacardiaceae	Eclet. Quím., 2008, 33, 53-58
	cardol B	OC1=CC(CCCCCCC/C=C\C/C=C\CCC)=CC(O)=C1		Phenolic lipid	Honey bee	Apis mellifera	Anacardium occidentale	Anacardiaceae	Eclet. Quím., 2008, 33, 53-58
	anacardic acid	OC1=C(C(O)=O)C(CCCCCCC/C=C\CCCCCC)=CC=C1		Phenolic lipid	Honey bee	Apis mellifera	Anacardium occidentale	Anacardiaceae	Eclet. Quím., 2008, 33, 53-58
	(2S)-7-Hydroxyflavanone	O=C1C2=CC=C(O)C=C2O[C@H](C3=CC=CC=C3)C1	Yes	Flavanone	Honey bee	Apis mellifera	n.d		Bioorg Med Chem. 2008, 16, 5434–5440
	(2S)-liquiritigenin	O=C1C2=CC=C(O)C=C2O[C@H](C3=CC=C(O)C=C3)C1	Yes	Flavanone	Honey bee	Apis mellifera	n.d		Bioorg Med Chem. 2008, 16, 5434–5440
	(2S)-7-hydroxy-6-methoxyflavanone	O=C1C2=CC(OC)=C(O)C=C2O[C@H](C3=CC=CC=C3)C1	Yes	Flavanone	Honey bee	Apis mellifera	n.d		Bioorg Med Chem. 2008, 16, 5434–5440
	(2S)-dihydrobaicalein	O=C1C2=C(O)C(O)=C(O)C=C2O[C@H](C3=CC=CC=C3)C1	Yes	Flavanone	Honey bee	Apis mellifera	n.d		Bioorg Med Chem. 2008, 16, 5434–5440
	(2S)-dihydrooroxylin A	O=C1C2=C(O)C(OC)=C(O)C=C2O[C@H](C3=CC=CC=C3)C1	Yes	Flavanone	Honey bee	Apis mellifera	n.d		Bioorg Med Chem. 2008, 16, 5434–5440
	(2R,3R)-3,7-dihydroxyflavanone	O=C1C2=CC=C(O)C=C2O[C@H](C3=CC=CC=C3)[C@H]1O	Yes	Flavanone	Honey bee	Apis mellifera	n.d		Bioorg Med Chem. 2008, 16, 5434–5440
	garbanzol	O=C1C2=CC=C(O)C=C2O[C@H](C3=CC=C(O)C=C3)[C@H]1O	Yes	Flavanone	Honey bee	Apis mellifera	n.d		Bioorg Med Chem. 2008, 16, 5434–5440
	(2R,3R)-3,7-dihydroxy-6-methoxyflavanone	O=C1C2=CC(OC)=C(O)C=C2O[C@H](C3=CC=CC=C3)[C@H]1O	Yes	Flavanone	Honey bee	Apis mellifera	n.d		Bioorg Med Chem. 2008, 16, 5434–5440
	alnustinol	O=C1C2=C(O)C(OC)=C(O)C=C2O[C@H](C3=CC=CC=C3)[C@H]1O	Yes	Flavanone	Honey bee	Apis mellifera	n.d		Bioorg Med Chem. 2008, 16, 5434–5440
	alnusin	O=C1C2=C(O)C(OC)=C(O)C=C2OC(C3=CC=CC=C3)=C1O		Flavonol	Honey bee	Apis mellifera	n.d		Bioorg Med Chem. 2008, 16, 5434–5440
	daidzein	O=C1C2=CC=C(O)C=C2OC=C1C3=CC=C(O)C=C3		Isoflavone	Honey bee	Apis mellifera	n.d		Bioorg Med Chem. 2008, 16, 5434–5440
	formononetin	O=C1C2=CC=C(O)C=C2OC=C1C3=CC=C(OC)C=C3		Isoflavone	Honey bee	Apis mellifera	n.d		Bioorg Med Chem. 2008, 16, 5434–5440
	calycosin	O=C1C2=CC=C(O)C=C2OC=C1C3=CC=C(OC)C(O)=C3		Isoflavone	Honey bee	Apis mellifera	n.d		Bioorg Med Chem. 2008, 16, 5434–5440
	xenognosin B	O=C1C2=CC=C(O)C=C2OC=C1C3=CC=C(OC)C=C3O		Isoflavone	Honey bee	Apis mellifera	n.d		Bioorg Med Chem. 2008, 16, 5434–5440
	Biochanin A	O=C1C2=C(O)C=C(O)C=C2OC=C1C3=CC=C(OC)C=C3		Isoflavone	Honey bee	Apis mellifera	n.d		Bioorg Med Chem. 2008, 16, 5434–5440
	pratensein	O=C1C2=C(O)C=C(O)C=C2OC=C1C3=CC=C(OC)C(O)=C3		Isoflavone	Honey bee	Apis mellifera	n.d		Bioorg Med Chem. 2008, 16, 5434–5440
	2'-hydroxybiochanin A	O=C1C2=C(O)C=C(O)C=C2OC=C1C3=CC=C(OC)C=C3O		Isoflavone	Honey bee	Apis mellifera	n.d		Bioorg Med Chem. 2008, 16, 5434–5440
	(3S)-vestitone	O=C1C2=CC=C(O)C=C2OC[C@@H]1C3=CC=C(OC)C=C3O	Yes	Isoflavanone	Honey bee	Apis mellifera	n.d		Bioorg Med Chem. 2008, 16, 5434–5440
	(3S)-violanone	O=C1C2=CC=C(O)C=C2OC[C@@H]1C3=CC=C(OC)C(O)=C3OC	Yes	Isoflavanone	Honey bee	Apis mellifera	n.d		Bioorg Med Chem. 2008, 16, 5434–5440
	(3S)-ferreirin	O=C1C2=C(O)C=C(O)C=C2OC[C@@H]1C3=CC=C(OC)C=C3O	Yes	Isoflavanone	Honey bee	Apis mellifera	n.d		Bioorg Med Chem. 2008, 16, 5434–5440
	(3R)-4'-methoxy-2',3,7-trihydroxyisoflavanone	O=C1C2=C(O)C=C(O)C=C2OC[C@@]1(O)C3=CC=C(OC)C=C3O	Yes	Isoflavanone	Honey bee	Apis mellifera	n.d		Bioorg Med Chem. 2008, 16, 5434–5440
	(3S)-vestitol	OC1=CC=C(C[C@@H](C2=CC=C(OC)C=C2O)CO3)C3=C1	Yes	Isoflavane	Honey bee	Apis mellifera	n.d		Bioorg Med Chem. 2008, 16, 5434–5440
	(3S)-isovestitol	OC1=CC=C(C[C@@H](C2=CC=C(O)C=C2OC)CO3)C3=C1	Yes	Isoflavane	Honey bee	Apis mellifera	n.d		Bioorg Med Chem. 2008, 16, 5434–5440
	(3S)-7-O-methylvestitol	OC1=CC(OC)=CC=C1[C@@H]2CC3=CC=C(OC)C=C3OC2	Yes	Isoflavane	Honey bee	Apis mellifera	n.d		Bioorg Med Chem. 2008, 16, 5434–5440
	(3S)-mucronulatol	OC1=CC=C(C[C@@H](C2=CC=C(OC)C(O)=C2OC)CO3)C3=C1	Yes	Isoflavane	Honey bee	Apis mellifera	n.d		Bioorg Med Chem. 2008, 16, 5434–5440
	2',4'-dihydroxychalcone	O=C(/C=C/C1=CC=CC=C1)C2=CC=C(O)C=C2O		Chalcone	Honey bee	Apis mellifera	n.d		Bioorg Med Chem. 2008, 16, 5434–5440
	isoliquiritigenin	O=C(/C=C/C1=CC=C(O)C=C1)C2=CC=C(O)C=C2O		Chalcone	Honey bee	Apis mellifera	n.d		Bioorg Med Chem. 2008, 16, 5434–5440
	4,4'-dihydroxy-2'-methoxychalcone	O=C(/C=C/C1=CC=C(O)C=C1)C2=CC=C(O)C=C2OC		Chalcone	Honey bee	Apis mellifera	n.d		Bioorg Med Chem. 2008, 16, 5434–5440
	(aS)-a,2',4,4'-tetrahydroxydihydrochalcone	O=C([C@@H](O)CC1=CC=C(O)C=C1)C2=CC=C(O)C=C2O	Yes	Chalcone	Honey bee	Apis mellifera	n.d		Bioorg Med Chem. 2008, 16, 5434–5440
	2,6-dihydroxy-2-[(4-hydroxyphenyl)methyl]-3-benzofuranone	OC1=CC=C(C(C(CC2=CC=C(O)C=C2)(O)O3)=O)C3=C1	No	Benzofuran	Honey bee	Apis mellifera	n.d		Bioorg Med Chem. 2008, 16, 5434–5440
	2-(2',4'-dihydroxyphenyl)-3-methyl-6-methoxybenzofuran	CC1=C(C2=C(O)C=C(O)C=C2)OC3=C1C=CC(OC)=C3		Benzofuran	Honey bee	Apis mellifera	n.d		Bioorg Med Chem. 2008, 16, 5434–5440
	(6aS,11aS)-medicarpin	OC1=CC=C([C@](OC2=C3C=CC(OC)=C2)([H])[C@]3([H])CO4)C4=C1	Yes	Pterocarpan	Honey bee	Apis mellifera	n.d		Bioorg Med Chem. 2008, 16, 5434–5440
	(6aS,11aS)-3,10-dihydroxy-9-methoxypterocarpan	OC1=CC=C([C@](OC2=C3C=CC(OC)=C2O)([H])[C@]3([H])CO4)C4=C1	Yes	Pterocarpan	Honey bee	Apis mellifera	n.d		Bioorg Med Chem. 2008, 16, 5434–5440
	(6aR,11aR)-3-hydroxy-8,9-dimethoxypterocarpan	OC1=CC=C([C@@](OC2=C3C=C(OC)C(OC)=C2)([H])[C@@]3([H])CO4)C4=C1	Yes	Pterocarpan	Honey bee	Apis mellifera	n.d		Bioorg Med Chem. 2008, 16, 5434–5440
	(6aS,11aS)-6a-ethoxymedicarpin	OC1=CC=C([C@@](OC2=C3C=CC(OC)=C2)([H])[C@@]3(OCC)CO4)C4=C1	Yes	Pterocarpan	Honey bee	Apis mellifera	n.d		Bioorg Med Chem. 2008, 16, 5434–5440
	(6aR,11aR)-3,4-dihydroxy-9-methoxypterocarpan	OC1=CC=C([C@@](OC2=C3C=CC(OC)=C2)([H])[C@@]3([H])CO4)C4=C1O	Yes	Pterocarpan	Honey bee	Apis mellifera	n.d		Bioorg Med Chem. 2008, 16, 5434–5440
	(6aR,11aR)-4-methoxymedicarpin	OC1=CC=C([C@@](OC2=C3C=CC(OC)=C2)([H])[C@@]3([H])CO4)C4=C1OC	Yes	Pterocarpan	Honey bee	Apis mellifera	n.d		Bioorg Med Chem. 2008, 16, 5434–5440
	(7S)-dalbergiphenol	OC1=C(OC)C=C(OC)C([C@@H](C=C)C2=CC=CC=C2)=C1	Yes	Dalbergiquinol	Honey bee	Apis mellifera	n.d		Bioorg Med Chem. 2008, 16, 5434–5440
	(+)-pinoresinol dimethyl ether	[H][C@]12[C@H](C3=CC(OC)=C(OC)C=C3)OC[C@@]1([H])[C@H](C4=CC(OC)=C(OC)C=C4)OC2	Yes	Lignan	Honey bee	Apis mellifera	n.d		Bioorg Med Chem. 2008, 16, 5434–5440
	(+)-pinoresinol	[H][C@]12[C@H](C3=CC(OC)=C(O)C=C3)OC[C@@]1([H])[C@H](C4=CC(OC)=C(O)C=C4)OC2	Yes	Lignan	Honey bee	Apis mellifera	n.d		Bioorg Med Chem. 2008, 16, 5434–5440
	(+)-syringaresinol	[H][C@]12[C@H](C3=CC(OC)=C(O)C(OC)=C3)OC[C@@]1([H])[C@H](C4=CC(OC)=C(O)C(OC)=C4)OC2	Yes	Lignan	Honey bee	Apis mellifera	n.d		Bioorg Med Chem. 2008, 16, 5434–5440
	Ambolic acid	O[C@H]1CC[C@]23C[C@@]2(CC[C@]4([C@]5(CC[C@@H]4[C@H](C)CCC(C(C(O)=O)C)=C)C)C)[C@@]5([H])CC[C@]3(C1(C)C)[H]	Yes	Triterpene	Stingless bee	Trigona spinipes	Eucalyptus citriodora	Myrtaceae	J. Braz. Chem. Soc., 2008, 19, 532-535
	isorhamnetin	OC1=C(OC2=CC(O)=CC(O)=C2C1=O)C3=CC=C(O)C(OC)=C3		Flavonol	Stingless bee	Trigona spinipes	Eucalyptus citriodora	Myrtaceae	J. Braz. Chem. Soc., 2008, 19, 532-535
	Rhamnocitrin	OC1=C(OC2=CC(OC)=CC(O)=C2C1=O)C3=CC=C(O)C=C3		Flavonol	Stingless bee	Trigona spinipes	Eucalyptus citriodora	Myrtaceae	J. Braz. Chem. Soc., 2008, 19, 532-535
	tricetin	OC1=CC(C(OC2=CC(O)=CC(O)=C23)=CC3=O)=CC(O)=C1O		Flavone	Stingless bee	Trigona spinipes	Eucalyptus citriodora	Myrtaceae	J. Braz. Chem. Soc., 2008, 19, 532-535
	aromadendrin-7-methyl ether	COC1=CC(O)=C2C([C@H](O)[C@H](OC2=C1)C3=CC=C(C=C3)O)=O	Yes	Flavanonol	Stingless bee	Trigona spinipes Melipona subnitida	Eucalyptus citriodora n.d	Myrtaceae	J. Braz. Chem. Soc., 2008, 19, 532-535 Evid. Based Compl. Alternat. Med. 2013, 801383
	7,4'-Di-O-methyl aromadendrin	COC1=CC(O)=C2C([C@@H]([C@@H](C3=CC=C(OC)C=C3)OC2=C1)O)=O	Yes	Flavanonol	Stingless bee	Melipona subnitida	n.d		Evid. Based Compl. Alternat. Med. 2013, 801383
	5-O-methyl aromadendrin	OC1=CC(OC)=C2C([C@@H]([C@@H](C3=CC=C(O)C=C3)OC2=C1)O)=O	Yes	Flavanonol	Stingless bee	Melipona subnitida	n.d		Evid. Based Compl. Alternat. Med. 2013, 801383
	6-O-p-Coumaroyl-D-galactopyranose	OC1=CC=C(/C=C/C(OC[C@@H]2[C@H](O)[C@H](O)[C@@H](O)[C@H](O)O2)=O)C=C1	Yes	Phenylpropanoid	Stingless bee	Melipona subnitida	n.d		Evid. Based Compl. Alternat. Med. 2013, 801383
	6-O-Cinnamoyl-1-O-p-coumaroyl-b-D-glucopyranose	O=C(OC[C@@H]1[C@@H](O)[C@H](O)[C@@H](O)[C@H](OC(/C=C/C2=CC=C(O)C=C2)=O)O1)/C=C/C3=CC=CC=C3	Yes	Phenylpropanoid	Stingless bee	Melipona subnitida	n.d		Evid. Based Compl. Alternat. Med. 2013, 801383
	quercetin 3-methyl ether	O=C1C2=C(O)C=C(O)C=C2OC(C3=CC=C(O)C(O)=C3)=C1OC		Flavonol	Stingless bee	Melipona subnitida	n.d		Evid. Based Compl. Alternat. Med. 2013, 801383
	5-O-Methyl kaempferol	OC1=C(C2=CC=C(C=C2)O)OC3=CC(O)=CC(OC)=C3C1=O		Flavonol	Stingless bee	Melipona subnitida	n.d		Evid. Based Compl. Alternat. Med. 2013, 801383
	5,7-dihydroxy-6-(3-methyl-2-butenyl)-8-(4-cinnamoyl-3-methyl-1-oxobutyl)-4-propylcoumarin	O=C(C=C1CCC)OC2=C1C(O)=C(C/C=C(C)/C)C(O)=C2C(CC(C)COC(/C=C/C3=CC=CC=C3)=O)=O	No	Coumarin	Stingless bee	Melipona scutellaris	Kielmeyera sp.	Calophyllaceae	Planta Med. 2016, 82, 190–194
	Mammein	O=C(C=C1CCC)OC2=C1C(O)=C(C/C=C(C)/C)C(O)=C2C(CC(C)C)=O		Coumarin	Stingless bee	Melipona scutellaris	Kielmeyera sp.	Calophyllaceae	Planta Med. 2016, 82, 190–194
	Mammeigin	CC(C)CC(C1=C(OC(C)(C)C=C2)C2=C(OC(C=C3C4=CC=CC=C4)=O)C3=C1O)=O		Coumarin	Stingless bee	Melipona scutellaris	Kielmeyera sp.	Calophyllaceae	Planta Med. 2016, 82, 190–194
	5,7-dihydroxy-6-(4-cinnamoyl-3-methyl-1-oxobutyl)-4-phenylcoumarin	O=C(OCC(C)CC(C1=C(O)C=C(OC(C=C2C3=CC=CC=C3)=O)C2=C1O)=O)/C=C/C4=CC=CC=C4	No	Coumarin	Stingless bee	Melipona scutellaris	Kielmeyera sp.	Calophyllaceae	Planta Med. 2016, 82, 190–194
	Mammeisin	CC(C)CC(C1=C(O)C(C/C=C(C)/C)=C(OC(C=C2C3=CC=CC=C3)=O)C2=C1O)=O		Coumarin	Stingless bee	Melipona scutellaris	Kielmeyera sp.	Calophyllaceae	Planta Med. 2016, 82, 190–194
	Cinnamoyloxy-mammeisin	O=C(OCC(C)CC(C1=C(O)C(C/C=C(C)/C)=C(OC(C=C2C3=CC=CC=C3)=O)C2=C1O)=O)/C=C/C4=CC=CC=C4	No	Coumarin	Stingless bee	Melipona scutellaris	Kielmeyera sp.	Calophyllaceae	Planta Med. 2016, 82, 190–194
	Hydroxymammeigin	CC(CC(C1=C(OC(C)(C)C=C2)C2=C(OC(C=C3C4=CC=CC=C4)=O)C3=C1O)=O)CO	No	Coumarin	Stingless bee	Melipona scutellaris	Kielmeyera sp.	Calophyllaceae	Planta Med. 2016, 82, 190–194
	Nemorosone	OC([C@@]1(C([C@]2(C(C)([C@H](C1)C/C=C(C)\C)C)C(C3=CC=CC=C3)=O)=O)C/C=C(C)\C)=C(C2=O)C/C=C(C)\C	Yes	Polyprenylated acylphloroglucinol	Stingless bee	Melipona scutellaris	Kielmeyera sp.	Calophyllaceae	Planta Med. 2016, 82, 190–194
	Drupanal	OC(/C=C/C1=CC(C/C=C(C)/C([H])=O)=C(O)C=C1)=O		Coumarin	Honey bee	Apis mellifera	Baccharis dracunculifolia	Asteraceae	J. Agric. Food Chem. 2019, 67, 12303-12312
	13Z-symphyoreticulic acid	C/C(CC[C@@]1(C)[C@H](C(O)=O)CC[C@@]2(C)C(C)=CCC[C@@]21[H])=C/C=O	Yes	Diterpene	Honey bee	Apis mellifera	n.d		Z. Naturforsch. C, 1997, 52, 702-704
	13E-symphyoreticulic acid	C/C(CC[C@@]1(C)[C@H](C(O)=O)CC[C@@]2(C)C(C)=CCC[C@@]21[H])=C\C=O	Yes	Diterpene	Honey bee	Apis mellifera	n.d		Z. Naturforsch. C, 1997, 52, 702-704
	kaurenoic acid	[H][C@@]12[C@](C)(C(O)=O)CCC[C@@]1(C)[C@@]3([H])[C@@](C[C@H]4CC3)(CC4=C)CC2	Yes	Diterpene	Stingless bee	Melipona quadrifasciata anthidioides	n.d		Fitoterapia, 2000, 71, 693-696
	ent-15b-(3-methylbutanoyloxy)-16-kauren-19-oic acid	[H][C@@]12[C@](C)(C(O)=O)CCC[C@@]1(C)[C@@]3([H])[C@@](C[C@H]4CC3)([C@@H](OC(CC(C)C)=O)C4=C)CC2	Yes	Diterpene	Stingless bee	Melipona quadrifasciata anthidioides	n.d		Fitoterapia, 2000, 71, 693-696
	ent-15b-hydroxy-16-kauren-19-oic acid	[H][C@@]12[C@](C)(C(O)=O)CCC[C@@]1(C)[C@@]3([H])[C@@](C[C@H]4CC3)([C@@H](O)C4=C)CC2	Yes	Diterpene	Stingless bee	Melipona quadrifasciata anthidioides	n.d		Fitoterapia, 2000, 71, 693-696
	3,5,6,7,4’-pentahydroxyflavonol	OC1=CC=C([C@H]2OC3=CC(O)=C(O)C(O)=C3C([C@@H]2O)=O)C=C1	Yes	Flavanonol	Stingless bee	Melipona interrupta Melipona seminigra	n.d		Quim. Nova, 2013, 36, 628-633
	naringenin-4’-O-b-D-glucopyranoside	O=C1C2=C(O)C=C(O)C=C2O[C@H](C3=CC=C(O[C@H]4[C@H](O)[C@@H](O)[C@H](O)[C@@H](CO)O4)C=C3)C1	Yes	Flavanone	Stingless bee	Melipona interrupta Melipona seminigra	n.d		Quim. Nova, 2013, 36, 628-633
	myricetin-3-O-b-D-glucopyranoside	O=C1C2=C(O)C=C(O)C=C2OC(C3=CC(O)=C(O)C(O)=C3)=C1O[C@@H]4O[C@H](CO)[C@@H](O)[C@H](O)[C@H]4O	Yes	Flavonol	Stingless bee	Melipona interrupta Melipona seminigra	n.d		Quim. Nova, 2013, 36, 628-633
Chile	1-(4-hydroxy-3-methoxyphenyl)-1,2-bis{4-[(E)-3-acetoxypropen-1-yl]-2-methoxyphenoxy}propan-3-ol acetate	CC(OC/C=C/C1=CC(OC)=C(OC(C(OC2=C(OC)C=C(/C=C/COC(C)=O)C=C2)C3=CC=C(O)C(OC)=C3)COC(C)=O)C=C1)=O	No	Lignan	Honey bee	Apis mellifera	n.d		J. Nat. Prod. 1998, 61, 771-775
	erythro-1-(4-hydroxy-3-methoxyphenyl)-2-{4-[(E)-3-acetoxypropen-1-yl]-2-methoxyphenoxy}propan-1,3-diol 3-acetate	CC(OC/C=C/C1=CC(OC)=C(O[C@@H]([C@H](O)C2=CC=C(O)C(OC)=C2)COC(C)=O)C=C1)=O	Yes	Lignan	Honey bee	Apis mellifera	n.d		J. Nat. Prod. 1998, 61, 771-775
	threo-1-(4-hydroxy-3-methoxyphenyl)-2-{4-[(E)-3-acetoxypropen-1-yl]-2-methoxyphenoxy}propan-1,3-diol 3-acetate	CC(OC/C=C/C1=CC(OC)=C(O[C@@H]([C@@H](O)C2=CC=C(O)C(OC)=C2)COC(C)=O)C=C1)=O	Yes	Lignan	Honey bee	Apis mellifera	n.d		J. Nat. Prod. 1998, 61, 771-775
	3-acetoxymethyl-5-[(E)-2-formylethen-1-yl]-2-(4-hydroxy-3-methoxyphenyl)-7-methoxy-2,3-dihydrobenzofuran	O=C/C=C/C1=CC2=C(O[C@H](C3=CC=C(O)C(OC)=C3)[C@H]2COC(C)=O)C(OC)=C1	Yes	Lignan	Honey bee	Apis mellifera	n.d		J. Nat. Prod. 1998, 61, 771-775
	Dimeric coniferyl acetate (10,11-diacetyl dehydrodiconiferyl alcohol)	COC1=CC(/C=C/COC(C)=O)=CC2=C1O[C@H](C3=CC=C(O)C(OC)=C3)[C@H]2COC(C)=O	Yes	Lignan	Honey bee	Apis mellifera	n.d		J. Nat. Prod. 1998, 61, 771-775
Columbia	isocupressic acid	C=C1CCC2[C@](C(O)=O)(C)CCC[C@]2(C)[C@H]1CC/C(C)=C/CO	Yes	Diterpene	Honey bee	Apis mellifera	n.d		Quim. Nova, 2009, 32, 2011-2017
	agathadiol	C=C1CCC2[C@](CO)(C)CCC[C@]2(C)[C@H]1CC/C(C)=C/CO	Yes	Diterpene	Honey bee	Apis mellifera	n.d		Quim. Nova, 2009, 32, 2011-2017
	13-epi-torulosol	C[C@]12C([C@](C)(CCC2)CO)CCC([C@@H]1CC[C@](O)(C)C=C)=C	Yes	Diterpene	Honey bee	Apis mellifera	n.d		Quim. Nova, 2009, 32, 2011-2017
	garcinoic acid	CC1=C2C(CC[C@](CC/C=C(C)/CC/C=C(C)/CC/C=C(C)/C(O)=O)(C)O2)=CC(O)=C1	Yes	d-tocotrienol	Honey bee	Apis mellifera	n.d		Nat. Prod. Res. 2019, In press
	5-hydroxy-8b-oxo garcinoic acid	OC1=CC(C([H])=O)=C2C(CC[C@](CC/C=C(C)/CC/C=C(C)/CC/C=C(C)/C(O)=O)(C)O2)=C1O	Yes	d-tocotrienol	Honey bee	Apis mellifera	n.d		Nat. Prod. Res. 2019, In press
	5,6-dioxo-garcinoic acid	CC1=CC(C(C2=C1O[C@@](CC/C=C(C)/CC/C=C(C)/CC/C=C(C)/C(O)=O)(C)CC2)=O)=O	Yes	d-tocotrienol	Honey bee	Apis mellifera	n.d		Nat. Prod. Res. 2019, In press
Cuba	propolone B	O=C([C@@]12CC(O)C(C)(O)C)C3=C(OC(C)(C)[C@H](O)C3)[C@@](C(C4=CC=CC=C4)=O)(C(C)(C)[C@H](C/C=C(C)\C)C2)C1=O	Yes	Polyprenylated acylphloroglucinol	Honey bee	Apis mellifera	n.d		J. Nat. Prod. 2005, 68, 931-934
	propolone C	O=C([C@@]12C/C=C(C)/C)C3=C(O[C@@H](C(C)(O)C)C3)[C@@](C(C4=CC=CC=C4)=O)(C(C)(C)[C@H](C/C=C(C)\C)C2)C1=O	Yes	Polyprenylated acylphloroglucinol	Honey bee	Apis mellifera	n.d		J. Nat. Prod. 2005, 68, 931-934
	propolone D	O=C(C1=CC=CC=C1)[C@@]2(C(C)(C)[C@H](C/C=C(C)\C)C3)C(C(C/C=C(C)/C)=C(O[C@@H](C(C)(O)C)C4)C34C2=O)=O	Yes	Polyprenylated acylphloroglucinol	Honey bee	Apis mellifera	n.d		J. Nat. Prod. 2005, 68, 931-934
	garcinielliptone I	O=C(C1=CC=CC=C1)[C@@]2(C(C)(C)[C@H](C/C=C(C)\C)C3)C(C(C[C@@H](C(C)(O)C)O4)=C4[C@@]3(C/C=C(C)/C)C2=O)=O	Yes	Polyprenylated acylphloroglucinol	Honey bee	Apis mellifera	n.d		J. Nat. Prod. 2005, 68, 931-934
	hyperibone B	O=C(C1=CC=CC=C1)[C@@]2(C(C)(C)[C@H](C/C=C(C)\C)C3)C(C(C[C@H](C(C)(O)C)O4)=C4[C@@]3(C/C=C(C)/C)C2=O)=O	Yes	Polyprenylated acylphloroglucinol	Honey bee	Apis mellifera	n.d		J. Nat. Prod. 2005, 68, 931-934
	Nemorosone	OC([C@]1(C/C=C(C)/C)C([C@@]2(C(C3=CC=CC=C3)=O)C(C)(C)[C@@H](C/C=C(C)/C)C1)=O)=C(C/C=C(C)/C)C2=O	Yes	Polyprenylated acylphloroglucinol	Honey bee	Apis mellifera	Clusia rosea	Clusiaceae	Z Naturforsch C. 2002, 57, 372-378
	xanthochymol	OC([C@]1(CC(CC(C)=C)C(C)=C)C([C@@]2(C/C=C(C)/C)C(C)(C)[C@@H](C/C=C(C)/C)C1)=O)=C(C(C3=CC(O)=C(O)C=C3)=O)C2=O	Yes	Polyprenylated acylphloroglucinol	Honey bee	Apis mellifera	Clusia rosea	Clusiaceae	Z Naturforsch C. 2002, 57, 372-378
	Methyl-nemorosone	O=C1C(C/C=C(C)/C)=C(OC)[C@]2(C/C=C(C)/C)C([C@@]1(C(C3=CC=CC=C3)=O)C(C)(C)[C@@H](C/C=C(C)/C)C2)=O	Yes	Polyprenylated acylphloroglucinol	Honey bee	Apis mellifera	Clusia rosea	Clusiaceae	Z Naturforsch C. 2002, 57, 372-378
	guttiferone E	OC([C@]1(CC(/C=C(C)/C)C(C)=C)C([C@@]2(C/C=C(C)/C)C(C)(C)[C@@H](C/C=C(C)/C)C1)=O)=C(C(C3=CC(O)=C(O)C=C3)=O)C2=O	Yes	Polyprenylated acylphloroglucinol	Honey bee	Apis mellifera	Clusia rosea	Clusiaceae	Z Naturforsch C. 2002, 57, 372-378
	plukenetione A	O=C([C@@]1(C/C=C(C)/C)C([C@]2(C/C=C(C)/C)[C@H](/C=C(C)/C)[C@H](C1)C3(C)C)=O)[C@]3(C(C4=CC=CC=C4)=O)C2=O	Yes	Polyprenylated acylphloroglucinol	Honey bee	Apis mellifera	Clusia plukenetii	Clusiaceae	Int. J. Clin. Pharmacol. Ther. 2010, 48, 670–677
	propolone A	O=C(C(CCC(C)(C)O1)=C1[C@@]23C/C=C(C)/C)[C@@](C(C4=CC=CC=C4)=O)(C(C)(C)[C@H](C/C=C(C)\C)C3)C2=O	Yes	Polyprenylated acylphloroglucinol	Honey bee	Apis mellifera	n.d		J. Nat. Prod. 1999, 62, 1013-1015
	Gallic acid	OC1=C(O)C=C(C(O)=O)C=C1O		Phenolic	Honey bee	Apis mellifera	n.d		J. Agric. Food Chem. 2005, 53, 9010-9016
	Isoliquiritigenin	OC1=CC=C(C(/C=C/C2=CC=C(O)C=C2)=O)C(O)=C1		Chalcone	Honey bee	Apis mellifera	n.d		J. Agric. Food Chem. 2005, 53, 9010-9016
	Liquiritigenin	OC1=CC=C2C(O[C@H](C3=CC=C(O)C=C3)CC2=O)=C1	Yes	Flavanone	Honey bee	Apis mellifera	n.d		J. Agric. Food Chem. 2005, 53, 9010-9016
	Formononetin	OC1=CC=C(C(C(C2=CC=C(OC)C=C2)=CO3)=O)C3=C1		Isoflavone	Honey bee	Apis mellifera	n.d		J. Agric. Food Chem. 2005, 53, 9010-9016
	(3S)-Vestitol	OC1=CC=C(C[C@@H](C2=CC=C(OC)C=C2O)CO3)C3=C1	Yes	Isoflavane	Honey bee	Apis mellifera	n.d		J. Agric. Food Chem. 2005, 53, 9010-9016
	(3S)-7-O-Methylvestitol	OC1=CC(OC)=CC=C1[C@@H]2CC3=CC=C(OC)C=C3OC2	Yes	Isoflavane	Honey bee	Apis mellifera	n.d		J. Agric. Food Chem. 2005, 53, 9010-9016
	(3S)-isovestitol	OC1=CC=C(C[C@@H](C2=CC=C(O)C=C2OC)CO3)C3=C1	Yes	Isoflavane	Honey bee	Apis mellifera	n.d		J. Agric. Food Chem. 2005, 53, 9010-9016
	Biochanin A	OC1=CC(O)=C(C(C(C2=CC=C(OC)C=C2)=CO3)=O)C3=C1		Isoflavone	Honey bee	Apis mellifera	n.d		J. Agric. Food Chem. 2005, 53, 9010-9016
	(6aS,11aS)-Medicarpin	OC1=CC=C([C@](OC2=C3C=CC(OC)=C2)([H])[C@]3([H])CO4)C4=C1	Yes	Pterocarpan	Honey bee	Apis mellifera	n.d		J. Agric. Food Chem. 2005, 53, 9010-9016
	(6aS,11aS)-Homopterocarpin	COC(C=C1)=CC2=C1[C@]3([H])[C@@](O2)([H])C4=CC=C(OC)C=C4OC3	Yes	Pterocarpan	Honey bee	Apis mellifera	n.d		J. Agric. Food Chem. 2005, 53, 9010-9016
	(6aR,11aR)-Vesticarpan	OC1=CC=C([C@@](OC2=C3C=CC(OC)=C2O)([H])[C@@]3([H])CO4)C4=C1	Yes	Pterocarpan	Honey bee	Apis mellifera	n.d		J. Agric. Food Chem. 2005, 53, 9010-9016
	(6aR,11aR)-3,8-Dihydroxy-9-methoxypterocarpan	OC1=CC=C([C@@](OC2=C3C=C(O)C(OC)=C2)([H])[C@@]3([H])CO4)C4=C1	Yes	Pterocarpan	Honey bee	Apis mellifera	n.d		J. Agric. Food Chem. 2005, 53, 9010-9016
	(6aR,11aR)-3-Hydroxy-8,9-dimethoxypterocarpan	OC1=CC=C([C@@](OC2=C3C=C(OC)C(OC)=C2)([H])[C@@]3([H])CO4)C4=C1	Yes	Pterocarpan	Honey bee	Apis mellifera	n.d		J. Agric. Food Chem. 2005, 53, 9010-9016
	(6aR,11aR)-3,4-Dihydroxy-9-methoxypterocarpan	OC1=CC=C([C@@](OC2=C3C=CC(OC)=C2)([H])[C@@]3([H])CO4)C4=C1O	Yes	Pterocarpan	Honey bee	Apis mellifera	n.d		J. Agric. Food Chem. 2005, 53, 9010-9016
	Laxifloran	OC1=CC=C(CC(C2=C(OC)C(OC)=C(O)C=C2)CO3)C3=C1	No	Isoflavane	Honey bee	Apis mellifera	n.d		Int. J. Clin. Pharmacol. Ther. 2014, 52, 787-801
	Sativan	OC1=CC=C(CC(C2=CC=C(OC)C=C2OC)CO3)C3=C1	No	Isoflavane	Honey bee	Apis mellifera	n.d		Int. J. Clin. Pharmacol. Ther. 2014, 52, 787-801
	Conferol A	OC1=CC=C(C(O)C(C2=CC=C(O)C=C2OC)CO3)C3=C1	No	Isoflavane	Honey bee	Apis mellifera	n.d		Int. J. Clin. Pharmacol. Ther. 2014, 52, 787-801
	A4-7	O=C1C2=CC=CC=C2OC3=CC(O)CC(C)(C)C13		Xanthone	Honey bee	Apis mellifera	n.d		Int. J. Clin. Pharmacol. Ther. 2014, 52, 787-801
	CZ4-2	O=C(C1=CC=CC=C1)[C@@]2(C(C)(C)[C@H](C/C=C(C)\C)C3)C(C(C(OCC)[C@@H](C(C)(O)C)O4)=C4[C@@]3(C/C=C(C)/C)C2=O)=O	Yes	Polyprenylated acylphloroglucinol	Honey bee	Apis mellifera	n.d		Int. J. Clin. Pharmacol. Ther. 2014, 52, 787-801
El Salvador	2',3'-dihydroxy-4,4'-dimethoxychalcone	O=C(/C=C/C1=CC=C(OC)C=C1)C2=C(O)C(O)=C(OC)C=C2		Chalcone	Honey bee	Apis mellifera	n.d		Z. Naturfosch., C, 2001, 56, 593–596
	2',3',4-trihydroxy-4'-methoxychalcone	O=C(/C=C/C1=CC=C(O)C=C1)C2=C(O)C(O)=C(OC)C=C2		Chalcone	Honey bee	Apis mellifera	n.d		Z. Naturfosch., C, 2001, 56, 593–596
	ent-8(17)-labden-15-O-a-L-rhamnopyranoside	CC1(C)CCC[C@]2(C)C1CCC([C@H]2CC[C@@H](C)CCO[C@H]3O[C@H](C)[C@@H](O)[C@H](O)[C@@H]3O)=C	Yes	Diterpene	Honey bee	Apis mellifera	n.d		Z. Naturforsch., C, 2001, 56, 1108–1111
	ent-8(17)-labden-15-O-(3'-O-acetyl)-a-L-rhamnopyranoside	CC1(C)CCC[C@]2(C)C1CCC([C@H]2CC[C@@H](C)CCO[C@H]3O[C@H](C)[C@@H](O)[C@H](OC(C)=O)[C@@H]3O)=C	Yes	Diterpene	Honey bee	Apis mellifera	n.d		Z. Naturforsch., C, 2001, 56, 1108–1111
Honduras	(E)-Cinnamyl-(E)-cinnamate	O=C(OC/C=C/C1=CC=CC=C1)/C=C/C2=CC=CC=C2		Phenylpropanoid	Honey bee	Apis mellifera	Liquidambar styraciflua	Altingiaceae	J. Agric. Food Chem. 2012, 60, 10540-10545
	(E)-Cinnamyl-(Z)-cinnamate	O=C(OC/C=C/C1=CC=CC=C1)/C=C\C2=CC=CC=C2		Phenylpropanoid	Honey bee	Apis mellifera	Liquidambar styraciflua	Altingiaceae	J. Agric. Food Chem. 2012, 60, 10540-10545
	Hydrocinnamyl-(E)-cinnamate	O=C(OCCCC1=CC=CC=C1)/C=C/C2=CC=CC=C2		Phenylpropanoid	Honey bee	Apis mellifera	Liquidambar styraciflua	Altingiaceae	J. Agric. Food Chem. 2012, 60, 10540-10545
	Benzyl-(E)-cinnamate	O=C(OCC1=CC=CC=C1)/C=C/C2=CC=CC=C2		Phenylpropanoid	Honey bee	Apis mellifera	Liquidambar styraciflua	Altingiaceae	J. Agric. Food Chem. 2012, 60, 10540-10545
	(E)-p-Coumaric Acid	OC1=CC=C(/C=C/C(O)=O)C=C1		Phenylpropanoid	Honey bee	Apis mellifera	Liquidambar styraciflua	Altingiaceae	J. Agric. Food Chem. 2012, 60, 10540-10545
	(E)-Cinnamyl-(E)-p-coumarate	O=C(OC/C=C/C1=CC=CC=C1)/C=C/C2=CC=C(O)C=C2		Phenylpropanoid	Honey bee	Apis mellifera	Liquidambar styraciflua	Altingiaceae	J. Agric. Food Chem. 2012, 60, 10540-10545
	(E)-Cinnamyl-(Z)-p-coumarate	O=C(OC/C=C/C1=CC=CC=C1)/C=C\C2=CC=C(O)C=C2		Phenylpropanoid	Honey bee	Apis mellifera	Liquidambar styraciflua	Altingiaceae	J. Agric. Food Chem. 2012, 60, 10540-10545
	(E)-Cinnamyl-benzoate	O=C(OC/C=C/C1=CC=CC=C1)C2=CC=CC=C2		Phenylpropanoid	Honey bee	Apis mellifera	Liquidambar styraciflua	Altingiaceae	J. Agric. Food Chem. 2012, 60, 10540-10545
	(E)-Cinnamic Acid	OC(/C=C/C1=CC=CC=C1)=O		Phenylpropanoid	Honey bee	Apis mellifera	Liquidambar styraciflua	Altingiaceae	J. Agric. Food Chem. 2012, 60, 10540-10545
	p-Hydroxybenzoic Acid	OC1=CC=C(C(O)=O)C=C1		Phenolic	Honey bee	Apis mellifera	Liquidambar styraciflua	Altingiaceae	J. Agric. Food Chem. 2012, 60, 10540-10545
	6b-Hydroxy-3-oxo-lup-20(29)-en-28-oic Acid	O=C1CC[C@@]2(C)C([C@H](O)C[C@]3(C)C2CC[C@@]4([H])[C@@]3(C)CC[C@]5(C(O)=O)C4[C@H](C(C)=C)CC5)C1(C)C	Yes	Triterpene	Honey bee	Apis mellifera	Liquidambar styraciflua	Altingiaceae	J. Agric. Food Chem. 2012, 60, 10540-10545
	3-Oxo-oleanoic Acid	O=C1CC[C@@]2(C)C(CC[C@]3(C)C2CC=C4[C@@]3(C)CC[C@]5(C(O)=O)[C@@]4([H])CC(C)(C)CC5)C1(C)C	Yes	Triterpene	Honey bee	Apis mellifera	Liquidambar styraciflua	Altingiaceae	J. Agric. Food Chem. 2012, 60, 10540-10545
	Sakuranetin	O=C1C2=C(O)C=C(OC)C=C2O[C@H](C3=CC=C(O)C=C3)C1	Yes	Flavanone	Honey bee	Apis mellifera	Liquidambar styraciflua	Altingiaceae	J. Agric. Food Chem. 2012, 60, 10540-10545
	Liquiritigenin	O=C1C2=C(O)C=C(O)C=C2O[C@H](C3=CC=C(O)C=C3)C1	Yes	Flavanone	Honey bee	Apis mellifera	Liquidambar styraciflua	Altingiaceae	J. Agric. Food Chem. 2012, 60, 10540-10545
	Kukulkanin B	O=C(/C=C/C1=CC=C(O)C=C1)C2=C(O)C(OC)=C(O)C=C2		Chalcone	Honey bee	Apis mellifera	Liquidambar styraciflua	Altingiaceae	J. Agric. Food Chem. 2012, 60, 10540-10545
Mexico	Pinostrobin	OC1=C(C(C[C@@H](C2=CC=CC=C2)O3)=O)C3=CC(OC)=C1	Yes	Flavanone	Honey bee	Apis mellifera	n.d		Nat. Prod. Commun., 2010, 5, 1601-1606
	pinocembrin	OC1=CC(O)=C(C(C[C@@H](C2=CC=CC=C2)O3)=O)C3=C1	Yes	Flavanone	Honey bee	Apis mellifera	n.d		Nat. Prod. Commun., 2010, 5, 1601-1606
	naringenin	OC1=CC(O)=C(C(C[C@@H](C2=CC=C(O)C=C2)O3)=O)C3=C1	Yes	Flavanone	Honey bee	Apis mellifera	n.d		Nat. Prod. Commun., 2010, 5, 1601-1606
	alipinone	OC1=C(C([C@H](O)[C@@H](C2=CC=CC=C2)O3)=O)C3=CC(OC)=C1	Yes	Flavanonol	Honey bee	Apis mellifera	n.d		Nat. Prod. Commun., 2010, 5, 1601-1606
	pinobanksin 5-methyl ether	OC1=CC(OC)=C(C([C@H](O)[C@@H](C2=CC=CC=C2)O3)=O)C3=C1	Yes	Flavanonol	Honey bee	Apis mellifera	n.d		Nat. Prod. Commun., 2010, 5, 1601-1606
	alipinone 3-acetate	OC1=C(C([C@H](OC(C)=O)[C@@H](C2=CC=CC=C2)O3)=O)C3=CC(OC)=C1	Yes	Flavanonol	Honey bee	Apis mellifera	n.d		Nat. Prod. Commun., 2010, 5, 1601-1606
	pinobanksin-3-acetate	OC1=CC(O)=C(C([C@H](OC(C)=O)[C@@H](C2=CC=CC=C2)O3)=O)C3=C1	Yes	Flavanonol	Honey bee	Apis mellifera	n.d		Nat. Prod. Commun., 2010, 5, 1601-1606
	pinobanksin 3-propanoate	OC1=CC(O)=C(C([C@H](OC(CC)=O)[C@@H](C2=CC=CC=C2)O3)=O)C3=C1	Yes	Flavanonol	Honey bee	Apis mellifera	n.d		Nat. Prod. Commun., 2010, 5, 1601-1606
	pinobanksin 3-isobutyrate	OC1=CC(O)=C(C([C@H](OC(C(C)C)=O)[C@@H](C2=CC=CC=C2)O3)=O)C3=C1	Yes	Flavanonol	Honey bee	Apis mellifera	n.d		Nat. Prod. Commun., 2010, 5, 1601-1606
	pinobanksin 3-(2-methyl)-butyrate	OC1=CC(O)=C(C([C@H](OC(C(C)CC)=O)[C@@H](C2=CC=CC=C2)O3)=O)C3=C1	Yes	Flavanonol	Honey bee	Apis mellifera	n.d		Nat. Prod. Commun., 2010, 5, 1601-1606
	techtochrysin	OC1=C(C(C=C(C2=CC=CC=C2)O3)=O)C3=CC(OC)=C1		Flavone	Honey bee	Apis mellifera	n.d		Nat. Prod. Commun., 2010, 5, 1601-1606
	chrysin	OC1=CC(O)=C(C(C=C(C2=CC=CC=C2)O3)=O)C3=C1		Flavone	Honey bee	Apis mellifera	n.d		Nat. Prod. Commun., 2010, 5, 1601-1606
	apigenin	OC1=CC(O)=C(C(C=C(C2=CC=C(O)C=C2)O3)=O)C3=C1		Flavone	Honey bee	Apis mellifera	n.d		Nat. Prod. Commun., 2010, 5, 1601-1606
	izalpinin	OC1=C(C(C(O)=C(C2=CC=CC=C2)O3)=O)C3=CC(OC)=C1		Flavone	Honey bee	Apis mellifera	n.d		Nat. Prod. Commun., 2010, 5, 1601-1606
	galangin	OC1=CC(O)=C(C(C(O)=C(C2=CC=CC=C2)O3)=O)C3=C1		Flavone	Honey bee	Apis mellifera	n.d		Nat. Prod. Commun., 2010, 5, 1601-1606
	3-methoxy-4',7-dihydroxyflavone	OC1=CC=C(C(C(OC)=C(C2=CC=C(O)C=C2)O3)=O)C3=C1		Flavonol	Honey bee	Apis mellifera	n.d		Nat. Prod. Commun., 2010, 5, 1601-1606
	3,3'-dimethoxy-4',5,7-trihydroxyflavone	OC1=CC(O)=C(C(C(OC)=C(C2=CC=C(O)C(OC)=C2)O3)=O)C3=C1		Flavonol	Honey bee	Apis mellifera	n.d		Nat. Prod. Commun., 2010, 5, 1601-1606
	(2R,3S)-8-[4-phenylprop-2-en-1-one]-4',7-dihydroxy-3',5-dimethoxyflavan-3-ol	OC1=CC(OC)=C(C([C@H](O)[C@@H](C2=CC(OC)=C(O)C=C2)O3)=O)C3=C1C(/C=C/C4=CC=CC=C4)=O	Yes	Flavanonol	Honey bee	Apis mellifera	n.d		Nat. Prod. Commun., 2010, 5, 1601-1606
	cinnamic acid	OC(/C=C/C1=CC=CC=C1)=O		Phenylpropanoid	Honey bee	Apis mellifera	n.d		Nat. Prod. Commun., 2010, 5, 1601-1606
	p-coumaric acid	OC(/C=C/C1=CC=C(O)C=C1)=O		Phenylpropanoid	Honey bee	Apis mellifera	n.d		Nat. Prod. Commun., 2010, 5, 1601-1606
	3,4-dimethoxycinnamic acid	OC(/C=C/C1=CC=C(OC)C(OC)=C1)=O		Phenylpropanoid	Honey bee	Apis mellifera	n.d		Nat. Prod. Commun., 2010, 5, 1601-1606
	ferulic acid	OC(/C=C/C1=CC=C(O)C(OC)=C1)=O		Phenylpropanoid	Honey bee	Apis mellifera	n.d		Nat. Prod. Commun., 2010, 5, 1601-1606
	benzoic acid	OC(C1=CC=CC=C1)=O		Phenolic	Honey bee	Apis mellifera	n.d		Nat. Prod. Commun., 2010, 5, 1601-1606
	cinnamylideneacetic acid	OC(/C=C/C=C/C1=CC=CC=C1)=O		Phenylpropanoid	Honey bee	Apis mellifera	n.d		Nat. Prod. Commun., 2010, 5, 1601-1606
	vanillin	[H]C(C1=CC=C(O)C(OC)=C1)=O		Phenolic	Honey bee	Apis mellifera	n.d		Nat. Prod. Commun., 2010, 5, 1601-1606
	benzyl cinnamate	O=C(OCC1=CC=CC=C1)/C=C/C2=CC=CC=C2		Phenylpropanoid	Honey bee	Apis mellifera	n.d		Nat. Prod. Commun., 2010, 5, 1601-1606
	cinnamyl cinnamate	O=C(OC/C=C/C1=CC=CC=C1)/C=C/C2=CC=CC=C2		Phenylpropanoid	Honey bee	Apis mellifera	n.d		Nat. Prod. Commun., 2010, 5, 1601-1606
	benzyl p-coumarate	O=C(OCC1=CC=CC=C1)/C=C/C2=CC=C(O)C=C2		Phenylpropanoid	Honey bee	Apis mellifera	n.d		Nat. Prod. Commun., 2010, 5, 1601-1606
	(E)-Cinnamyl-(E)-p-coumarate	O=C(OC/C=C/C1=CC=CC=C1)/C=C/C2=CC=C(O)C=C2		Phenylpropanoid	Honey bee	Apis mellifera	n.d		Nat. Prod. Commun., 2010, 5, 1601-1606
	cinnamyl isoferulate	O=C(OC/C=C/C1=CC=CC=C1)/C=C/C2=CC=C(OC)C(O)=C2		Phenylpropanoid	Honey bee	Apis mellifera	n.d		Nat. Prod. Commun., 2010, 5, 1601-1606
	cinnamyl 3,4-dimethoxycinnamate	O=C(OC/C=C/C1=CC=CC=C1)/C=C/C2=CC=C(OC)C(OC)=C2		Phenylpropanoid	Honey bee	Apis mellifera	n.d		Nat. Prod. Commun., 2010, 5, 1601-1606
	benzyl 3,4-dimethoxycinnamate	O=C(OCC1=CC=CC=C1)/C=C/C2=CC=C(OC)C(OC)=C2		Phenylpropanoid	Honey bee	Apis mellifera	n.d		Nat. Prod. Commun., 2010, 5, 1601-1606
	benzyl ferulate	O=C(OCC1=CC=CC=C1)/C=C/C2=CC=C(O)C(OC)=C2		Phenylpropanoid	Honey bee	Apis mellifera	n.d		Nat. Prod. Commun., 2010, 5, 1601-1606
	cinnamyl benzoate	O=C(OC/C=C/C1=CC=CC=C1)C2=CC=CC=C2		Phenylpropanoid	Honey bee	Apis mellifera	n.d		Nat. Prod. Commun., 2010, 5, 1601-1606
	2-acetyl-1,3-di-p-coumaroylglycerol	OC1=CC=C(/C=C/C(OCC(OC(C)=O)COC(/C=C/C2=CC=C(O)C=C2)=O)=O)C=C1	No	Phenylpropanoid	Honey bee	Apis mellifera	n.d		Nat. Prod. Commun., 2010, 5, 1601-1606
	2-acetyl-3-caffeoyl-1-p-coumaroylglycerol	OC1=C(O)C=C(/C=C/C(OCC(OC(C)=O)COC(/C=C/C2=CC=C(O)C=C2)=O)=O)C=C1	No	Phenylpropanoid	Honey bee	Apis mellifera	n.d		Nat. Prod. Commun., 2010, 5, 1601-1606
	2-acetyl-1-p-coumaroyl-3-feruloylglycerol	OC1=C(OC)C=C(/C=C/C(OCC(OC(C)=O)COC(/C=C/C2=CC=C(O)C=C2)=O)=O)C=C1	No	Phenylpropanoid	Honey bee	Apis mellifera	n.d		Nat. Prod. Commun., 2010, 5, 1601-1606
	2-acetyl-1,3-diferuloylglycerol	OC1=C(OC)C=C(/C=C/C(OCC(OC(C)=O)COC(/C=C/C2=CC=C(O)C(OC)=C2)=O)=O)C=C1	No	Phenylpropanoid	Honey bee	Apis mellifera	n.d		Nat. Prod. Commun., 2010, 5, 1601-1606
	3-acetyl-1-p-coumaroylglycerol	OC1=CC=C(/C=C/C(OCC(OC(C)=O)COC(C)=O)=O)C=C1	No	Phenylpropanoid	Honey bee	Apis mellifera	n.d		Nat. Prod. Commun., 2010, 5, 1601-1606
	(7"R)-8-[1-(4'-hydroxy-3'-methoxyphenyl)prop-2-en-1-yl]chrysin	O=C1C2=C(O)C=C(O)C([C@H](C3=CC=C(O)C(OC)=C3)C=C)=C2OC(C4=CC=CC=C4)=C1	Yes	Phenylallyl flavone	Honey bee	Apis mellifera	Populus spp.	Salicaceae	J. Nat. Prod. 2010, 73, 623–627
	(7"R)-8-[1-(4'-hydroxy-3'-methoxyphenyl)prop-2-en-1-yl]galangin	O=C1C2=C(O)C=C(O)C([C@H](C3=CC=C(O)C(OC)=C3)C=C)=C2OC(C4=CC=CC=C4)=C1O	Yes	Phenylallyl flavone	Honey bee	Apis mellifera	Populus spp.	Salicaceae	J. Nat. Prod. 2010, 73, 623–627
	3,3-dimethylallyl (E)-ferulate	O=C(OC/C=C(C)/C)/C=C/C1=CC=C(O)C(OC)=C1		Prenylated phenylpropanoid	Honey bee	Apis mellifera	Populus spp.	Salicaceae	J. Nat. Prod. 2010, 73, 623–627
	3-methyl-3-butenyl ferulate	O=C(OCCC(C)=C)/C=C/C1=CC=C(O)C(OC)=C1		Prenylated phenylpropanoid	Honey bee	Apis mellifera	Populus spp.	Salicaceae	J. Nat. Prod. 2010, 73, 623–627
	1-(3',4'-dihydroxy-2'-methoxyphenyl)-3-(phenyl)propane	OC1=CC=C(CCCC2=CC=CC=C2)C(OC)=C1O		Phenylpropanoid	Honey bee	Apis mellifera	Dalbergia spp.	Fabaceae	J. Agric. Food Chem. 2010, 58, 2209–2213
	(Z)-1-(2'-methoxy-4',5'-dihydroxyphenyl)-2-(3-phenyl)propene	OC1=CC(OC)=C(C/C=C\C2=CC=CC=C2)C=C1O		Phenylpropanoid	Honey bee	Apis mellifera	Dalbergia spp.	Fabaceae	J. Agric. Food Chem. 2010, 58, 2209–2213
	3-hydroxy-5,6-dimethoxyflavan	O[C@H]1CC2=C(OC)C(OC)=CC=C2O[C@@H]1C3=CC=CC=C3	Yes	Flavane	Honey bee	Apis mellifera	Dalbergia spp.	Fabaceae	J. Agric. Food Chem. 2010, 58, 2209–2213
	(2S)-7-Hydroxyflavanone	OC1=CC=C(C(C[C@@H](C2=CC=CC=C2)O3)=O)C3=C1	Yes	Flavanone	Honey bee	Apis mellifera	Dalbergia spp.	Fabaceae	J. Agric. Food Chem. 2010, 58, 2209–2213
	(3S)-mucronulatol	OC1=CC=C(C[C@@H](C2=CC=C(OC)C(O)=C2OC)CO3)C3=C1	Yes	Isoflavane	Honey bee	Apis mellifera	Dalbergia spp.	Fabaceae	J. Agric. Food Chem. 2010, 58, 2209–2213
	(3S)-Arizonicanol	OC1=CC=C(C[C@@H](C2=CC=C(OC)C(O)=C2O)CO3)C3=C1	Yes	Isoflavane	Honey bee	Apis mellifera	Dalbergia spp.	Fabaceae	J. Agric. Food Chem. 2010, 58, 2209–2213
	(3S)-vestitol	OC1=CC=C(C[C@@H](C2=CC=C(OC)C=C2O)CO3)C3=C1	Yes	Isoflavane	Honey bee	Apis mellifera	Dalbergia spp.	Fabaceae	J. Agric. Food Chem. 2010, 58, 2209–2213
	Melilotocarpan A	OC1=C2C(C(OC3=C4C=CC(OC)=C3)C4CO2)=CC=C1OC	No	Pterocarpan	Honey bee	Apis mellifera	Dalbergia spp.	Fabaceae	J. Agric. Food Chem. 2010, 58, 2209–2213
	Melilotocarpan D	OC1=C2C(C(OC3=C4C=CC(OC)=C3O)C4CO2)=CC=C1OC	No	Pterocarpan	Honey bee	Apis mellifera	Dalbergia spp.	Fabaceae	J. Agric. Food Chem. 2010, 58, 2209–2213
	(2R,3R)-6-[1-(4'-hydroxy-3'-methoxyphenyl)prop-2-en-1-yl]pinobanksin	OC1=C(OC)C=C(C(C=C)C2=C(O)C(C([C@H](O)[C@@H](C3=CC=CC=C3)O4)=O)=C4C=C2O)C=C1	Yes	Phenylallyl flavanonol	Honey bee	Apis mellifera	n.d		Chem. Pharm. Bull. 2011, 59, 1194—1196
	(2R,3R)-6-[1-(4'-hydroxy-3'-methoxyphenyl)prop-2-en-1-yl]pinobanksin 3-acetate	OC1=C(OC)C=C(C(C=C)C2=C(O)C(C([C@H](OC(C)=O)[C@@H](C3=CC=CC=C3)O4)=O)=C4C=C2O)C=C1	Yes	Phenylallyl flavanonol	Honey bee	Apis mellifera	n.d		Chem. Pharm. Bull. 2011, 59, 1194—1196
	alpinetin	OC1=CC(OC)=C(C(C[C@@H](C2=CC=CC=C2)O3)=O)C3=C1	Yes	Flavanone	Honey bee	Apis mellifera	n.d		Chem. Biol. Interact., 2015, 242, 35-44
	pinobanksin	OC1=CC(O)=C(C([C@H](O)[C@@H](C2=CC=CC=C2)O3)=O)C3=C1	Yes	Flavanonol	Honey bee	Apis mellifera	n.d		Chem. Biol. Interact., 2015, 242, 35-44
	pinobanksin-3-O-butanoate	OC1=CC(O)=C(C([C@H](OC(CCC)=O)[C@@H](C2=CC=CC=C2)O3)=O)C3=C1	Yes	Flavanonol	Honey bee	Apis mellifera	n.d		Chem. Biol. Interact., 2015, 242, 35-44
	pinobanksin-3-O-pentanoate	OC1=CC(O)=C(C([C@H](OC(CCCC)=O)[C@@H](C2=CC=CC=C2)O3)=O)C3=C1	Yes	Flavanonol	Honey bee	Apis mellifera	n.d		Chem. Biol. Interact., 2015, 242, 35-44
	pinobanksin-3-O-hexanoate	OC1=CC(O)=C(C([C@H](OC(CCCC)=O)[C@@H](C2=CC=CC=C2)O3)=O)C3=C1	Yes	Flavanonol	Honey bee	Apis mellifera	n.d		Chem. Biol. Interact., 2015, 242, 35-44
	Kaempferol	OC1=CC(O)=C(C(C(O)=C(C2=CC=C(O)C=C2)O3)=O)C3=C1		Flavonol	Honey bee	Apis mellifera	n.d		Molecules 2018, 23, 334
	Rhamnetin	OC1=C(C(C(O)=C(C2=CC(O)=C(O)C=C2)O3)=O)C3=CC(OC)=C1		Flavonol	Honey bee	Apis mellifera	n.d		Molecules 2018, 23, 334
	Epoxypinocembrin chalcone	OC1=CC(O)=CC(O)=C1C(C2C(O2)C3=CC=C(O)C=C3)=O	No	Chalcone	Honey bee	Apis mellifera	n.d		Molecules 2018, 23, 334
	2-methyl-2-butenyl-(E)-Caffeate	O=C(OC/C=C(C)/C)/C=C/C1=CC(O)=C(O)C=C1		Phenylpropanoid	Honey bee	Apis mellifera	n.d		Molecules 2018, 23, 334
	3-methyl-3-butenyl-(E)-Caffeate	O=C(OCCC(C)=C)/C=C/C1=CC(O)=C(O)C=C1		Phenylpropanoid	Honey bee	Apis mellifera	n.d		Molecules 2018, 23, 334
	10e-caprolactone derivative	O=C1OC(C(O)/C=C/C=C\CCCCCCC)CCCC1		Alkyllactone	Honey bee	Apis mellifera	n.d		Molecules 2018, 23, 334
	caffeic acid	OC(/C=C/C1=CC(O)=C(O)C=C1)=O		Phenylpropanoid	Honey bee	Apis mellifera	n.d		Molecules 2018, 23, 334
	mangiferolic acid	O[C@H]1CC[C@@]2(C3)[C@](CC[C@]4([H])[C@@]23CC[C@@]5(C)[C@@]4(C)CC[C@@H]5[C@@H](CC/C=C(C)/C(O)=O)C)([H])C1(C)C	Yes	Triterpene	Honey bee	Apis mellifera	Bursera simaruba	Burseraceae	Phytochem. Lett., 2019, 29, 25–29
	isomangiferolic acid	O[C@@H]1CC[C@@]2(C3)[C@](CC[C@]4([H])[C@@]23CC[C@@]5(C)[C@@]4(C)CC[C@@H]5[C@@H](CC/C=C(C)/C(O)=O)C)([H])C1(C)C	Yes	Triterpene	Honey bee	Apis mellifera	Bursera simaruba	Burseraceae	Phytochem. Lett., 2019, 29, 25–29
	dammarenediol II	O[C@H]1CC[C@]2([C@]([H])(C1(C)C)CC[C@@]3(C2CC[C@]4([C@]3(CC[C@@H]4[C@@](O)(C)CC/C=C(C)\C)C)C)[H])C	Yes	Triterpene	Honey bee	Apis mellifera	Bursera simaruba	Burseraceae	Phytochem. Lett., 2019, 29, 25–29
Uruguay	Pinobanksin 3-(2-methyl)-butyrate	O=C1C2=C(O)C=C(O)C=C2O[C@H](C3=CC=CC=C3)[C@H]1OC(C(C)CC)=O	Yes	Flavanonol	Honey bee	Apis mellifera	Populus spp.	Salicaceae	J. Agric. Food Chem. 2002, 50, 4777-4782
	Pinobanksin 3-isobutyrate	O=C1C2=C(O)C=C(O)C=C2O[C@H](C3=CC=CC=C3)[C@H]1OC(C(C)C)=O	Yes	Flavanonol	Honey bee	Apis mellifera	Populus spp.	Salicaceae	J. Agric. Food Chem. 2002, 50, 4777-4782
	pinobanksin 3-hexanoate	O=C1C2=C(O)C=C(O)C=C2O[C@H](C3=CC=CC=C3)[C@H]1OC(CCCCC)=O	Yes	Flavanonol	Honey bee	Apis mellifera	Populus spp.	Salicaceae	J. Agric. Food Chem. 2002, 50, 4777-4782
	pinobanksin 3-butanoate	O=C1C2=C(O)C=C(O)C=C2O[C@H](C3=CC=CC=C3)[C@H]1OC(CCC)=O	Yes	Flavanonol	Honey bee	Apis mellifera	Populus spp.	Salicaceae	J. Agric. Food Chem. 2002, 50, 4777-4782
	pinobanksin 3-propanoate	O=C1C2=C(O)C=C(O)C=C2O[C@H](C3=CC=CC=C3)[C@H]1OC(CC)=O	Yes	Flavanonol	Honey bee	Apis mellifera	Populus spp.	Salicaceae	J. Agric. Food Chem. 2002, 50, 4777-4782
	pinobanksin 3-acetate	O=C1C2=C(O)C=C(O)C=C2O[C@H](C3=CC=CC=C3)[C@H]1OC(C)=O	Yes	Flavanonol	Honey bee	Apis mellifera	Populus spp.	Salicaceae	J. Agric. Food Chem. 2002, 50, 4777-4782
	3-acetylalipinone	O=C1C2=C(O)C=C(OC)C=C2O[C@H](C3=CC=CC=C3)[C@H]1OC(C)=O	Yes	Flavanonol	Honey bee	Apis mellifera	Populus spp.	Salicaceae	J. Agric. Food Chem. 2002, 50, 4777-4782
	pinobanksin 5-methyl ether	O[C@H]1C(C2=C(OC)C=C(O)C=C2O[C@@H]1C3=CC=CC=C3)=O	Yes	Flavanonol	Honey bee	Apis mellifera	Populus spp.	Salicaceae	J. Agric. Food Chem. 2002, 50, 4777-4782
	pinobanksin	O[C@H]1C(C2=C(O)C=C(O)C=C2O[C@@H]1C3=CC=CC=C3)=O	Yes	Flavanonol	Honey bee	Apis mellifera	Populus spp.	Salicaceae	J. Agric. Food Chem. 2002, 50, 4777-4782
	pinostrobin	O=C1C2=C(O)C=C(OC)C=C2O[C@H](C3=CC=CC=C3)C1	Yes	Flavanonol	Honey bee	Apis mellifera	Populus spp.	Salicaceae	J. Agric. Food Chem. 2002, 50, 4777-4782
	pinocembrin	O=C1C2=C(O)C=C(O)C=C2O[C@H](C3=CC=CC=C3)C1	Yes	Flavanonol	Honey bee	Apis mellifera	Populus spp.	Salicaceae	J. Agric. Food Chem. 2002, 50, 4777-4782
	chrysin	O=C1C2=C(O)C=C(O)C=C2OC(C3=CC=CC=C3)=C1		Flavone	Honey bee	Apis mellifera	Populus spp.	Salicaceae	J. Agric. Food Chem. 2002, 50, 4777-4782
	techtochrysin	O=C1C2=C(O)C=C(OC)C=C2OC(C3=CC=CC=C3)=C1		Flavone	Honey bee	Apis mellifera	Populus spp.	Salicaceae	J. Agric. Food Chem. 2002, 50, 4777-4782
	chrysin 5-methyl ether	O=C1C2=C(OC)C=C(O)C=C2OC(C3=CC=CC=C3)=C1		Flavone	Honey bee	Apis mellifera	Populus spp.	Salicaceae	J. Agric. Food Chem. 2002, 50, 4777-4782
	galangin	O=C1C2=C(O)C=C(O)C=C2OC(C3=CC=CC=C3)=C1O		Flavonol	Honey bee	Apis mellifera	Populus spp.	Salicaceae	J. Agric. Food Chem. 2002, 50, 4777-4782
	izalpinin	O=C1C2=C(O)C=C(OC)C=C2OC(C3=CC=CC=C3)=C1O		Flavonol	Honey bee	Apis mellifera	Populus spp.	Salicaceae	J. Agric. Food Chem. 2002, 50, 4777-4782
	kaempferol	O=C1C2=C(O)C=C(O)C=C2OC(C3=CC=C(O)C=C3)=C1O		Flavonol	Honey bee	Apis mellifera	Populus spp.	Salicaceae	J. Agric. Food Chem. 2002, 50, 4777-4782
	quercetin 3-methyl ether	O=C1C2=C(O)C=C(O)C=C2OC(C3=CC=C(O)C(O)=C3)=C1OC		Flavonol	Honey bee	Apis mellifera	Populus spp.	Salicaceae	J. Agric. Food Chem. 2002, 50, 4777-4782
	p-coumaric acid	OC(/C=C/C1=CC=CC=C1)=O		Phenylpropanoid	Honey bee	Apis mellifera	Populus spp.	Salicaceae	J. Agric. Food Chem. 2002, 50, 4777-4782
	caffeic acid	OC(/C=C/C1=CC=C(O)C=C1)=O		Phenylpropanoid	Honey bee	Apis mellifera	Populus spp.	Salicaceae	J. Agric. Food Chem. 2002, 50, 4777-4782
	3,4-dimethoxycinnamic acid	OC(/C=C/C1=CC=C(OC)C=C1)=O		Phenylpropanoid	Honey bee	Apis mellifera	Populus spp.	Salicaceae	J. Agric. Food Chem. 2002, 50, 4777-4782
	cinnamylideneacetic acid	OC(/C=C/C=C/C1=CC=CC=C1)=O		Phenylpropanoid	Honey bee	Apis mellifera	Populus spp.	Salicaceae	J. Agric. Food Chem. 2002, 50, 4777-4782
	2-methyl-2-butenyl p-coumarate	O=C(OC/C(C)=C/C)/C=C/C1=CC=C(O)C=C1		Prenylated phenylpropanoid	Honey bee	Apis mellifera	Populus spp.	Salicaceae	J. Agric. Food Chem. 2002, 50, 4777-4782
	2-methyl-2-butenyl ferulate	O=C(OC/C(C)=C/C)/C=C/C1=CC(OC)=C(O)C=C1		Prenylated phenylpropanoid	Honey bee	Apis mellifera	Populus spp.	Salicaceae	J. Agric. Food Chem. 2002, 50, 4777-4782
	3-methyl-3-butenyl ferulate	O=C(OCCC(C)=C)/C=C/C1=CC(OC)=C(O)C=C1		Prenylated phenylpropanoid	Honey bee	Apis mellifera	Populus spp.	Salicaceae	J. Agric. Food Chem. 2002, 50, 4777-4782
	benzyl p-coumarate	O=C(OCC1=CC=CC=C1)/C=C/C2=CC=C(O)C=C2		Phenylpropanoid	Honey bee	Apis mellifera	Populus spp.	Salicaceae	J. Agric. Food Chem. 2002, 50, 4777-4782
	benzyl ferulate	O=C(OCC1=CC=CC=C1)/C=C/C2=CC(OC)=C(O)C=C2		Phenylpropanoid	Honey bee	Apis mellifera	Populus spp.	Salicaceae	J. Agric. Food Chem. 2002, 50, 4777-4782
	phenethyl caffeate	O=C(OCCC1=CC=CC=C1)/C=C/C2=CC(O)=C(O)C=C2		Phenylpropanoid	Honey bee	Apis mellifera	Populus spp.	Salicaceae	J. Agric. Food Chem. 2002, 50, 4777-4782
	cinnamyl cinnamate	O=C(OC/C=C/C1=CC=CC=C1)/C=C/C2=CC=CC=C2		Phenylpropanoid	Honey bee	Apis mellifera	Populus spp.	Salicaceae	J. Agric. Food Chem. 2002, 50, 4777-4782
	cinnamyl p-coumarate	O=C(OC/C=C/C1=CC=CC=C1)/C=C/C2=CC=C(O)C=C2		Phenylpropanoid	Honey bee	Apis mellifera	Populus spp.	Salicaceae	J. Agric. Food Chem. 2002, 50, 4777-4782
	cinnamyl caffeate	O=C(OC/C=C/C1=CC=CC=C1)/C=C/C2=CC(O)=C(O)C=C2		Phenylpropanoid	Honey bee	Apis mellifera	Populus spp.	Salicaceae	J. Agric. Food Chem. 2002, 50, 4777-4782
	cinnamyl isoferulate	O=C(OC/C=C/C1=CC=CC=C1)/C=C/C2=CC(O)=C(OC)C=C2		Phenylpropanoid	Honey bee	Apis mellifera	Populus spp.	Salicaceae	J. Agric. Food Chem. 2002, 50, 4777-4782
	cinnamyl 3,4-dimethoxycinnamate	O=C(OC/C=C/C1=CC=CC=C1)/C=C/C2=CC(OC)=C(OC)C=C2		Phenylpropanoid	Honey bee	Apis mellifera	Populus spp.	Salicaceae	J. Agric. Food Chem. 2002, 50, 4777-4782
Venezuela	Scrobiculatones A	O=C1[C@](C(C)(C)[C@H](C/C=C(C)/C)C2)(C(C3=CC=CC=C3)=O)C([C@]2(C/C=C(C)/C)C4=C1C=CC(C)(C)O4)=O	Yes	Polyprenylated acylphloroglucinol	Honey bee	Apis mellifera	Clusia spp.	Clusiaceae	Fitoterapia, 2004, 75, 683– 689
	Scrobiculatones B	O=C1[C@@]2(C/C=C(C)/C)C([C@@](C(C)(C)[C@H](C/C=C(C)/C)C2)(C(C3=CC=CC=C3)=O)C4=C1C=CC(C)(C)O4)=O	Yes	Polyprenylated acylphloroglucinol	Honey bee	Apis mellifera	Clusia spp.	Clusiaceae	Fitoterapia, 2004, 75, 683– 689
	b-amyrin	[H][C@@]12CC(C)(CC[C@@]1(CC[C@@]3(C2=CC[C@@]4([C@]5(CC[C@@H](C(C)([C@@]5(CC[C@@]34C)[H])C)O)C)[H])C)C)C	Yes	Triterpene	Honey bee	Apis mellifera	Clusia spp.	Clusiaceae	Fitoterapia, 2004, 75, 683– 689
	18-Ethyloxy-17-hydroxy-17,18-dihydroscrobiculatone A	O=C1[C@](C(C)(C)[C@H](C/C=C(C)/C)C2)(C(C3=CC=CC=C3)=O)C([C@]2(C/C=C(C)/C)C4=C1C(O)C(OCC)C(C)(C)O4)=O	Yes	Polyprenylated acylphloroglucinol	Honey bee	Apis mellifera	Clusia spp.	Clusiaceae	Fitoterapia, 2004, 75, 683– 689
	18-Ethyloxy-17-hydroxy-17,18-dihydroscrobiculatone B	O=C1[C@@]2(C/C=C(C)/C)C([C@@](C(C)(C)[C@H](C/C=C(C)/C)C2)(C(C3=CC=CC=C3)=O)C4=C1C(O)C(OCC)C(C)(C)O4)=O	Yes	Polyprenylated acylphloroglucinol	Honey bee	Apis mellifera	Clusia spp.	Clusiaceae	Fitoterapia, 2004, 75, 683– 689
Blue: replicated compounds
	Honey bee propolis			Stingless bee propolis
	Alkyllactone	1		Coumarin	7
	Benzofuran	9		Diterpene	3
	Benzopyran	6		Flavanone	3
	Chalcone	12		Flavanonol	4
	Coumarin	1		Flavone	1
	Dalbergiquinol	1		Flavonol	4
	Diterpene	16		Phenylpropanoid	2
	d-tocotrienol	3		Polyprenylated acylphloroglucinol	1
	Flavane	1		Triterpene	1
	Flavanone	25
	Flavanonol	27
	Phenylallyl flavanonol	2
	Flavone	13
	Phenylallyl flavone	2
	Flavonol	22
	Isoflavane	17
	Isoflavanone	4
	Isoflavone	10
	Lignan	16
	Naphthoquinone	1
	Phenolic	8
	Prenylated phenolic	4
	Phenolic lipid	5
	Phenylpropanoid	67
	Prenylated phenylpropanoid	16
	Polyprenylated acylphloroglucinol	20
	Pterocarpan	17
	Sesquiterpene	1
	Triterpene	24
	Xanthone	1

## Sheet: Asia
Geographic region	Trivial name	Structure	Stereochemistry check	Compound class	Bee type	Bee species	Plant source (genus)	Plant source (family)	Reference
China	benzyl caffeate	OC1=C(O)C=CC(/C=C/C(OCC2=CC=CC=C2)=O)=C1		Phenylpropanoid	Honey bee	Apis mellifera	n.d		Biosci. Biotech. Biochem., 1992, 56, 1321-1322
	pinobanksin 3-(2-methyl)-butyrate	OC1=CC2=C(C([C@H](OC([C@@H](C)CC)=O)[C@@H](C3=CC=CC=C3)O2)=O)C(O)=C1	Yes	Flavanonol	Honey bee	Apis mellifera	n.d		J. Nat. Prod. 2002, 65, 673-676
	6-cinnamylchrysin	OC1=CC2=C(C(C=C(C3=CC=CC=C3)O2)=O)C(O)=C1C/C=C/C4=CC=CC=C4		Flavone	Honey bee	Apis mellifera	n.d		J. Nat. Prod. 2002, 65, 673-676
	Pinostrobin	O=C1C2=C(O)C=C(OC)C=C2O[C@H](C3=CC=CC=C3)C1	Yes	Flavanone	Honey bee	Apis mellifera	n.d		J. Nat. Prod. 2002, 65, 673-676
	Pinocembrin	O=C1C2=C(O)C=C(O)C=C2O[C@H](C3=CC=CC=C3)C1	Yes	Flavanone	Honey bee	Apis mellifera	n.d		J. Nat. Prod. 2002, 65, 673-676
	chrysin	OC1=CC2=C(C(C=C(C3=CC=CC=C3)O2)=O)C(O)=C1		Flavone	Honey bee	Apis mellifera	n.d		J. Nat. Prod. 2002, 65, 673-676
	galangin	O=C1C2=C(O)C=C(O)C=C2OC(C3=CC=CC=C3)=C1O		Flavonol	Honey bee	Apis mellifera	n.d		J. Nat. Prod. 2002, 65, 673-676
	izalpinin	O=C1C2=C(O)C=C(OC)C=C2OC(C3=CC=CC=C3)=C1O		Flavonol	Honey bee	Apis mellifera	n.d		J. Nat. Prod. 2002, 65, 673-676
	apigenin	OC1=CC2=C(C(C=C(C3=CC=C(O)C=C3)O2)=O)C(O)=C1		Flavone	Honey bee	Apis mellifera	n.d		J. Nat. Prod. 2002, 65, 673-676
	techtochrysin	OC1=CC(OC)=CC2=C1C(C=C(C3=CC=CC=C3)O2)=O		Flavone	Honey bee	Apis mellifera	n.d		J. Nat. Prod. 2002, 65, 673-676
	isoferulic acid	COC1=C(O)C=C(/C=C/C(O)=O)C=C1		Phenylpropanoid	Honey bee	Apis mellifera	n.d		J. Nat. Prod. 2002, 65, 673-676
	3,4-dimethoxycinnamic acid	COC1=C(OC)C=C(/C=C/C(O)=O)C=C1		Phenylpropanoid	Honey bee	Apis mellifera	n.d		J. Nat. Prod. 2002, 65, 673-676
	benzyl ferulate	COC1=C(O)C=CC(/C=C/C(OCC2=CC=CC=C2)=O)=C1		Phenylpropanoid	Honey bee	Apis mellifera	n.d		J. Nat. Prod. 2002, 65, 673-676
	phenethyl caffeate	O=C(/C=C/C1=CC(O)=C(O)C=C1)OCCC2=CC=CC=C2		Phenylpropanoid	Honey bee	Apis mellifera	n.d		J. Nat. Prod. 2002, 65, 673-676
	8-[(E)-4-phenylprop-2-en-1-one]-(2R,3S)-2-(3,5-dihydroxyphenyl)-3,4-dihydro-2H-2-benzopyran-5-methoxyl-3,7-diol	OC1=CC(OC)=C(C[C@H](O)[C@@H](C2=CC(O)=CC(O)=C2)O3)C3=C1C(/C=C/C4=CC=CC=C4)=O	Yes	Flavanol	Honey bee	Apis mellifera	n.d		J. Nat. Prod. 2009, 72, 799-801
	8-[(E)-4-phenylprop-2-en-1-one]-(2S,3R)-2-(3,5-dihydroxyphenyl)-3,4-dihydro-2H-2-benzopyran-5-methoxyl-3,7-diol	OC1=CC(OC)=C(C[C@@H](O)[C@H](C2=CC(O)=CC(O)=C2)O3)C3=C1C(/C=C/C4=CC=CC=C4)=O	Yes	Flavanol	Honey bee	Apis mellifera	n.d		J. Nat. Prod. 2009, 72, 799-801
	8-[(E)-4-phenylprop-2-en-1-one]-2-(3-methoxyl-4-hydroxyphenyl)-3,4-dihydro-2H-2-benzopyran-5-methoxyl-3,7-diol	OC1=CC(OC)=C(CC(O)C(C2=CC=C(O)C(OC)=C2)O3)C3=C1C(/C=C/C4=CC=CC=C4)=O	No	Flavanol	Honey bee	Apis mellifera	n.d		J. Nat. Prod. 2009, 72, 799-801
	5-methoxy-3,7-dihydroxyflavanone	COC1=CC(O)=CC2=C1C(C(O)C(C3=CC=CC=C3)O2)=O	No	Flavanonol	Honey bee	Apis mellifera	n.d		J. Nat. Prod. 2009, 72, 799-801
	quercetin	OC1=CC2=C(C(C(O)=C(C3=CC=C(O)C(O)=C3)O2)=O)C(O)=C1		Flavonol	Honey bee	Apis mellifera	n.d		J. Nat. Prod. 2009, 72, 799-801
	rhamnetin	OC1=CC(OC)=CC2=C1C(C(O)=C(C3=CC=C(O)C(O)=C3)O2)=O		Flavonol	Honey bee	Apis mellifera	n.d		J. Nat. Prod. 2009, 72, 799-801
	isorhamnetin	OC1=CC2=C(C(C(O)=C(C3=CC=C(O)C(OC)=C3)O2)=O)C(O)=C1		Flavonol	Honey bee	Apis mellifera	n.d		J. Nat. Prod. 2009, 72, 799-801
	2-Acetyl-1-coumaroyl-3-cinnamoylglycerol	O=C(OCC(OC(C)=O)COC(/C=C/C1=CC=C(O)C=C1)=O)/C=C/C2=CC=CC=C2		Phenylpropanoid	Honey bee	Apis mellifera	Populus spp.	Salicaceae	J. Agric. Food Chem. 2012, 60, 10041-10047
	2-Acetyl-1-feruloyl-3-cinnamoylglycerol	O=C(OCC(OC(C)=O)COC(/C=C/C1=CC=C(O)C(OC)=C1)=O)/C=C/C2=CC=CC=C2		Phenylpropanoid	Honey bee	Apis mellifera	Populus spp.	Salicaceae	J. Agric. Food Chem. 2012, 60, 10041-10047
	2-Acetyl-1,3-dicinnamoylglycerol	O=C(OCC(OC(C)=O)COC(/C=C/C1=CC=CC=C1)=O)/C=C/C2=CC=CC=C2		Phenylpropanoid	Honey bee	Apis mellifera	Populus spp.	Salicaceae	J. Agric. Food Chem. 2012, 60, 10041-10047
	2-Acetyl-1-(E)-feruloyl-3-(3"(z),16")-dihydroxypalmitoylglycerol	O=C(OCC(OC(C)=O)COC(CC(O)CCCCCCCCCCCCCO)=O)/C=C/C1=CC=CC=C1		Acylglycerol	Honey bee	Apis mellifera	Populus spp.	Salicaceae	J. Agric. Food Chem. 2012, 60, 10041-10047
Indonesia	5-pentadecylresorcinol	OC1=CC(O)=CC(CCCCCCCCCCCCCCC)=C1		Phenolic lipid	Honey bee Stingless bee	Apis mellifera Trigona incisa	Mangifera indica and/or Macaranga tanarius	Anacardiaceae/Euphorbiaceae	Nat. Prod. Res. 2011, 25, 606-613 Asian Pac. J. Cancer Prev. 2015, 16, 6581-6589
	5-(8'Z,11'Z-heptadecadienyl)-resorcinol	OC1=CC(O)=CC(CCCCCCC/C=C\C/C=C\CCCCC)=C1		Phenolic lipid	Honey bee	Apis mellifera	Mangifera indica and/or Macaranga tanarius	Anacardiaceae/Euphorbiaceae	Nat. Prod. Res. 2011, 25, 606-613
	5-(11'Z-heptadecenyl)-resorcinol	OC1=CC(O)=CC(CCCCCCCCCC/C=C\CCCCC)=C1		Phenolic lipid	Honey bee	Apis mellifera	Mangifera indica and/or Macaranga tanarius	Anacardiaceae/Euphorbiaceae	Nat. Prod. Res. 2011, 25, 606-613
	5-heptadecylresorcinol	OC1=CC(O)=CC(CCCCCCCCCCCCCCCCC)=C1		Phenolic lipid	Honey bee	Apis mellifera	Mangifera indica and/or Macaranga tanarius	Anacardiaceae/Euphorbiaceae	Nat. Prod. Res. 2011, 25, 606-613
	mangiferolic acid	O[C@H]1CC[C@@]2(C3)[C@](CC[C@]4([H])[C@@]23CC[C@@]5(C)[C@@]4(C)CC[C@@H]5[C@@H](CC/C=C(C)/C(O)=O)C)([H])C1(C)C	Yes	Triterpene	Honey bee Stingless bee	Apis mellifera Tetragonula sapiens	Mangifera indica and/or Macaranga tanarius Mangifera indica	Anacardiaceae/Euphorbiaceae	Nat. Prod. Res. 2011, 25, 606-613 Plants 2019, 8, 57
	isomangiferolic acid	O[C@@H]1CC[C@@]2(C3)[C@](CC[C@]4([H])[C@@]23CC[C@@]5(C)[C@@]4(C)CC[C@@H]5[C@@H](CC/C=C(C)/C(O)=O)C)([H])C1(C)C	Yes	Triterpene	Honey bee	Apis mellifera	Mangifera indica and/or Macaranga tanarius	Anacardiaceae/Euphorbiaceae	Nat. Prod. Res. 2011, 25, 606-613
	27-hydroxyisomangiferolic acid	O[C@@H]1CC[C@@]2(C3)[C@](CC[C@]4([H])[C@@]23CC[C@@]5(C)[C@@]4(C)CC[C@@H]5[C@@H](CC/C=C(CO)/C(O)=O)C)([H])C1(C)C	Yes	Triterpene	Honey bee	Apis mellifera	Mangifera indica and/or Macaranga tanarius	Anacardiaceae/Euphorbiaceae	Nat. Prod. Res. 2011, 25, 606-613
	propolin D	O=C1C2=C(O)C=C(O)C=C2O[C@H](C3=CC=C(O)C(O)=C3C/C=C(C)/CC/C=C(C)/C)C1	Yes	Prenylated flavanone	Honey bee	Apis mellifera	Macaranga tanarius	Euphorbiaceae	Nat. Prod. Res. 2011, 25, 606-613
	Propolin C (nymphaeol A)	O=C1C2=C(O)C(C/C=C(C)/CC/C=C(C)/C)=C(O)C=C2O[C@H](C3=CC=C(O)C(O)=C3)C1	Yes	Prenylated flavanone	Honey bee	Apis mellifera	Macaranga tanarius	Euphorbiaceae	Nat. Prod. Res. 2011, 25, 606-613
	propolin F	O=C1C2=C(O)C=C(O)C=C2O[C@H](C3=CC(C/C=C(C)/CC/C=C(C)/C)=C(O)C(O)=C3)C1	Yes	Prenylated flavanone	Honey bee	Apis mellifera	Macaranga tanarius	Euphorbiaceae	Nat. Prod. Res. 2011, 25, 606-613
	Propolin G (nymphaeol C)	O=C1C2=C(O)C(C/C=C(C)/C)=C(O)C=C2O[C@H](C3=CC=C(O)C(O)=C3C/C=C(C)/CC/C=C(C)/C)C1	Yes	Prenylated flavanone	Honey bee	Apis mellifera	Macaranga tanarius	Euphorbiaceae	Nat. Prod. Res. 2011, 25, 606-613
	Cycloartenol	O[C@H]1CC[C@@]2(C3)[C@](CC[C@]4([H])[C@@]23CC[C@@]5(C)[C@@]4(C)CC[C@@H]5[C@@H](CC/C=C(C)/C)C)([H])C1(C)C	Yes	Triterpene	Stingless bee	Tetragonula sapiens	Mangifera indica	Anacardiaceae	Plants 2019, 8, 57
	Mangiferonic acid	O=C1CC[C@@]2(C3)[C@](CC[C@]4([H])[C@@]23CC[C@@]5(C)[C@@]4(C)CC[C@@H]5[C@@H](CC/C=C(C)/C(O)=O)C)([H])C1(C)C	Yes	Triterpene	Stingless bee	Tetragonula sapiens	Mangifera indica	Anacardiaceae	Plants 2019, 8, 57
	Ambolic acid	O[C@H]1CC[C@@]2(C3)[C@](CC[C@]4([H])[C@@]23CC[C@@]5(C)[C@@]4(C)CC[C@@H]5[C@@H](CCC(C(C)C(O)=O)=C)C)([H])C1(C)C	Yes	Triterpene	Stingless bee	Tetragonula sapiens	Mangifera indica	Anacardiaceae	Plants 2019, 8, 57
	Ambonic acid	O=C1CC[C@@]2(C3)[C@](CC[C@]4([H])[C@@]23CC[C@@]5(C)[C@@]4(C)CC[C@@H]5[C@@H](CCC(C(C)C(O)=O)=C)C)([H])C1(C)C	Yes	Triterpene	Stingless bee	Tetragonula sapiens	Mangifera indica	Anacardiaceae	Plants 2019, 8, 57
	4-(4'-hydroxy-3'-methoxyphenyl)-3,5,7-trihydroxycoumarin	OC1=CC(O)=C2C(OC(C(O)=C2C3=CC(OC)=C(O)C=C3)=O)=C1		Coumarin	Stingless bee	Tetragonula aff. biroi	n.d		J. Nat. Prod. 2019, 82, 205-210
	Sulawesin A	[H][C@@]1(CC2=C3C(OC)=C4OCOC4=C2)COC[C@@]([C@@H]3C5=CC(OC)=C6OCOC6=C5)1[H]	Yes	Lignan	Stingless bee	Tetragonula aff. biroi	n.d		J. Nat. Prod. 2019, 82, 205-210
	Sulawesin B	COC1=C(OCO2)C2=CC([C@H]3[C@@]4([H])[C@](COC4)([H])CC5=C3C(OC)=C(OC)C(OC)=C5)=C1	Yes	Lignan	Stingless bee	Tetragonula aff. biroi	n.d		J. Nat. Prod. 2019, 82, 205-210
	glyasperin A	C/C(C)=C/CC(C=C(C=C1)C(OC2=C(C3=O)C(O)=C(C(O)=C2)C/C=C(C)/C)=C3O)=C1O		Prenylated flavonol	Stingless bee	Tetragonula aff. biroi	n.d		J. Nat. Prod. 2019, 82, 205-210
	broussoflavonol F	C/C(C)=C/CC(C=C(C=C1)C(OC2=C(C(O)=CC(O)=C2C3=O)C/C=C(C)/C)=C3O)=C1O		Flavonol	Stingless bee	Tetragonula aff. biroi	n.d		J. Nat. Prod. 2019, 82, 205-210
	(2S)-5,7-dihydroxy-4'-methoxy-8-prenylflavanone	OC1=C(C/C=C(C)/C)C(O[C@H](C(C=C2)=CC=C2OC)CC3=O)=C3C(O)=C1	Yes	Prenylated flavanone	Stingless bee	Tetragonula aff. biroi	n.d		J. Nat. Prod. 2019, 82, 205-210
	(1'S)-2-trans,4-trans-abscisic acid	CC1=CC(CC(C)(C)[C@@]1(O)/C=C/C(C)=C/C(O)=O)=O	Yes	Sesquiterpene	Stingless bee	Tetragonula aff. biroi	n.d		J. Nat. Prod. 2019, 82, 205-210
	(1'S)-2-cis,4-trans-abscisic acid	CC1=CC(CC(C)(C)[C@@]1(O)/C=C/C(C)=C\C(O)=O)=O	Yes	Sesquiterpene	Stingless bee	Tetragonula aff. biroi	n.d		J. Nat. Prod. 2019, 82, 205-210
Iran	suberosin	C/C(C)=C/CC(C=C1C=CC(OC1=C2)=O)=C2OC		Coumarin	Honey bee	Apis mellifera	Ferula spp.	Apiaceae	Chem Cent J 2010, 4, 8
	tschimgin	O=C(C1=CC=C(O)C=C1)OC2[C@@](C3(C)C)(C)CC[C@H]3C2	Yes	Monoterpene	Honey bee	Apis mellifera	Ferula spp.	Apiaceae	Chem Cent J 2010, 4, 8
	tschimganin	O=C(C1=CC=C(O)C(OC)=C1)OC2[C@@](C3(C)C)(C)CC[C@H]3C2	Yes	Monoterpene	Honey bee	Apis mellifera	Ferula spp.	Apiaceae	Chem Cent J 2010, 4, 8
	ferutinin	CC1=CC[C@@]2(C)CC[C@](C(C)C)(O)[C@]2([H])[C@@H](OC(C3=CC=C(O)C=C3)=O)C1	Yes	Sesquiterpene	Honey bee	Apis mellifera	Ferula spp.	Apiaceae	Chem Cent J 2010, 4, 8
	tefernin	CC1=CC[C@@]2(C)CC[C@](C(C)C)(O)[C@]2([H])[C@@H](OC(C3=CC=C(O)C(OC)=C3)=O)C1	Yes	Sesquiterpene	Honey bee	Apis mellifera	Ferula spp.	Apiaceae	Chem Cent J 2010, 4, 8
Japan	Propolin F (isonymphaeol B)	OC1=CC(O)=C(C(C[C@@H](C2=CC(C/C=C(C)/CC/C=C(C)/C)=C(O)C(O)=C2)O3)=O)C3=C1	Yes	Prenylated flavanone	Honey bee	Apis mellifera	n.d		Biosci. Biotechnol. Biochem. 2004, 68, 260-262
	Propolin C (nymphaeol A)	OC1=C(C/C=C(C)/CC/C=C(C)/C)C(O)=C(C(C[C@@H](C2=CC=C(O)C(O)=C2)O3)=O)C3=C1	Yes	Prenylated flavanone	Honey bee	Apis mellifera	n.d		Biosci. Biotechnol. Biochem. 2004, 68, 260-262
	Propolin D (nymphaeol B)	OC1=CC(O)=C(C(C[C@@H](C2=CC=C(O)C(O)=C2C/C=C(C)/CC/C=C(C)/C)O3)=O)C3=C1	Yes	Prenylated flavanone	Honey bee	Apis mellifera	n.d		Biosci. Biotechnol. Biochem. 2004, 68, 260-262
	Propolin G (nymphaeol C)	OC1=C(C/C=C(C)/C)C(O)=C(C(C[C@@H](C2=CC=C(O)C(O)=C2C/C=C(C)/CC/C=C(C)/C)O3)=O)C3=C1	Yes	Prenylated flavanone	Honey bee	Apis mellifera	n.d		Biosci. Biotechnol. Biochem. 2004, 68, 260-262
	propolin A	OC1=CC(O)=C(C(C[C@@H](C2=CC=C(O)C(O)=C2C/C=C(C)/CCCC(C)(O)C)O3)=O)C3=C1	Yes	Prenylated flavanone	Honey bee	Apis mellifera	n.d		J. Agric. Food Chem. 2007, 55, 7722–7725
	propolin B	OC1=CC(O)=C(C(C[C@@H](C2=CC(C/C=C(C)/CCCC(C)(O)C)=C(O)C(O)=C2)O3)=O)C3=C1	Yes	Prenylated flavanone	Honey bee	Apis mellifera	n.d		J. Agric. Food Chem. 2007, 55, 7722–7725
	propolin E	OC1=CC(O)=C(C(C[C@@H](C2=CC(C/C=C(C)/CCCC(C)(O)C)=C(O)C=C2)O3)=O)C3=C1	Yes	Prenylated flavanone	Honey bee	Apis mellifera	n.d		J. Agric. Food Chem. 2007, 55, 7722–7725
	prokinawan	OC1=C(C/C=C(C)/CCCC(C)(O)C)C(O)=C(C(C[C@@H](C2=CC=C(O)C(O)=C2)O3)=O)C3=C1	Yes	Prenylated flavanone	Honey bee	Apis mellifera	n.d		J. Agric. Food Chem. 2007, 55, 7722–7725
	Propolin H (3'-geranyl naringenin)	OC1=CC(O)=C(C(C[C@@H](C2=CC(C/C=C(C)/CC/C=C(C)/C)=C(O)C=C2)O3)=O)C3=C1	Yes	Prenylated flavanone	Honey bee	Apis mellifera	n.d		J. Agric. Food Chem. 2007, 55, 7722–7725
Jordan	cinnamyl cinnamate	O=C(/C=C/C1=CC=CC=C1)OC/C=C/C2=CC=CC=C2		Phenylpropanoid	Honey bee	Apis mellifera	Pinus halepensis	Pinaceae	Nat. Prod. Res., 2011, 25, 1312-1318
	tetracosanoic acid	OC(CCCCCCCCCCCCCCCCCCCCCCC)=O		Fatty acid	Honey bee	Apis mellifera	Pinus halepensis and/or Quercus coccifera	Pinaceae/Fagaceae	Nat. Prod. Res., 2011, 25, 1312-1318
	techtochrysin	OC1=CC(OC)=CC2=C1C(C=C(C3=CC=CC=C3)O2)=O		Flavone	Honey bee	Apis mellifera	Pinus halepensis	Pinaceae	Nat. Prod. Res., 2011, 25, 1312-1318
	3-methylethergalangin	OC1=CC2=C(C(C(OC)=C(C3=CC=CC=C3)O2)=O)C(O)=C1		Flavonol	Honey bee	Apis mellifera	Pinus halepensis and/or Quercus coccifera	Pinaceae/Fagaceae	Nat. Prod. Res., 2011, 25, 1312-1318
	chrysin	OC1=CC2=C(C(C=C(C3=CC=CC=C3)O2)=O)C(O)=C1		Flavone	Honey bee	Apis mellifera	Pinus halepensis	Pinaceae	Nat. Prod. Res., 2011, 25, 1312-1318
	galangin	O=C1C2=C(O)C=C(O)C=C2OC(C3=CC=CC=C3)=C1O		Flavonol	Honey bee	Apis mellifera	Pinus halepensis	Pinaceae	Nat. Prod. Res., 2011, 25, 1312-1318
	genkwanin	O=C1C2=C(O)C=C(OC)C=C2OC(C3=CC=C(O)C=C3)=C1		Flavone	Honey bee	Apis mellifera	Pinus halepensis	Pinaceae	Nat. Prod. Res., 2011, 25, 1312-1318
	apigenin	OC1=CC2=C(C(C=C(C3=CC=C(O)C=C3)O2)=O)C(O)=C1		Flavone	Honey bee	Apis mellifera	Pinus halepensis	Pinaceae	Nat. Prod. Res., 2011, 25, 1312-1318
	alipinone	O=C1C2=C(O)C=C(OC)C=C2O[C@H](C3=CC=CC=C3)[C@H]1O	Yes	Flavonol	Honey bee	Apis mellifera	Pinus halepensis	Pinaceae	Nat. Prod. Res., 2011, 25, 1312-1318
	naringenin	O=C1C2=C(O)C=C(O)C=C2O[C@H](C3=CC=C(O)C=C3)C1	Yes	Flavanone	Honey bee	Apis mellifera	Pinus halepensis	Pinaceae	Nat. Prod. Res., 2011, 25, 1312-1318
	Pinocembrin	O=C1C2=C(O)C=C(O)C=C2O[C@H](C3=CC=CC=C3)C1	Yes	Flavanone	Honey bee	Apis mellifera	Pinus halepensis and/or Quercus coccifera	Pinaceae	Nat. Prod. Res., 2011, 25, 1312-1318
	pinobanksin-3-O-acetate	O=C1C2=C(O)C=C(O)C=C2O[C@H](C3=CC=CC=C3)[C@H]1OC(C)=O	Yes	Flavanonol	Honey bee	Apis mellifera	Pinus halepensis	Pinaceae	Nat. Prod. Res., 2011, 25, 1312-1318
	agathodiol	C[C@@]12C(CCC([C@@H]2CC/C(C)=C/CO)=C)[C@](CO)(C)CCC1	Yes	Diterpene	Honey bee	Apis mellifera	Pinus halepensis	Pinaceae	Nat. Prod. Res., 2011, 25, 1312-1318
	cryptomeridiol	[H][C@]1(C[C@H](C(C)(O)C)CC2)[C@](C)(O)CCC[C@@]12C	Yes	Sesquiterpene	Honey bee	Apis mellifera	Pinus halepensis	Pinaceae	Nat. Prod. Res., 2011, 25, 1312-1318
	24-(Z)-3-oxolanosta-1,7,24-trien-26-oic acid	O=C1C=C[C@@]2(C)C(CC=C3C2CC[C@]4(C)[C@]3(C)CC[C@H]4[C@H](CC/C=C(C(O)=O)/C)C)C1(C)C	Yes	Triterpene	Honey bee	Apis mellifera	Quercus coccifera	Fagaceae	Nat. Prod. Res., 2011, 25, 1312-1318
	24(Z)-1,3-dihydroxyeupha-7,24-dien-26-oic acid	O[C@H]1C[C@@H](O)[C@@]2(C)C(CC=C3C2CC[C@]4(C)[C@]3(C)CC[C@H]4[C@H](CC/C=C(C(O)=O)/C)C)C1(C)C	Yes	Triterpene	Honey bee	Apis mellifera	Quercus coccifera	Fagaceae	Nat. Prod. Res., 2011, 25, 1312-1318
	24(Z)-3-hydroxyeupha-7,24-dien-26-oic acid	O[C@H]1CC[C@@]2(C)C(CC=C3C2CC[C@]4(C)[C@]3(C)CC[C@H]4[C@H](CC/C=C(C(O)=O)/C)C)C1(C)C	Yes	Triterpene	Honey bee	Apis mellifera	Quercus coccifera	Fagaceae	Nat. Prod. Res., 2011, 25, 1312-1318
Korea	4'-methoxy-bavachromanol	COC1=CC=C(C(/C=C/C2=CC=C(O)C=C2)=O)C3=C1CC(O)C(C)(C)O3	No	Chalcone	Honey bee	Apis mellifera	n.d		Food Sci. Technol. Res., 2006, 12, 67-69
	laserpitin	O=C1OC2=C3C(OC(C)(C)[C@H](O)[C@@H]3OC(/C(C)=C\C)=O)=CC=C2C=C1	Yes	Coumarin	Honey bee	Apis mellifera	n.d		Food Sci. Technol. Res., 2006, 12, 67-69
	isolaserpitin	O=C1OC2=C3C(OC(C)(C)[C@H](OC(/C(C)=C\C)=O)[C@@H]3O)=CC=C2C=C1	Yes	Coumarin	Honey bee	Apis mellifera	n.d		Food Sci. Technol. Res., 2006, 12, 67-69
Malaysia	24(E)-cycloart-24-ene-26-ol-3-one	CC1(C)C(CC[C@@]23C1CCC4[C@@]2(C3)CC[C@@]5(C)[C@@]4(C)CCC5[C@H](C)CC/C=C(C)/CO)=O	Yes	Triterpene	Stingless bee	Heterotrigona itama	n.d		Molecules 2017, 22, 1935
	20-hydroxy-24-dammaren-3-one	CC1(C)C(CC[C@@]2(C)C1CC[C@]3(C)C2CC[C@@]4(C)[C@@]3(C)CCC4[C@](O)(C)CC/C=C(C)/C)=O	Yes	Triterpene	Stingless bee	Heterotrigona itama	n.d		Molecules 2017, 22, 1935
Myanmar	isomangiferolic acid	O[C@@H]1CC[C@@]2(C3)[C@](CC[C@]4([H])[C@@]23CC[C@@]5(C)[C@@]4(C)CC[C@@H]5[C@@H](CC/C=C(C)/C(O)=O)C)([H])C1(C)C	Yes	Triterpene	Honey bee	Apis mellifera	Mangifera indica	Anacardiaceae	J. Nat. Prod. 2009, 72, 1283–1287
	mangiferolic acid	O[C@H]1CC[C@@]2(C3)[C@](CC[C@]4([H])[C@@]23CC[C@@]5(C)[C@@]4(C)CC[C@@H]5[C@@H](CC/C=C(C)/C(O)=O)C)([H])C1(C)C	Yes	Triterpene	Honey bee	Apis mellifera	Mangifera indica	Anacardiaceae	J. Nat. Prod. 2009, 72, 1283–1287
	27-hydroxyisomangiferolic acid	O[C@@H]1CC[C@@]2(C3)[C@](CC[C@]4([H])[C@@]23CC[C@@]5(C)[C@@]4(C)CC[C@@H]5[C@@H](CC/C=C(CO)/C(O)=O)C)([H])C1(C)C	Yes	Triterpene	Honey bee	Apis mellifera	Mangifera indica	Anacardiaceae	J. Nat. Prod. 2009, 72, 1283–1287
	27-hydroxymangiferolic acid	O[C@H]1CC[C@@]2(C3)[C@](CC[C@]4([H])[C@@]23CC[C@@]5(C)[C@@]4(C)CC[C@@H]5[C@@H](CC/C=C(CO)/C(O)=O)C)([H])C1(C)C	Yes	Triterpene	Honey bee	Apis mellifera	Mangifera indica	Anacardiaceae	J. Nat. Prod. 2009, 72, 1283–1287
	22-hydroxyisomangiferolic acid	O[C@@H]1CC[C@@]2(C3)[C@](CC[C@]4([H])[C@@]23CC[C@@]5(C)[C@@]4(C)CC[C@@H]5[C@@H](C(O)C/C=C(C)/C(O)=O)C)([H])C1(C)C	Yes	Triterpene	Honey bee	Apis mellifera	Mangifera indica	Anacardiaceae	J. Nat. Prod. 2009, 72, 1283–1287
	23-hydroxymangiferolic acid	O[C@H]1CC[C@@]2(C3)[C@](CC[C@]4([H])[C@@]23CC[C@@]5(C)[C@@]4(C)CC[C@@H]5[C@@H](CC(O)/C=C(C)/C(O)=O)C)([H])C1(C)C	Yes	Triterpene	Honey bee	Apis mellifera	Mangifera indica	Anacardiaceae	J. Nat. Prod. 2009, 72, 1283–1287
	(24E)-3b-hydroxycycloart-24E-en-26-al	O[C@H]1CC[C@@]2(C3)[C@](CC[C@]4([H])[C@@]23CC[C@@]5(C)[C@@]4(C)CC[C@@H]5[C@@H](CC/C=C(C)/C([H])=O)C)([H])C1(C)C	Yes	Triterpene	Honey bee	Apis mellifera	Mangifera indica	Anacardiaceae	J. Nat. Prod. 2009, 72, 1283–1287
	Mangiferonic acid	O=C1CC[C@@]2(C3)[C@](CC[C@]4([H])[C@@]23CC[C@@]5(C)[C@@]4(C)CC[C@@H]5[C@@H](CC/C=C(C)/C(O)=O)C)([H])C1(C)C	Yes	Triterpene	Honey bee	Apis mellifera	Mangifera indica	Anacardiaceae	J. Nat. Prod. 2009, 72, 1283–1287
	27-hydroxymangiferonic acid	O=C1CC[C@@]2(C3)[C@](CC[C@]4([H])[C@@]23CC[C@@]5(C)[C@@]4(C)CC[C@@H]5[C@@H](CC/C=C(CO)/C(O)=O)C)([H])C1(C)C	Yes	Triterpene	Honey bee	Apis mellifera	Mangifera indica	Anacardiaceae	J. Nat. Prod. 2009, 72, 1283–1287
	23-hydroxymangiferonic acid	O=C1CC[C@@]2(C3)[C@](CC[C@]4([H])[C@@]23CC[C@@]5(C)[C@@]4(C)CC[C@@H]5[C@@H](CC(O)/C=C(C)/C(O)=O)C)([H])C1(C)C	Yes	Triterpene	Honey bee	Apis mellifera	Mangifera indica	Anacardiaceae	J. Nat. Prod. 2009, 72, 1283–1287
	28-hydroxymangiferonic acid	O=C1CC[C@@]2(C3)[C@](CC[C@]4([H])[C@@]23CC[C@@]5(C)[C@@]4(C)CC[C@@H]5[C@@H](CC/C=C(C)/C(O)=O)C)([H])[C@@]1(CO)C	Yes	Triterpene	Honey bee	Apis mellifera	Mangifera indica	Anacardiaceae	J. Nat. Prod. 2009, 72, 1283–1287
	27,28-dihydroxymangiferonic acid	O=C1CC[C@@]2(C3)[C@](CC[C@]4([H])[C@@]23CC[C@@]5(C)[C@@]4(C)CC[C@@H]5[C@@H](CC/C=C(CO)/C(O)=O)C)([H])[C@@]1(CO)C	Yes	Triterpene	Honey bee	Apis mellifera	Mangifera indica	Anacardiaceae	J. Nat. Prod. 2009, 72, 1283–1287
	3-oxo-cycloart-22Z,24E-dien-26-oic acid	O=C1CC[C@@]2(C3)[C@](CC[C@]4([H])[C@@]23CC[C@@]5(C)[C@@]4(C)CC[C@@H]5[C@@H](/C=C\C=C(C(O)=O)/C)C)([H])C1(C)C	Yes	Triterpene	Honey bee	Apis mellifera	Mangifera indica	Anacardiaceae	J. Nat. Prod. 2009, 72, 1283–1287
	(2S)-5,7-dihydroxy-4'-methoxy-8,3'-diprenylflavanone	OC1=CC(O)=C(C(C[C@@H](C2=CC=C(OC)C(C/C=C(C)/C)=C2)O3)=O)C3=C1C/C=C(C)/C	Yes	Prenylated flavanone	Honey bee	Apis mellifera	Mangifera indica	Anacardiaceae	J. Nat. Prod. 2009, 72, 1283–1287
	3’,8-diprenylnaringenin	OC1=CC(O)=C(C(C[C@@H](C2=CC=C(O)C(C/C=C(C)/C)=C2)O3)=O)C3=C1C/C=C(C)/C	Yes	Prenylated flavanone	Honey bee	Apis mellifera	Mangifera indica	Anacardiaceae	J. Nat. Prod. 2009, 72, 1283–1287
	(2S)-5,7-dihydroxy-4'-methoxy-8-prenylflavanone	OC1=CC(O)=C(C(C[C@@H](C2=CC=C(OC)C=C2)O3)=O)C3=C1C/C=C(C)/C	Yes	Prenylated flavanone	Honey bee	Apis mellifera	Mangifera indica	Anacardiaceae	J. Nat. Prod. 2009, 72, 1283–1287
	8-prenylnaringenin	OC1=CC(O)=C(C(C[C@@H](C2=CC=C(O)C=C2)O3)=O)C3=C1C/C=C(C)/C	Yes	Prenylated flavanone	Honey bee	Apis mellifera	Mangifera indica	Anacardiaceae	J. Nat. Prod. 2009, 72, 1283–1287
Nepal	(2S,4R,5S)-4-hydroxy-5-methoxy-2-((R)-1-phenylallyl)cyclohexan-1-one	C=C[C@](C1=CC=CC=C1)([H])[C@]2([H])C[C@@H](O)[C@@H](OC)CC2=O	Yes	Dalbergione	Honey bee	Apis mellifera	Dalbergia spp.	Fabaceae	J. Nat. Prod. 2005, 68, 858-864
	(2S,4R,5S)-4-hydroxy-5-methoxy-2-((S)-1-phenylallyl)cyclohexan-1-one	C=C[C@@](C1=CC=CC=C1)([H])[C@]2([H])C[C@@H](O)[C@@H](OC)CC2=O	Yes	Dalbergione	Honey bee	Apis mellifera	Dalbergia spp.	Fabaceae	J. Nat. Prod. 2005, 68, 858-864
	(2R,4R,6R)-4-hydroxy-2-methoxy-6-((S)-1-phenylallyl)cyclohexan-1-one	C=C[C@@](C1=CC=CC=C1)([H])[C@@]2([H])C[C@@H](O)C[C@@H](OC)C2=O	Yes	Dalbergione	Honey bee	Apis mellifera	Dalbergia spp.	Fabaceae	J. Nat. Prod. 2005, 68, 858-864
	(1R,2S,4S,5S)-2-methoxy-5-((R)-1-phenylallyl)cyclohexane-1,4-diol	C=C[C@](C1=CC=CC=C1)([H])[C@]2([H])C[C@@H](O)[C@@H](OC)C[C@@H]2O	Yes	Dalbergione	Honey bee	Apis mellifera	Dalbergia spp.	Fabaceae	J. Nat. Prod. 2005, 68, 858-864
	(4R,6S)-4-hydroxy-6-(1-phenylallyl)cyclohex-2-en-1-one	C=CC(C1=CC=CC=C1)[C@]2([H])C[C@@H](O)C=CC2=O	Yes	Dalbergione	Honey bee	Apis mellifera	Dalbergia spp.	Fabaceae	J. Nat. Prod. 2005, 68, 858-864
	(4R,6R)-4-hydroxy-6-(1-phenylallyl)cyclohex-2-en-1-one	C=CC(C1=CC=CC=C1)[C@@]2([H])C[C@@H](O)C=CC2=O	Yes	Dalbergione	Honey bee	Apis mellifera	Dalbergia spp.	Fabaceae	J. Nat. Prod. 2005, 68, 858-864
	(4S,6S)-4-hydroxy-3-methoxy-6-(1-phenylallyl)cyclohex-2-en-1-one	C=CC(C1=CC=CC=C1)[C@]2([H])C[C@H](O)C(OC)=CC2=O	Yes	Dalbergione	Honey bee	Apis mellifera	Dalbergia spp.	Fabaceae	J. Nat. Prod. 2005, 68, 858-864
	(S)-4-(1-phenylallyl)benzene-1,3-diol	C=C[C@](C1=CC=CC=C1)([H])C2=CC=C(O)C=C2O	Yes	Dalbergiquinol	Honey bee	Apis mellifera	Dalbergia spp.	Fabaceae	J. Nat. Prod. 2005, 68, 858-864
	(S)-4-(1-phenylallyl)benzene-1,2-diol	C=C[C@](C1=CC=CC=C1)([H])C2=CC=C(O)C(O)=C2	Yes	Dalbergiquinol	Honey bee	Apis mellifera	Dalbergia spp.	Fabaceae	J. Nat. Prod. 2005, 68, 858-864
	4-cinnamyl-4-hydroxy-3-methoxycyclohex-2-en-1-one	O=C1C=C(OC)C(C/C=C/C2=CC=CC=C2)(O)CC1	No	Chalcone	Honey bee	Apis mellifera	Dalbergia spp.	Fabaceae	J. Nat. Prod. 2005, 68, 858-864
	(S)-4-methoxydalbergione	COC1=CC(C([C@H](C2=CC=CC=C2)C=C)=CC1=O)=O	Yes	Dalbergione	Honey bee	Apis mellifera	Dalbergia spp.	Fabaceae	J. Nat. Prod. 2005, 68, 858-864
	cearoin	COC1=C(O)C=C(C(C2=CC=CC=C2)=O)C(O)=C1		Benzophenone	Honey bee	Apis mellifera	Dalbergia spp.	Fabaceae	J. Nat. Prod. 2005, 68, 858-864
	9-hydroxy-6,7-dimethoxydalbergiquinol	C=CC(C1=CC=CC=C1)C2=CC(OC)=C(OC)C=C2O	No	Dalbergiquinol	Honey bee	Apis mellifera	Dalbergia spp.	Fabaceae	J. Nat. Prod. 2005, 68, 858-864
	obtusaquinol	OC1=C(OC)C=C(C(C(C=C)C2=CC=CC=C2)=C1)O	No	Dalbergiquinol	Honey bee	Apis mellifera	Dalbergia spp.	Fabaceae	J. Nat. Prod. 2005, 68, 858-864
	isoliquiritigenin	OC(C=C1)=CC(O)=C1C(/C=C/C2=CC=C(O)C=C2)=O		Chalcone	Honey bee	Apis mellifera	Dalbergia spp.	Fabaceae	J. Nat. Prod. 2005, 68, 858-864
	medicarpin	OC1=CC2=C([C@@]3([H])OC4=C(C=CC(OC)=C4)[C@@]3([H])CO2)C=C1	Yes	Pterocarpan	Honey bee	Apis mellifera	Dalbergia spp.	Fabaceae	J. Nat. Prod. 2005, 68, 858-864
	vesticarpan	OC1=CC2=C([C@@]3([H])OC4=C(C=CC(OC)=C4O)[C@@]3([H])CO2)C=C1	Yes	Pterocarpan	Honey bee	Apis mellifera	Dalbergia spp.	Fabaceae	J. Nat. Prod. 2005, 68, 858-864
	4-hydroxymedicarpin	OC(C=CC1=C2OC[C@@]3([H])[C@]1([H])OC4=C3C=CC(OC)=C4)=C2O	Yes	Pterocarpan	Honey bee	Apis mellifera	Dalbergia spp.	Fabaceae	J. Nat. Prod. 2005, 68, 858-864
	(S)-3'-hydroxy-4-methoxydalbergione	C=C[C@](C1=CC=CC(O)=C1)([H])C2=CC(C(OC)=CC2=O)=O	Yes	Dalbergione	Honey bee	Apis mellifera	Dalbergia spp.	Fabaceae	J Nat Med, 2007, 6, 73–76
	(S)-3',4'-dihydroxy-4-methoxydalbergione	C=C[C@](C1=CC=C(O)C(O)=C1)([H])C2=CC(C(OC)=CC2=O)=O	Yes	Dalbergione	Honey bee	Apis mellifera	Dalbergia spp.	Fabaceae	J Nat Med, 2007, 6, 73–76
	xenognosin B	O=C1C2=CC=C(O)C=C2OC=C1C3=CC=C(OC)C=C3O		Isoflavone	Honey bee	Apis mellifera	n.d		J Nat Med, 2007, 6, 73–76
	Formononetin	O=C1C2=CC=C(O)C=C2OC=C1C3=CC=C(OC)C=C3		Isoflavone	Honey bee	Apis mellifera	n.d		J Nat Med, 2007, 6, 73–76
	(2R)-3',4',6-trihydroxy-7-methoxyflavanone	O=C1C2=CC(O)=C(OC)C=C2O[C@@H](C3=CC(O)=C(O)C=C3)C1	Yes	Flavanone	Honey bee	Apis mellifera	n.d		J Nat Med, 2007, 6, 73–76
	Liquiritigenin	O=C1C2=CC=C(O)C=C2O[C@H](C3=CC=C(O)C=C3)C1	Yes	Flavanone	Honey bee	Apis mellifera	n.d		J Nat Med, 2007, 6, 73–76
	(2S)-Butin	O=C1C2=CC=C(O)C=C2O[C@H](C3=CC=C(O)C(O)=C3)C1	Yes	Flavanone	Honey bee	Apis mellifera	n.d		J Nat Med, 2007, 6, 73–76
	Butein	O=C(/C=C/C1=CC(O)=C(O)C=C1)C2=CC=C(O)C=C2O		Chalcone	Honey bee	Apis mellifera	n.d		J Nat Med, 2007, 6, 73–76
	(2R,3R)-3,6,7-trihydroxyflavanone	O=C1C2=CC(O)=C(O)C=C2O[C@H](C3=CC=CC=C3)[C@H]1O	Yes	Flavanonol	Honey bee	Apis mellifera	n.d		Chem. Pharm. Bull., 2007, 55, 926—929
	3,6-diol-5-methoxyflavan	OC1=CC=C2C(CC(O)C(C3=CC=CC=C3)O2)=C1OC	No	Flavanol	Honey bee	Apis mellifera	n.d		Chem. Pharm. Bull., 2007, 55, 926—929
	5'-methoxy-7,3',4'-trihydroxyisoflavone	O=C1C2=CC=C(O)C=C2OC=C1C3=CC(OC)=C(O)C(O)=C3		Isoflavone	Honey bee	Apis mellifera	n.d		Chem. Pharm. Bull., 2007, 55, 926—929
	4'-methoxy-6,7,3'-trihydroxyisoflavone	O=C1C2=CC(O)=C(O)C=C2OC=C1C3=CC=C(OC)C(O)=C3		Isoflavone	Honey bee	Apis mellifera	n.d		Chem. Pharm. Bull., 2007, 55, 926—929
	4-Methoxydalbergiquinol	C=C[C@@H](C1=CC=CC=C1)C2=CC=C(OC)C=C2	Yes	Dalbergiquinol	Honey bee	Apis mellifera	n.d		Chem. Pharm. Bull., 2007, 55, 926—929
	7,3'-dihydroxy-6,5'-dimethoxyisoflavone	O=C1C2=CC(OC)=C(O)C=C2OC=C1C3=CC(OC)=CC(O)=C3		Isoflavone	Honey bee	Apis mellifera	n.d		Chem. Pharm. Bull., 2007, 55, 926—929
	Odoratin	OC1=C(OC)C=CC(C(C(C2=C3)=O)=COC2=CC(O)=C3OC)=C1		Isoflavone	Honey bee	Apis mellifera	n.d		Chem. Pharm. Bull., 2007, 55, 926—929
	Plathymenin	OC1=C(C=CC(C2OC(C(C(C2)=O)=C3)=CC(O)=C3O)=C1)O	No	Flavanone	Honey bee	Apis mellifera	n.d		Chem. Pharm. Bull., 2007, 55, 926—929
	Pinostrobin	COC1=CC(O)=C2C(O[C@H](C3=CC=CC=C3)CC2=O)=C1	Yes	Flavanone	Honey bee	Apis mellifera	n.d		Chem. Pharm. Bull., 2007, 55, 926—929
	(2S)-7-Hydroxyflavanone	OC1=CC(O)=C2C(O[C@H](C3=CC=CC=C3)CC2=O)=C1	Yes	Flavanone	Honey bee	Apis mellifera	n.d		Chem. Pharm. Bull., 2007, 55, 926—929
	chrysin	O=C1C2=C(O)C=C(O)C=C2OC(C3=CC=CC=C3)=C1		Flavone	Honey bee	Apis mellifera	n.d		Int. Immunopharmacol., 2015, 25, 189-198
Oman	7-O-methyl-8-prenylnaringenin	O=C(C[C@@H](C1=CC=C(O)C=C1)O2)C3=C2C(C/C=C(C)/C)=C(OC)C=C3O	Yes	Prenylated flavanone	Honey bee	Apis mellifera	Azadirachta indica	Meliaceae	Chem. Cent. J., 2013, 7, 158
	3’,8-diprenylnaringenin	O=C(C[C@@H](C1=CC=C(O)C(C/C=C(C)/C)=C1)O2)C3=C2C(C/C=C(C)/C)=C(O)C=C3O	Yes	Prenylated flavanone	Honey bee	Apis mellifera	Azadirachta indica	Meliaceae	Chem. Cent. J., 2013, 7, 158
	fisetinidol	OC1=CC2=C(C[C@H](O)[C@@H](C3=CC(O)=C(O)C=C3)O2)C=C1	Yes	Flavanol	Honey bee	Apis mellifera	Acacia nilotica	Fabaceae	Chem. Cent. J., 2013, 7, 158
	2,3-trans-3,4-trans-mollisacacidin	OC1=CC2=C([C@@H](O)[C@H](O)[C@@H](C3=CC(O)=C(O)C=C3)O2)C=C1	No	Flavanol	Honey bee	Apis mellifera	Acacia nilotica	Fabaceae	Chem. Cent. J., 2013, 7, 158
	2,3-trans-3,4-cis-mollisacacidin	OC1=CC2=C([C@H](O)[C@H](O)[C@@H](C3=CC(O)=C(O)C=C3)O2)C=C1	No	Flavanol	Honey bee	Apis mellifera	Acacia nilotica	Fabaceae	Chem. Cent. J., 2013, 7, 158
Philippine	Propolin A	OC1=CC(O)=C(C(C[C@@H](C2=CC=C(O)C(O)=C2C/C=C(C)/CCCC(C)(O)C)O3)=O)C3=C1	Yes	Prenylated flavanone	Stingless bee	Tetragonula biroi	n.d		Rev. Bras. Farmacogn. 2015, 25, 177-179
	propolin E	OC1=CC(O)=C(C(C[C@@H](C2=CC(C/C=C(C)/CCCC(C)(O)C)=C(O)C=C2)O3)=O)C3=C1	Yes	Prenylated flavanone	Stingless bee	Tetragonula biroi	n.d		Rev. Bras. Farmacogn. 2015, 25, 177-179
	Propolin H	OC1=CC(O)=C(C(C[C@@H](C2=CC=C(O)C(C/C=C(C)/CC/C=C(C)/C)=C2)O3)=O)C3=C1	Yes	Prenylated flavanone	Stingless bee	Tetragonula biroi	n.d		Rev. Bras. Farmacogn. 2015, 25, 177-179
	glyasperin A	O=C1C(O)=C(C2=CC(C/C=C(C)/C)=C(O)C=C2)OC3=CC(O)=C(C/C=C(C)/C)C(O)=C31		Prenylated flavonol	Stingless bee	Tetragonula biroi	n.d		Rev. Bras. Farmacogn. 2015, 25, 177-179
Saudi Arabia	fisetinidol	O[C@H]1CC2=CC=C(O)C=C2O[C@@H]1C3=CC=C(O)C(O)=C3	Yes	Flavanol	Honey bee	Apis mellifera	Psiadia arabica and/or Psiadia punctulata	Asteraceae	Phytochem. Lett., 2014, 10, 160-163
	psiadiarabin	OC1=C(C2=CC(OC)=C(OC)C(O)=C2OC)OC3=CC(OC)=C(OC)C(O)=C3C1=O		Flavonol	Honey bee	Apis mellifera	Psiadia arabica and/or Psiadia punctulata	Asteraceae	Phytochem. Lett., 2014, 10, 160-163
	propsiadin	O=C1C[C@](C)(CO)[C@@]([C@@H](O)C[C@@]2(CC3=C)[C@]4([H])CC[C@H]3C2)([H])[C@]4(C)C1	Yes	Diterpene	Honey bee	Apis mellifera	Psiadia arabica and/or Psiadia punctulata	Asteraceae	Phytochem. Lett., 2014, 10, 160-163
	psiadin	O=C1CC(CO)(CO)[C@@](CC[C@@]2(CC3=C)[C@]4([H])CC[C@H]3C2)([H])[C@]4(C)C1	Yes	Diterpene	Honey bee	Apis mellifera	Psiadia arabica and/or Psiadia punctulata	Asteraceae	Phytochem. Lett., 2014, 10, 160-163
Taiwan	Propolin A	OC1=CC(O)=C(C(C[C@@H](C2=CC=C(O)C(O)=C2C/C=C(C)/CCCC(C)(O)C)O3)=O)C3=C1	Yes	Prenylated flavanone	Honey bee	Apis mellifera	n.d		J. Nat. Prod. 2003, 66, 503-506
	Propolin B	OC1=CC(O)=C(C(C[C@@H](C2=CC(C/C=C(C)/CCCC(C)(O)C)=C(O)C(O)=C2)O3)=O)C3=C1	Yes	Prenylated flavanone	Honey bee	Apis mellifera	n.d		J. Nat. Prod. 2003, 66, 503-506
	Propolin C	OC1=C(C/C=C(C)/CC/C=C(C)/C)C(O)=C(C(C[C@@H](C2=CC=C(O)C(O)=C2)O3)=O)C3=C1	Yes	Prenylated flavanone	Honey bee	Apis mellifera	n.d		Biochem. Pharmacol., 2004, 67, 53-66
	osthenol acetate	O=C1OC2=C(C/C=C(C)/C)C(OC(C)=O)=CC=C2C=C1		Coumarin	Honey bee	Apis mellifera	n.d		J. Agric. Food Chem. 2007, 55, 7366-7376
	Propolin D	OC1=CC(O)=C(C(C[C@@H](C2=CC=C(O)C(O)=C2C/C=C(C)/CC/C=C(C)/C)O3)=O)C3=C1	Yes	Prenylated flavanone	Honey bee	Apis mellifera	n.d		J. Agric. Food Chem. 2007, 55, 7366-7376
	Propolin F	OC1=CC(O)=C(C(C[C@@H](C2=CC(C/C=C(C)/CC/C=C(C)/C)=C(O)C(O)=C2)O3)=O)C3=C1	Yes	Prenylated flavanone	Honey bee	Apis mellifera	n.d		J. Agric. Food Chem. 2007, 55, 7366-7376
	Propolin G (nymphaeol C)	OC1=C(C/C=C(C)/C)C(O)=C(C(C[C@@H](C2=CC=C(O)C(O)=C2C/C=C(C)/CC/C=C(C)/C)O3)=O)C3=C1	Yes	Prenylated flavanone	Honey bee	Apis mellifera	n.d		J. Agric. Food Chem. 2007, 55, 7366-7376
Thailand	(7"S)-8-[1-(4'-hydroxy-3'-methoxyphenyl)prop-2-en-1-yl]-(2S)-pinocembrin	C=CC(C1=C(O)C=C(O)C2=C1O[C@H](C3=CC=CC=C3)CC2=O)C4=CC(OC)=C(O)C=C4	Yes	Phenylallyl flavanone	Honey bee	Apis mellifera	Styrax spp.	Styracaceae	Fitoterapia, 2013, 88, 96–100
	(E)-cinnamyl-(E)-cinnamylidenate	O=C(OC/C=C/C1=CC=CC=C1)/C=C/C=C/C2=CC=CC=C2		Phenylpropanoid	Honey bee	Apis mellifera	Styrax spp.	Styracaceae	Fitoterapia, 2013, 88, 96–100
	(E)-cinnamyl-(E)-p-methoxycinnamate	COC1=CC=C(/C=C/C(OC/C=C/C2=CC=CC=C2)=O)C=C1		Phenylpropanoid	Honey bee	Apis mellifera	Styrax spp.	Styracaceae	Fitoterapia, 2013, 88, 96–100
	(E)-Cinnamyl-(E)-cinnamate	O=C(OC/C=C/C1=CC=CC=C1)/C=C/C2=CC=CC=C2		Phenylpropanoid	Honey bee	Apis mellifera	Styrax spp.	Styracaceae	Fitoterapia, 2013, 88, 96–100
	(E)-cinnamyl (E)-ferulate	OC1=C(OC)C=C(/C=C/C(OC/C=C/C2=CC=CC=C2)=O)C=C1		Phenylpropanoid	Honey bee	Apis mellifera	Styrax spp.	Styracaceae	Fitoterapia, 2013, 88, 96–100
	(E) cinnamyl (E)-p-coumarate	OC1=CC=C(/C=C/C(OC/C=C/C2=CC=CC=C2)=O)C=C1		Phenylpropanoid	Honey bee	Apis mellifera	Styrax spp.	Styracaceae	Fitoterapia, 2013, 88, 96–100
	phenethyl caffeate	OC1=C(O)C=C(/C=C/C(OCCC2=CC=CC=C2)=O)C=C1		Phenylpropanoid	Honey bee	Apis mellifera	Styrax spp.	Styracaceae	Fitoterapia, 2013, 88, 96–100
	phenethyl ferulate	OC1=C(OC)C=C(/C=C/C(OCCC2=CC=CC=C2)=O)C=C1		Phenylpropanoid	Honey bee	Apis mellifera	Styrax spp.	Styracaceae	Fitoterapia, 2013, 88, 96–100
	benzyl (E)-ferulate	OC1=C(OC)C=C(/C=C/C(OCC2=CC=CC=C2)=O)C=C1		Phenylpropanoid	Honey bee	Apis mellifera	Styrax spp.	Styracaceae	Fitoterapia, 2013, 88, 96–100
	benzyl (E)-p-coumarate	OC1=CC=C(/C=C/C(OCC2=CC=CC=C2)=O)C=C1		Phenylpropanoid	Honey bee	Apis mellifera	Styrax spp.	Styracaceae	Fitoterapia, 2013, 88, 96–100
	benzyl (E)-isoferulate	O=C(OCC1=CC=CC=C1)/C=C/C2=CC(O)=C(OC)C=C2		Phenylpropanoid	Honey bee	Apis mellifera	Styrax spp.	Styracaceae	Fitoterapia, 2013, 88, 96–100
	(2S)-pinostrobin	O=C1C2=C(O)C=C(OC)C=C2O[C@H](C3=CC=CC=C3)C1	Yes	Flavanone	Honey bee	Apis mellifera	Styrax spp.	Styracaceae	Fitoterapia, 2013, 88, 96–100
	(2S)-pinocembrin	O=C1C2=C(O)C=C(O)C=C2O[C@H](C3=CC=CC=C3)C1	Yes	Flavanone	Honey bee	Apis mellifera	Styrax spp.	Styracaceae	Fitoterapia, 2013, 88, 96–100
	3-acetylalipinone	O=C1C2=C(O)C=C(OC)C=C2O[C@H](C3=CC=CC=C3)[C@H]1OC(C)=O	Yes	Flavanonol	Honey bee	Apis mellifera	Styrax spp.	Styracaceae	Fitoterapia, 2013, 88, 96–100
	(2R,3R)-pinobanksin-3-acetate	O=C1C2=C(O)C=C(O)C=C2O[C@H](C3=CC=CC=C3)[C@H]1OC(C)=O	Yes	Flavanonol	Honey bee	Apis mellifera	Styrax spp.	Styracaceae	Fitoterapia, 2013, 88, 96–100
	(2R,3R)-pinobanksin-3-isobutyrate	O=C1C2=C(O)C=C(O)C=C2O[C@H](C3=CC=CC=C3)[C@H]1OC(C(C)C)=O	Yes	Flavanonol	Honey bee	Apis mellifera	Styrax spp.	Styracaceae	Fitoterapia, 2013, 88, 96–100
	(2R,3R)-pinobanksin-3-(2-methyl)-butyrate	O=C1C2=C(O)C=C(O)C=C2O[C@H](C3=CC=CC=C3)[C@H]1OC(C(C)CC)=O	Yes	Flavanonol	Honey bee	Apis mellifera	Styrax spp.	Styracaceae	Fitoterapia, 2013, 88, 96–100
	(2R,3R)-pinobanksin 3-propanoate	O=C1C2=C(O)C=C(O)C=C2O[C@H](C3=CC=CC=C3)[C@H]1OC(CC)=O	Yes	Flavanonol	Honey bee	Apis mellifera	Styrax spp.	Styracaceae	Fitoterapia, 2013, 88, 96–100
	techtochrysin	O=C1C2=C(O)C=C(OC)C=C2OC(C3=CC=CC=C3)=C1	Yes	Flavone	Honey bee	Apis mellifera	Styrax spp.	Styracaceae	Fitoterapia, 2013, 88, 96–100
	chrysin	O=C1C2=C(O)C=C(O)C=C2OC(C3=CC=CC=C3)=C1	Yes	Flavone	Honey bee	Apis mellifera	Styrax spp.	Styracaceae	Fitoterapia, 2013, 88, 96–100
	izalpinin	O=C1C2=C(O)C=C(OC)C=C2OC(C3=CC=CC=C3)=C1O	Yes	Flavonol	Honey bee	Apis mellifera	Styrax spp.	Styracaceae	Fitoterapia, 2013, 88, 96–100
	a-mangostin	O=C1C2=C(C=C(O)C(C/C=C(C)/C)=C2O)OC3=CC(O)=C(OC)C(C/C=C(C)/C)=C31		Xanthone	Stingless bee	Tetragonula laeviceps Tetragonula pagdeni	Garcinia mangostana	Guttiferae	PLoS One, 2015, 10, e0126886 Nat. Prod. Commun. 2018, 13, 973-975
	mangostanin	O=C1C2=C(C=C(OC(C)(C)C=C3)C3=C2O)OC4=CC(O)=C(OC)C(C/C=C(C)/C)=C41		Xanthone	Stingless bee	Tetragonula laeviceps	Garcinia mangostana	Guttiferae	PLoS One, 2015, 10, e0126886
	g-mangostin	O=C1C2=C(C=C(O)C(C/C=C(C)/C)=C2O)OC3=CC(O)=C(O)C(C/C=C(C)/C)=C31		Xanthone	Stingless bee	Tetragonula laeviceps Tetragonula pagdeni	Garcinia mangostana	Guttiferae	PLoS One, 2015, 10, e0126886 Nat. Prod. Commun. 2018, 13, 973-975
	8-deoxygartanin	O=C1C2=C(C(C/C=C(C)/C)=C(O)C(C/C=C(C)/C)=C2O)OC3=C(O)C=CC=C31		Xanthone	Stingless bee	Tetragonula laeviceps	Garcinia mangostana	Guttiferae	PLoS One, 2015, 10, e0126886
	gartanin	O=C1C2=C(C(C/C=C(C)/C)=C(O)C(C/C=C(C)/C)=C2O)OC3=C(O)C=CC(O)=C31		Xanthone	Stingless bee	Tetragonula laeviceps	Garcinia mangostana	Guttiferae	PLoS One, 2015, 10, e0126886
	garcinone B	O=C1C2=C(C=C(O)C(C/C=C(C)/C)=C2O)OC3=CC(O)=C4C(C=CC(C)(C)O4)=C31		Xanthone	Stingless bee	Tetragonula laeviceps	Garcinia mangostana	Guttiferae	PLoS One, 2015, 10, e0126886
	dipterocarpol	O[C@](CC/C=C(C)/C)(C)C1CC[C@@]2(C)[C@]3(C)CCC4C(C)(C)C(CC[C@]4(C)C3CC[C@@]21[H])=O	Yes	Triterpene	Stingless bee	Tetragonula laeviceps	Garcinia mangostana	Guttiferae	PLoS One, 2015, 10, e0126886
	methylpinoresinol	C[C@]12COC(C3=CC=C(O)C(OC)=C3)[C@@]1(C)COC2C4=CC(OC)=C(OC)C=C4	Yes	Lignan	Stingless bee	Tetragonula laeviceps	Garcinia mangostana	Guttiferae	PLoS One, 2015, 10, e0126886
	ursolic aldehyde	CC1(C)[C@@H](O)CC[C@@]2(C)[C@@]1([H])CC[C@]3(C)C2CC=C4[C@@]3(C)CC[C@]5(C([H])=O)C4[C@@H](C)[C@H](C)CC5	Yes	Triterpene	Stingless bee	Tetrigona melanoleuca			PLoS One, 2015, 10, e0126886
	oleanolic aldehyde	CC1(C)[C@@H](O)CC[C@@]2(C)[C@@]1([H])CC[C@]3(C)C2CC=C4[C@@]3(C)CC[C@]5(C([H])=O)C4CC(C)(C)CC5	Yes	Triterpene	Stingless bee	Tetrigona melanoleuca			PLoS One, 2015, 10, e0126886
	3-O-acetyl ursolic acid	CC1(C)[C@@H](OC(C)=O)CC[C@@]2(C)[C@@]1([H])CC[C@]3(C)C2CC=C4[C@@]3(C)CC[C@]5(C(O)=O)C4[C@@H](C)[C@H](C)CC5	Yes	Triterpene	Stingless bee	Tetrigona melanoleuca			PLoS One, 2015, 10, e0126886
	ocotillone I	CC1(C)C(CC[C@@]2(C)[C@@]1([H])CC[C@]3(C)C2CCC4[C@@]3(C)CC[C@]4([H])[C@]5(C)O[C@H](C(C)(O)C)CC5)=O	Yes	Triterpene	Stingless bee	Tetrigona melanoleuca			PLoS One, 2015, 10, e0126886
	ocotillone II	CC1(C)C(CC[C@@]2(C)[C@@]1([H])CC[C@]3(C)C2CCC4[C@@]3(C)CC[C@]4([H])[C@@]5(C)O[C@@H](C(C)(O)C)CC5)=O	Yes	Triterpene	Stingless bee	Tetrigona melanoleuca			PLoS One, 2015, 10, e0126886
	isocabralealactone	CC1(C)C(CC[C@@]2(C)[C@@]1([H])CC[C@]3(C)C2CCC4[C@@]3(C)CC[C@]4([H])[C@]5(C)OC(CC5)=O)=O	Yes	Triterpene	Stingless bee	Tetrigona melanoleuca			PLoS One, 2015, 10, e0126886
	Cabralealactone	CC1(C)C(CC[C@@]2(C)[C@@]1([H])CC[C@]3(C)C2CCC4[C@@]3(C)CC[C@]4([H])[C@@]5(C)OC(CC5)=O)=O	Yes	Triterpene	Stingless bee	Tetrigona melanoleuca			PLoS One, 2015, 10, e0126886
	mangiferolic acid	O[C@H]1CC[C@@]2(C3)[C@](CC[C@]4([H])[C@@]23CC[C@@]5(C)[C@@]4(C)CC[C@@H]5[C@@H](CC/C=C(C)/C(O)=O)C)([H])C1(C)C	Yes	Triterpene	Honey bee	Apis mellifera	Mangifera indica	Anacardiaceae	Chiang Mai J. Sci. 2017, 44, 438-448
	isomangiferolic acid	O[C@@H]1CC[C@@]2(C3)[C@](CC[C@]4([H])[C@@]23CC[C@@]5(C)[C@@]4(C)CC[C@@H]5[C@@H](CC/C=C(C)/C(O)=O)C)([H])C1(C)C	Yes	Triterpene	Honey bee	Apis mellifera	Mangifera indica	Anacardiaceae	Chiang Mai J. Sci. 2017, 44, 438-448
	Ambolic acid	O[C@H]1CC[C@@]2(C3)[C@](CC[C@]4([H])[C@@]23CC[C@@]5(C)[C@@]4(C)CC[C@@H]5[C@@H](CCC(C(C)C(O)=O)=C)C)([H])C1(C)C	Yes	Triterpene	Honey bee	Apis mellifera	Mangifera indica	Anacardiaceae	Chiang Mai J. Sci. 2017, 44, 438-448
	27-hydroxyisomangiferolic acid	O[C@@H]1CC[C@@]2(C3)[C@](CC[C@]4([H])[C@@]23CC[C@@]5(C)[C@@]4(C)CC[C@@H]5[C@@H](CC/C=C(CO)/C(O)=O)C)([H])C1(C)C	Yes	Triterpene	Honey bee	Apis mellifera	Mangifera indica	Anacardiaceae	Chiang Mai J. Sci. 2017, 44, 438-448
	Cycloartenol	O[C@H]1CC[C@@]2(C3)[C@](CC[C@]4([H])[C@@]23CC[C@@]5(C)[C@@]4(C)CC[C@@H]5[C@@H](CC/C=C(C)/C)C)([H])C1(C)C	Yes	Triterpene	Honey bee	Apis mellifera	Mangifera indica	Anacardiaceae	Chiang Mai J. Sci. 2017, 44, 438-448
	garcinone C	C/C(C)=C\CC1=C(O)C2=C(OC3=C(C(CCC(C)(O)C)=C(O)C(O)=C3)C2=O)C=C1O		Xanthone	Stingless bee	Tetragonula pagdeni	Garcinia mangostana	Guttiferae	Nat. Prod. Commun. 2018, 13, 973-975
	garcinone D	C/C(C)=C\CC1=C(O)C2=C(OC3=C(C(CCC(C)(O)C)=C(OC)C(O)=C3)C2=O)C=C1O		Xanthone	Stingless bee	Tetragonula pagdeni	Garcinia mangostana	Guttiferae	Nat. Prod. Commun. 2018, 13, 973-975
	b-mangostin	C/C(C)=C\CC1=C(OC)C=C2C(C(C3=C(C=C(O)C(OC)=C3C/C=C(C)\C)O2)=O)=C1O		Xanthone	Stingless bee	Tetragonula pagdeni	Garcinia mangostana	Guttiferae	Nat. Prod. Commun. 2018, 13, 973-975
	mangostanol	C/C(C)=C\CC1=C(OC)C(O)=CC2=C1C(C3=C(O)C4=C(OC(C)(C)C(O)C4)C=C3O2)=O		Xanthone	Stingless bee	Tetragonula pagdeni	Garcinia mangostana	Guttiferae	Nat. Prod. Commun. 2018, 13, 973-975
Vietnam	27-acetoxymangiferonic acid	O=C1CC[C@@]2(C3)[C@](CC[C@]4([H])[C@@]23CC[C@@]5(C)[C@@]4(C)CC[C@@H]5[C@@H](CC/C=C(COC(C)=O)/C(O)=O)C)([H])C1(C)C	Yes	Triterpene	Stingless bee	Trigona minor	Mangifera indica	Anacardiaceae	J. Nat. Prod. 2017, 80, 2345-2352
	27-methoxycarbonyloxymangiferonic acid	O=C1CC[C@@]2(C3)[C@](CC[C@]4([H])[C@@]23CC[C@@]5(C)[C@@]4(C)CC[C@@H]5[C@@H](CC/C=C(COC(OC)=O)/C(O)=O)C)([H])C1(C)C	Yes	Triterpene	Stingless bee	Trigona minor	Mangifera indica	Anacardiaceae	J. Nat. Prod. 2017, 80, 2345-2352
	cycloartenone	O=C1CC[C@@]2(C3)[C@](CC[C@]4([H])[C@@]23CC[C@@]5(C)[C@@]4(C)CC[C@@H]5[C@@H](CC/C=C(C)/C)C)([H])C1(C)C	Yes	Triterpene	Stingless bee	Trigona minor	Mangifera indica	Anacardiaceae	J. Nat. Prod. 2017, 80, 2345-2352
	mangiferonic acid	O=C1CC[C@@]2(C3)[C@](CC[C@]4([H])[C@@]23CC[C@@]5(C)[C@@]4(C)CC[C@@H]5[C@@H](CC/C=C(C)/C(O)=O)C)([H])C1(C)C	Yes	Triterpene	Stingless bee	Trigona minor	Mangifera indica	Anacardiaceae	J. Nat. Prod. 2017, 80, 2345-2352
	23-hydroxymangiferonic acid	O=C1CC[C@@]2(C3)[C@](CC[C@]4([H])[C@@]23CC[C@@]5(C)[C@@]4(C)CC[C@@H]5[C@@H](CC(O)/C=C(C)/C(O)=O)C)([H])C1(C)C	Yes	Triterpene	Stingless bee	Trigona minor	Mangifera indica	Anacardiaceae	J. Nat. Prod. 2017, 80, 2345-2352
	27-hydroxymangiferonic acid	O=C1CC[C@@]2(C3)[C@](CC[C@]4([H])[C@@]23CC[C@@]5(C)[C@@]4(C)CC[C@@H]5[C@@H](CC/C=C(CO)/C(O)=O)C)([H])C1(C)C	Yes	Triterpene	Stingless bee	Trigona minor	Mangifera indica	Anacardiaceae	J. Nat. Prod. 2017, 80, 2345-2352
	27-acetoxymangiferolic acid	O[C@H]1CC[C@@]2(C3)[C@](CC[C@]4([H])[C@@]23CC[C@@]5(C)[C@@]4(C)CC[C@@H]5[C@@H](CC/C=C(COC(C)=O)/C(O)=O)C)([H])C1(C)C	Yes	Triterpene	Stingless bee	Trigona minor	Mangifera indica	Anacardiaceae	J. Nat. Prod. 2017, 80, 2345-2352
	23-hydroxyisomangiferolic acid A	O[C@@H]1CC[C@@]2(C3)[C@](CC[C@]4([H])[C@@]23CC[C@@]5(C)[C@@]4(C)CC[C@@H]5[C@@H](C[C@H](O)/C=C(C)/C(O)=O)C)([H])C1(C)C	Yes	Triterpene	Stingless bee	Trigona minor	Mangifera indica	Anacardiaceae	J. Nat. Prod. 2017, 80, 2345-2352
	23-hydroxyisomangiferolic acid B	O[C@@H]1CC[C@@]2(C3)[C@](CC[C@]4([H])[C@@]23CC[C@@]5(C)[C@@]4(C)CC[C@@H]5[C@@H](C[C@@H](O)/C=C(C)/C(O)=O)C)([H])C1(C)C	Yes	Triterpene	Stingless bee	Trigona minor	Mangifera indica	Anacardiaceae	J. Nat. Prod. 2017, 80, 2345-2352
	mangiferolic acid	O[C@H]1CC[C@@]2(C3)[C@](CC[C@]4([H])[C@@]23CC[C@@]5(C)[C@@]4(C)CC[C@@H]5[C@@H](CC/C=C(C)/C(O)=O)C)([H])C1(C)C	Yes	Triterpene	Stingless bee	Trigona minor	Mangifera indica	Anacardiaceae	J. Nat. Prod. 2017, 80, 2345-2352
	23-hydroxymangiferolic acid	O[C@H]1CC[C@@]2(C3)[C@](CC[C@]4([H])[C@@]23CC[C@@]5(C)[C@@]4(C)CC[C@@H]5[C@@H](CC(O)/C=C(C)/C(O)=O)C)([H])C1(C)C	Yes	Triterpene	Stingless bee	Trigona minor	Mangifera indica	Anacardiaceae	J. Nat. Prod. 2017, 80, 2345-2352
	27-hydroxymangiferolic acid	O[C@H]1CC[C@@]2(C3)[C@](CC[C@]4([H])[C@@]23CC[C@@]5(C)[C@@]4(C)CC[C@@H]5[C@@H](CC/C=C(CO)/C(O)=O)C)([H])C1(C)C	Yes	Triterpene	Stingless bee	Trigona minor	Mangifera indica	Anacardiaceae	J. Nat. Prod. 2017, 80, 2345-2352
	27-hydroxyisomangiferolic acid	O[C@@H]1CC[C@@]2(C3)[C@](CC[C@]4([H])[C@@]23CC[C@@]5(C)[C@@]4(C)CC[C@@H]5[C@@H](CC/C=C(CO)/C(O)=O)C)([H])C1(C)C	Yes	Triterpene	Stingless bee	Trigona minor	Mangifera indica	Anacardiaceae	J. Nat. Prod. 2017, 80, 2345-2352
	(24E)-3b-hydroxycycloart-24-en-26-al	O[C@H]1CC[C@@]2(C3)[C@](CC[C@]4([H])[C@@]23CC[C@@]5(C)[C@@]4(C)CC[C@@H]5[C@@H](CC/C=C(C)/C([H])=O)C)([H])C1(C)C	Yes	Triterpene	Stingless bee	Trigona minor	Mangifera indica	Anacardiaceae	J. Nat. Prod. 2017, 80, 2345-2352
	(23E)-27-nor-3b-hydroxycycloart-23-en-25-one	O[C@H]1CC[C@@]2(C3)[C@](CC[C@]4([H])[C@@]23CC[C@@]5(C)[C@@]4(C)CC[C@@H]5[C@@H](C/C=C/C(C)=O)C)([H])C1(C)C	Yes	Triterpene	Stingless bee	Trigona minor	Mangifera indica	Anacardiaceae	J. Nat. Prod. 2017, 80, 2345-2352
	lanosterol	O[C@H]1CC[C@]2([C@]([H])(C1(C)C)CCC3=C2CC[C@]4([C@]3(CC[C@@H]4[C@H](C)CC/C=C(C)\C)C)C)C	Yes	Triterpene	Stingless bee	Trigona minor	Mangifera indica	Anacardiaceae	J. Nat. Prod. 2017, 80, 2345-2352
	2-hydroxyl-6-(14'Z-nonadecenyl)benzoic acid	OC1=C(C(O)=O)C(CCCCCCCCCCCCC/C=C\CCCC)=CC=C1		Phenolic lipid	Stingless bee	Trigona minor	n.d		Nat. Prod. Commun. 2018, 13, 69-70
	3-(14'Z-nonadecenyl)phenol	OC1=CC(CCCCCCCCCCCCC/C=C\CCCC)=CC=C1		Phenolic lipid	Stingless bee	Trigona minor	n.d		Nat. Prod. Commun. 2018, 13, 69-70
	3-(14'Z-nonadecenyl)resorcinol	OC1=CC(CCCCCCCCCCCCC/C=C\CCCC)=CC(O)=C1		Phenolic lipid	Stingless bee	Trigona minor	n.d		Nat. Prod. Commun. 2018, 13, 69-70
	(2R)-7,4’-Dihydroxy-5-methoxy-8-methylflavane	CC1=C2C(CC[C@H](C3=CC=C(O)C=C3)O2)=C(OC)C=C1O	Yes	Flavane	Stingless bee	Lisotrigona cacciae	Dracaena cochinchinensis	Asparagaceae	PLoS ONE, 2019, 14, e0216074
	(3R)-7,4’-Dihydroxyhomoisoflavane	OC1=CC=C(C[C@@H](CC2=CC=C(O)C=C2)CO3)C3=C1	Yes	Homoisoflavane	Stingless bee	Lisotrigona cacciae	Dracaena cochinchinensis	Asparagaceae	PLoS ONE, 2019, 14, e0216074
	(3S)-7,4’-Dihydroxy-5-methoxyhomoisoflavane	OC1=CC(OC)=C(C[C@H](CC2=CC=C(O)C=C2)CO3)C3=C1	Yes	Homoisoflavane	Stingless bee	Lisotrigona cacciae	Dracaena cochinchinensis	Asparagaceae	PLoS ONE, 2019, 14, e0216074
	10,11-Dihydroxydracaenone C	O=C1C=C[C@](C[C@H]2CO3)(C(C=C(O)C(O)=C4)=C4C2)C3=C1	Yes	meta-homoisoflavane	Stingless bee	Lisotrigona cacciae	Dracaena cochinchinensis	Asparagaceae	PLoS ONE, 2019, 14, e0216074
	3-Geranyloxy-1,7-dihydroxyxanthone	O=C1C2=C(C=C(OC/C=C(C)/CC/C=C(C)/C)C=C2O)OC3=CC=C(O)C=C31		Xanthone	Stingless bee	Lisotrigona cacciae	Garcinia mangostana	Guttiferae	PLoS ONE, 2019, 14, e0216074
	7-Geranyloxy-1,3-dihydroxyxanthone	O=C1C2=C(C=C(O)C=C2O)OC3=CC=C(OC/C=C(C)/CC/C=C(C)/C)C=C31		Xanthone	Stingless bee	Lisotrigona cacciae	Garcinia mangostana	Guttiferae	PLoS ONE, 2019, 14, e0216074
	Cochinchinone A	O=C1C2=C(C=C(O)C=C2)OC3=C(C/C=C(CC/C=C(C)/C)/C)C(O)=C(C/C=C(C)/C)C(O)=C31		Xanthone	Stingless bee	Lisotrigona cacciae	Garcinia mangostana	Guttiferae	PLoS ONE, 2019, 14, e0216074
	a-Mangostin	O=C1C2=C(C=C(O)C(C/C=C(C)/C)=C2O)OC3=CC(O)=C(OC)C(C/C=C(C)/C)=C31		Xanthone	Stingless bee	Lisotrigona cacciae	Garcinia mangostana	Guttiferae	PLoS ONE, 2019, 14, e0216074
	garcinone B	O=C1C2=C(C=C(O)C(C/C=C(C)/C)=C2O)OC3=CC(O)=C(OC(C)(C)C=C4)C4=C31		Xanthone	Stingless bee	Lisotrigona cacciae	Garcinia mangostana	Guttiferae	PLoS ONE, 2019, 14, e0216074
	lupeol	CC1(C)[C@@H](O)CC[C@@]2(C)[C@@]1([H])CC[C@]3(C)[C@]2([H])CC[C@@]4([H])[C@@]3(C)CC[C@]5(C)[C@]4([H])[C@H](C(C)=C)CC5	Yes	Triterpene	Stingless bee	Lisotrigona cacciae	Mangifera indica	Anacardiaceae	PLoS ONE, 2019, 14, e0216074
	ocotillone I	CC1(C)C(CC[C@@]2(C)[C@@]1([H])CC[C@]3(C)C2CCC4[C@@]3(C)CC[C@]4([H])[C@]5(C)O[C@H](C(C)(O)C)CC5)=O	Yes	Triterpene	Stingless bee	Lisotrigona furva	Mangifera indica	Anacardiaceae	J. Apither. Nat., 2018, 1, 73
	ocotillone II	CC1(C)C(CC[C@@]2(C)[C@@]1([H])CC[C@]3(C)C2CCC4[C@@]3(C)CC[C@]4([H])[C@@]5(C)O[C@@H](C(C)(O)C)CC5)=O	Yes	Triterpene	Stingless bee	Lisotrigona furva	Mangifera indica	Anacardiaceae	J. Apither. Nat., 2018, 1, 73
	dipterocarpol	O[C@](CC/C=C(C)/C)(C)C1CC[C@@]2(C)[C@]3(C)CCC4C(C)(C)C(CC[C@]4(C)C3CC[C@@]21[H])=O	Yes	Triterpene	Stingless bee	Lisotrigona furva	Mangifera indica	Anacardiaceae	J. Apither. Nat., 2018, 1, 73
	Hydroxyhopanone	CC1(C)C(CC[C@@]2(C)[C@@]1([H])CC[C@]3(C)[C@]2([H])CC[C@@]4([H])[C@@]3(C)CC[C@]5([H])[C@]4(C)CC[C@@H]5C(C)(O)C)=O	Yes	Triterpene	Stingless bee	Lisotrigona furva	Mangifera indica	Anacardiaceae	J. Apither. Nat., 2018, 1, 73
	(13E,17E)-polypoda-7,13,17,21-tetraen-3b-ol	CC1=CC[C@@]2([H])C(C)(C)[C@@H](O)CC[C@]2(C)[C@H]1CC/C=C(C)/CC/C=C(C)/CC/C=C(C)/C	Yes	Triterpene	Stingless bee	Lisotrigona furva	Mangifera indica	Anacardiaceae	J. Apither. Nat., 2018, 1, 73
Blue: replicated compounds
	Honey bee propolis			Stingless bee propolis
	Acylglycerol	1		Coumarin	1
	Benzophenone	1		Flavane	1
	Chalcone	4		Flavonol	1
	Coumarin	4		Homoisoflavane	2
	Dalbergione	10		Lignan	3
	Dalbergiquinol	5		meta-homoisoflavane	1
	Diterpene	3		Phenolic lipid	4
	Fatty acid	1		Prenylated flavanone	4
	Flavanol	8		Prenylated flavonol	2
	Flavanone	12		Sesquiterpene	2
	Phenylallyl flavanone	1		Triterpene	36
	Prenylated flavanone	25		Xanthone	15
	Flavanonol	9
	Flavone	11
	Flavonol	10
	Isoflavone	6
	Monoterpene	2
	Phenolic lipid	4
	Phenylpropanoid	19
	Pterocarpan	3
	Sesquiterpene	3
	Triterpene	24

## Sheet: Europe
Geographic region	Trivial name	Structure	Stereochemistry check	Compound class	Bee type	Bee species	Plant source (genus)	Plant source (family)	Reference
Bulgaria	Pinocembrin	O=C1C2=C(O)C=C(O)C=C2O[C@H](C3=CC=CC=C3)C1	Yes	Flavanone	Honey bee	Apis mellifera	Populus nigra	Salicaceae	J. Nat. Prod. 1983, 46, 471-474
	Galangin	OC1=CC(O)=C(C(C(O)=C(C2=CC=CC=C2)O3)=O)C3=C1		Flavonol	Honey bee	Apis mellifera	Populus nigra	Salicaceae	J. Nat. Prod. 1983, 46, 471-474
	Chrysin	OC1=CC(O)=C(C(C=C(C2=CC=CC=C2)O3)=O)C3=C1		Flavone	Honey bee	Apis mellifera	Populus nigra	Salicaceae	J. Nat. Prod. 1983, 46, 471-474
	Techtochrysin	OC1=C(C(C=C(C2=CC=CC=C2)O3)=O)C3=CC(OC)=C1		Flavone	Honey bee	Apis mellifera	Populus nigra	Salicaceae	J. Nat. Prod. 1983, 46, 471-474
	Quercetin	OC1=CC(O)=C(C(C(O)=C(C2=CC(O)=C(O)C=C2)O3)=O)C3=C1		Flavonol	Honey bee	Apis mellifera	Populus nigra	Salicaceae	J. Nat. Prod. 1983, 46, 471-474
	Isorhamnetin	OC1=CC(O)=C(C(C(O)=C(C2=CC(OC)=C(O)C=C2)O3)=O)C3=C1		Flavonol	Honey bee	Apis mellifera	Populus nigra	Salicaceae	J. Nat. Prod. 1983, 46, 471-474
	Kaempferol	OC1=CC(O)=C(C(C(O)=C(C2=CC=C(O)C=C2)O3)=O)C3=C1		Flavonol	Honey bee	Apis mellifera	Populus nigra	Salicaceae	J. Nat. Prod. 1983, 46, 471-474
	3,7-Dihydroxy-5-methoxyflavanone	OC1=CC(OC)=C(C(C(O)C(C2=CC=CC=C2)O3)=O)C3=C1	No	Flavonol	Honey bee	Apis mellifera	Populus nigra	Salicaceae	J. Nat. Prod. 1983, 46, 471-474
	2,5-Dihydroxy-7-methoxyflavanone	OC1=C(C(CC(C2=CC=CC=C2)(O)O3)=O)C3=CC(OC)=C1	No	Flavanone	Honey bee	Apis mellifera	Populus nigra	Salicaceae	J. Nat. Prod. 1983, 46, 471-474
Greece	agathodiol	C=C1CCC2[C@](CO)(C)CCC[C@]2(C)[C@H]1CC/C(C)=C/CO	Yes	Diterpene	Honey bee	Apis mellifera	n.d		J Med Food, 2010, 13, 286–290
	13-epi-cupressic acid	C[C@]1(C(O)=O)CCC[C@@]2(C)C1CCC([C@@H]2CC[C@](O)(C)C=C)=C	Yes	Diterpene	Honey bee	Apis mellifera	n.d		J Med Food, 2010, 13, 286–290
	isocupressic acid	C=C1CCC2[C@](C(O)=O)(C)CCC[C@]2(C)[C@H]1CC/C(C)=C/CO	Yes	Diterpene	Honey bee	Apis mellifera	n.d		J Med Food, 2010, 13, 286–290
	13-epi-torulosal	C[C@]1(C([H])=O)CCC[C@@]2(C)C1CCC([C@@H]2CC[C@](O)(C)C=C)=C	Yes	Diterpene	Honey bee	Apis mellifera	n.d		J Med Food, 2010, 13, 286–290
	isoagatholal	C=C1CCC2[C@](C([H])=O)(C)CCC[C@]2(C)[C@H]1CC/C(C)=C/CO	Yes	Diterpene	Honey bee	Apis mellifera	n.d		J Med Food, 2010, 13, 286–290
	manool	C=C1CCC2C(C)(C)CCC[C@]2(C)[C@H]1CC[C@@](C=C)(C)O	Yes	Diterpene	Honey bee	Apis mellifera	n.d		J Med Food, 2010, 13, 286–290
	pinostrobin	O=C(C[C@@H](C1=CC=CC=C1)O2)C3=C2C=C(OC)C=C3O	Yes	Flavanone	Honey bee	Apis mellifera	n.d		J Med Food, 2010, 13, 286–290
	7-prenylpinocembrin	O=C(C[C@@H](C1=CC=CC=C1)O2)C3=C2C=C(OC/C=C(C)/C)C=C3O	Yes	Prenylated flavanone	Honey bee	Apis mellifera	n.d		J Med Food, 2010, 13, 286–290
	7-prenylstrobopinin	O=C(C[C@@H](C1=CC=CC=C1)O2)C3=C2C=C(OC/C=C(C)/C)C(C)=C3O	Yes	Prenylated flavanone	Honey bee	Apis mellifera	n.d		J Med Food, 2010, 13, 286–290
	totarol	C[C@@]12[C@](CCC3=C2C=CC(O)=C3C(C)C)([H])C(C)(C)CCC1	Yes	Diterpene	Honey bee	Apis mellifera	n.d		Planta Med. 2004, 70, 515-519
	Chrysin	OC1=CC(O)=C(C(C=C(C2=CC=CC=C2)O3)=O)C3=C1		Flavone	Honey bee	Apis mellifera	n.d		Planta Med. 2004, 70, 515-519
	benzoic acid	OC(C1=CC=CC=C1)=O		Phenolic	Honey bee	Apis mellifera	n.d		Planta Med. 2004, 70, 515-519
	caffeic acid	O=C(O)/C=C/C1=CC(O)=C(O)C=C1		Phenylpropanoid	Honey bee	Apis mellifera	n.d		Planta Med. 2004, 70, 515-519
	p-coumaric acid	O=C(O)/C=C/C1=CC=C(O)C=C1		Phenylpropanoid	Honey bee	Apis mellifera	n.d		Planta Med. 2004, 70, 515-519
	pinocembrin	O=C1C2=C(O)C=C(O)C=C2O[C@H](C3=CC=CC=C3)C1	Yes	Flavanone	Honey bee	Apis mellifera	n.d		Planta Med. 2004, 70, 515-519
	sakuranetin	O=C1C2=C(O)C=C(OC)C=C2O[C@H](C3=CC=C(O)C=C3)C1	Yes	Flavanone	Honey bee	Apis mellifera	n.d		Planta Med. 2004, 70, 515-519
	pinobanksin	O=C1C2=C(O)C=C(O)C=C2O[C@H](C3=CC=CC=C3)[C@H]1O	Yes	Flavanonol	Honey bee	Apis mellifera	n.d		Planta Med. 2004, 70, 515-519
	pinobanksin-5-methyl ether	O=C1C2=C(OC)C=C(O)C=C2O[C@H](C3=CC=CC=C3)[C@H]1O	Yes	Flavanonol	Honey bee	Apis mellifera	n.d		Planta Med. 2004, 70, 515-519
	13-epi-torulosol	C[C@]1(CO)CCC[C@@]2(C)C1CCC([C@@H]2CC[C@@](C)(O)C=C)=C	Yes	Diterpene	Honey bee	Apis mellifera	n.d		Planta Med. 2004, 70, 515-519
	copalol	C[C@@]12C(CCC([C@@H]2CC/C(C)=C/CO)=C)C(C)(C)CCC1	Yes	Diterpene	Honey bee	Apis mellifera	n.d		Planta Med. 2004, 70, 515-519
	labda-8(17),13E-dien-19-carboxy-15-yl oleate	C[C@]1(C(O)=O)CCC[C@@]2(C)C1CCC([C@@H]2CC/C(C)=C/COC(CCCCCCC/C=C\CCCCCCCC)=O)=C	Yes	Diterpene	Honey bee	Apis mellifera	n.d		Phytochemistry, 2009, 70, 1262–1271
	labda-8(17),13E-dien-19-carboxy-15-ylpalmitate	C[C@]1(C(O)=O)CCC[C@@]2(C)C1CCC([C@@H]2CC/C(C)=C/COC(CCCCCCCCCCCCCCC)=O)=C	Yes	Diterpene	Honey bee	Apis mellifera	n.d		Phytochemistry, 2009, 70, 1262–1271
	3-oxototarol	C[C@@]12[C@](CCC3=C2C=CC(O)=C3C(C)C)([H])C(C)(C)C(CC1)=O	Yes	Diterpene	Honey bee	Apis mellifera	n.d		Phytochemistry, 2009, 70, 1262–1271
	3,4-seco-cycloart-12-hydroxy-4(28),24-dien-3-oic acid	CC(C1[C@@](CCC(O)=O)(C2)[C@@]32[C@@]([C@@](CC[C@@H]4[C@@H](CC/C=C(C)/C)C)(C)[C@]4(C)[C@H](O)C3)([H])CC1)=C	Yes	Triterpene	Honey bee	Apis mellifera	n.d		Phytochemistry, 2009, 70, 1262–1271
	cycloart-3,7-dihydroxy-24-en-28-oic acid	[H][C@@]12[C@@H](O)CC3[C@](C4)(CC[C@H](O)[C@]3(C)C(O)=O)[C@]14C[C@@H](O)[C@@]5(C)[C@@]2(C)CC[C@@H]5[C@@H](CC/C=C(C)/C)C	Yes	Triterpene	Honey bee	Apis mellifera	n.d		Phytochemistry, 2009, 70, 1262–1271
	pimaric acid	C[C@@]12C(CCC3=C[C@@](C=C)(C)CC[C@@H]32)[C@](C(O)=O)(C)CCC1	Yes	Diterpene	Honey bee	Apis mellifera	n.d		Phytochemistry, 2009, 70, 1262–1271
	trans-communal	C[C@@]12C(CCC([C@@H]2C/C=C(C)/C=C)=C)[C@](C([H])=O)(C)CCC1	Yes	Diterpene	Honey bee	Apis mellifera	n.d		Phytochemistry, 2009, 70, 1262–1271
	trans-communic acid	C[C@@]12C(CCC([C@@H]2C/C=C(C)/C=C)=C)[C@](C(O)=O)(C)CCC1	Yes	Diterpene	Honey bee	Apis mellifera	n.d		Phytochemistry, 2009, 70, 1262–1271
	junicedric acid	C[C@]1(C(O)=O)CCC[C@@]2(C)C1CCC([C@@H]2CCC(C)CC(O)=O)=C	Yes	Diterpene	Honey bee	Apis mellifera	n.d		Phytochemistry, 2009, 70, 1262–1271
	15-oxolabda-8(17),13E-dien-19-oic acid	C[C@]1(C(O)=O)CCC[C@@]2(C)C1CCC([C@@H]2CC/C(C)=C/C=O)=C	Yes	Diterpene	Honey bee	Apis mellifera	n.d		Phytochemistry, 2009, 70, 1262–1271
	15-oxolabda-8(17),13Z-dien-19-oic acid	C[C@]1(C(O)=O)CCC[C@@]2(C)C1CCC([C@@H]2CC/C(C)=C\C=O)=C	Yes	Diterpene	Honey bee	Apis mellifera	n.d		Phytochemistry, 2009, 70, 1262–1271
	13-epi-manool	C[C@]12CCCC(C)(C)[C@@H]1CCC([C@@H]2CC[C@@](C=C)(O)C)=C	Yes	Diterpene	Honey bee	Apis mellifera	n.d		Phytochemistry, 2009, 70, 1262–1271
	isorhamnetin-3-O-rutinoside	CC1C(O)C(O)C(O)C(OCC2C(O)C(O)C(O)C(OC3=C(C4=CC(OC)=C(O)C=C4)OC5=CC(O)=CC(O)=C5C3=O)O2)O1		Flavone	Honey bee	Apis mellifera	n.d		Phytochemistry, 2009, 70, 1262–1271
	15-acetoxyisocupressic acid	C[C@]1(C(O)=O)CCC[C@@]2(C)C1CCC([C@@H]2CC/C(C)=C/COC(C)=O)=C	Yes	Diterpene	Honey bee	Apis mellifera	n.d		Phytochemistry, 2009, 70, 1262–1271
	14,15-dinor-13-oxo-8(17)-labden-19-oic acid	C[C@]1(C(O)=O)CCC[C@@]2(C)C1CCC([C@@H]2CCC(C)=O)=C	Yes	Diterpene	Honey bee	Apis mellifera	n.d		Phytochemistry, 2009, 70, 1262–1271
Italy	isocupressic acid	C=C1CCC2[C@](C(O)=O)(C)CCC[C@]2(C)[C@H]1CC/C(C)=C/CO	Yes	Diterpene	Honey bee	Apis mellifera	n.d		Riv. Ital. Eppos, 2003, 13, 3-8
	15-acetoxyisocupressic acid	C=C1CCC2[C@](C)(CCC[C@@]2([C@H]1CC/C(C)=C/COC(C)=O)C)C(O)=O	Yes	Diterpene	Honey bee	Apis mellifera	n.d		Riv. Ital. Eppos, 2003, 13, 3-8
	copalol	C=C1CCC2C(C)(C)CCC[C@]2(C)[C@H]1CC/C(C)=C/CO	Yes	Diterpene	Honey bee	Apis mellifera	n.d		Riv. Ital. Eppos, 2003, 13, 3-8
	trans-communic acid	C=C1CCC2[C@](C)(CCC[C@@]2([C@H]1C/C=C(C=C)\C)C)C(O)=O	Yes	Diterpene	Honey bee	Apis mellifera	n.d		Riv. Ital. Eppos, 2003, 13, 3-8
	cis-communic acid	C=C1CCC2[C@](C)(CCC[C@@]2([C@H]1C/C=C(C)\C=C)C)C(O)=O	Yes	Diterpene	Honey bee	Apis mellifera	n.d		Riv. Ital. Eppos, 2003, 13, 3-8
Malta	2-acetoxy-6-p-methoxybenzoyl jaeschkeanadiol	C[C@@]12C([C@@H](OC(C3=CC=C(OC)C=C3)=O)CC(C)=CC2)[C@@](C(C)C)(O)CC1OC(C)=O	Yes	Sesquiterpene	Honey bee	Apis mellifera	Ferula communis	Apiaceae	Food Chem., 2011, 126, 1431–1435
	2-acetoxy-6-p-hydroxybenzoyl jaeschkeanadiol	C[C@@]12C([C@@H](OC(C3=CC=C(O)C=C3)=O)CC(C)=CC2)[C@@](C(C)C)(O)CC1OC(C)=O	Yes	Sesquiterpene	Honey bee	Apis mellifera	Ferula communis	Apiaceae	Food Chem., 2011, 126, 1431–1435
Netherland	chrysin	OC1=CC(O)=C(C(C=C(C2=CC=CC=C2)O3)=O)C3=C1		Flavone	Honey bee	Apis mellifera	n.d		J. Ethnopharmacol., 2002, 80, 67-73
	galangin 7-methyl ether	OC1=C(C(C(O)=C(C2=CC=CC=C2)O3)=O)C3=CC(OC)=C1		Flavonol	Honey bee	Apis mellifera	n.d		J. Ethnopharmacol., 2002, 80, 67-73
	pinobanksin	OC1=CC(O)=C(C([C@H](O)[C@@H](C2=CC=CC=C2)O3)=O)C3=C1	Yes	Flavanonol	Honey bee	Apis mellifera	n.d		J. Ethnopharmacol., 2002, 80, 67-73
	pinobanksin 5-methyl ether	OC1=CC(OC)=C(C([C@H](O)[C@@H](C2=CC=CC=C2)O3)=O)C3=C1	Yes	Flavanonol	Honey bee	Apis mellifera	n.d		J. Ethnopharmacol., 2002, 80, 67-73
	cinnamic acid	OC(/C=C/C1=CC=CC=C1)=O		Phenylpropanoid	Honey bee	Apis mellifera	n.d		J. Ethnopharmacol., 2002, 80, 67-73
	ferulic acid	OC(/C=C/C1=CC=C(O)C(OC)=C1)=O		Phenylpropanoid	Honey bee	Apis mellifera	n.d		J. Ethnopharmacol., 2002, 80, 67-73
	3,4-dimethoxycinnamic acid	OC(/C=C/C1=CC=C(OC)C(OC)=C1)=O		Phenylpropanoid	Honey bee	Apis mellifera	n.d		J. Ethnopharmacol., 2002, 80, 67-73
	benzyl caffeate	O=C(OCC1=CC=CC=C1)/C=C/C2=CC=C(O)C(O)=C2		Phenylpropanoid	Honey bee	Apis mellifera	n.d		J. Ethnopharmacol., 2002, 80, 67-73
	cinnamyl caffeate	O=C(OC/C=C/C1=CC=CC=C1)/C=C/C2=CC=C(O)C(O)=C2		Phenylpropanoid	Honey bee	Apis mellifera	n.d		J. Ethnopharmacol., 2002, 80, 67-73
	2-acetyl-1,3-di-p-coumaroylglycerol	OC1=CC=C(/C=C/C(OCC(OC(C)=O)COC(/C=C/C2=CC=C(O)C=C2)=O)=O)C=C1	No	Phenylpropanoid	Honey bee	Apis mellifera	n.d		J. Ethnopharmacol., 2002, 80, 67-73
	2-acetyl-1-p-coumaroyl-3-feruloylglycerol	OC1=C(OC)C=C(/C=C/C(OCC(OC(C)=O)COC(/C=C/C2=CC=C(O)C=C2)=O)=O)C=C1	No	Phenylpropanoid	Honey bee	Apis mellifera	n.d		J. Ethnopharmacol., 2002, 80, 67-73
	benzyl alcohol	OCC1=CC=CC=C1		Phenolic	Honey bee	Apis mellifera	n.d		J. Ethnopharmacol., 2002, 80, 67-73
	phenyl ethanol	OCCC1=CC=CC=C1		Phenolic	Honey bee	Apis mellifera	n.d		J. Ethnopharmacol., 2002, 80, 67-73
	cinnamyl alcohol	OC/C=C/C1=CC=CC=C1		Phenylpropanoid	Honey bee	Apis mellifera	n.d		J. Ethnopharmacol., 2002, 80, 67-73
	caffeic acid	OC(/C=C/C1=CC=C(O)C(O)=C1)=O		Phenylpropanoid	Honey bee	Apis mellifera	n.d		J. Ethnopharmacol., 2002, 80, 67-73
Russia	Acacetin	O=C1C2=C(O)C=C(O)C=C2OC(C3=CC=C(OC)C=C3)=C1		Flavone	Honey bee	Apis mellifera	Betula verrucosa	Betulaceae	Apidologie, 2000, 31, 3–15
	Apigenin	O=C1C2=C(O)C=C(O)C=C2OC(C3=CC=C(O)C=C3)=C1		Flavone	Honey bee	Apis mellifera	Betula verrucosa	Betulaceae	Apidologie, 2000, 31, 3–15
	Ermanin	O=C1C2=C(O)C=C(O)C=C2OC(C3=CC=C(OC)C=C3)=C1OC		Flavonol	Honey bee	Apis mellifera	Betula verrucosa	Betulaceae	Apidologie, 2000, 31, 3–15
	Rhamnocitrin	O=C1C2=C(O)C=C(OC)C=C2OC(C3=CC=C(O)C=C3)=C1O		Flavonol	Honey bee	Apis mellifera	Betula verrucosa	Betulaceae	Apidologie, 2000, 31, 3–15
	Kaempferide	O=C1C2=C(O)C(OC)=C(O)C=C2OC(C3=CC=C(OC)C=C3)=C1O		Flavonol	Honey bee	Apis mellifera	Betula verrucosa	Betulaceae	Apidologie, 2000, 31, 3–15
	Acetoxy-betulenol	CC(C1CC[C@]2(COC(C)=O)CC[C@@]3(C)[C@]4(C)CCC5C(C)(C)[C@@H](O)CC[C@]5(C)C4CCC3C21)=C	Yes	Triterpene	Honey bee	Apis mellifera	Betula verrucosa	Betulaceae	Apidologie, 2000, 31, 3–15
Blue: replicated compounds
	Diterpene	26
	Flavanone	5
	Flavanonol	4
	Flavone	7
	Flavonol	9
	Phenolic	3
	Phenylpropanoid	11
	Prenylated flavanone	2
	Sesquiterpene	2
	Triterpene	3
		72

## Sheet: Oceania
Geographic region	Trivial name	Structure	Stereochemistry check	Compound class	Bee type	Bee species	Plant source (genus)	Plant source (family)	Reference
Australia	2',3',4'-Trimethoxychalcone	O=C(/C=C/C1=CC=CC=C1)C2=C(OC)C(OC)=C(OC)C=C2		Chalcone	Honey bee	Apis mellifera	Acacia paradoxa	Fabaceae	Phytochemistry, 2012, 81, 126–132
	2'-Hydroxy-3',4'-dimethoxychalcone	O=C(/C=C/C1=CC=CC=C1)C2=C(O)C(OC)=C(OC)C=C2		Chalcone	Honey bee	Apis mellifera	Acacia paradoxa	Fabaceae	Phytochemistry, 2012, 81, 126–132
	2',4'-Dihydroxy-3'-methoxychalcone	O=C(/C=C/C1=CC=CC=C1)C2=C(O)C(OC)=C(O)C=C2		Chalcone	Honey bee	Apis mellifera	Acacia paradoxa	Fabaceae	Phytochemistry, 2012, 81, 126–132
	pinobanksin 3-acetate	O=C1C2=C(O)C=C(O)C=C2O[C@H](C3=CC=CC=C3)C1OC(C)=O	Yes	Flavanonol	Honey bee	Apis mellifera	Acacia paradoxa	Fabaceae	Phytochemistry, 2012, 81, 126–132
	5,7-Dihydroxy-6-methoxy-2,3-dihydroflavonol 3-acetate	O=C1C2=C(O)C(OC)=C(O)C=C2OC(C3=CC=CC=C3)C1OC(C)=O	No	Flavanonol	Honey bee	Apis mellifera	Acacia paradoxa	Fabaceae	Phytochemistry, 2012, 81, 126–132
	(2S)-cryptostrobin	O=C1C2=C(O)C=C(O)C(C)=C2O[C@H](C3=CC=CC=C3)C1		Flavanone	Stingless bee	Tetragonula carbonaria	Corymbia torelliana	Myrtaceae	Fitoterapia, 2014, 95, 247–257
	(2S)-stroboponin	O=C1C2=C(O)C(C)=C(O)C=C2O[C@H](C3=CC=CC=C3)C1		Flavanone	Stingless bee	Tetragonula carbonaria	Corymbia torelliana	Myrtaceae	Fitoterapia, 2014, 95, 247–257
	(2S)-cryptostrobin 7-methyl ether	O=C1C2=C(O)C=C(OC)C(C)=C2O[C@H](C3=CC=CC=C3)C1		Flavanone	Stingless bee	Tetragonula carbonaria	Corymbia torelliana	Myrtaceae	Fitoterapia, 2014, 95, 247–257
	(2S)- pinostrobin	O=C1C2=C(O)C=C(OC)C=C2O[C@H](C3=CC=CC=C3)C1	Yes	Flavanone	Stingless bee	Tetragonula carbonaria	Corymbia torelliana	Myrtaceae	Fitoterapia, 2014, 95, 247–257
	(2S)-pinocembrin	O=C1C2=C(O)C=C(O)C=C2O[C@H](C3=CC=CC=C3)C1	Yes	Flavanone	Stingless bee	Tetragonula carbonaria	Corymbia torelliana	Myrtaceae	Fitoterapia, 2014, 95, 247–257
	(2S)-desmethoxymatteucinol	O=C1C2=C(O)C(C)=C(O)C(C)=C2O[C@H](C3=CC=CC=C3)C1	Yes	Flavanone	Stingless bee	Tetragonula carbonaria	Corymbia torelliana	Myrtaceae	Fitoterapia, 2014, 95, 247–257
	Tetragocarbone A	O=C1C(C)(C)[C@@H](OC(C)=O)C(C)(C)[C@H](CC(/C=C/C2=CC=CC=C2)=O)[C@]1(O)CCC(C)C	Yes	Phloroglucinol	Stingless bee	Tetragonula carbonaria	n.d		Asian J. Org. Chem. 2016, 5, 855 – 859
	Tetragocarbone B	O=C1C(C)(C)[C@@H](OC(C)=O)C(C)(C)[C@H](CC(/C=C/C2=CC=CC=C2)=O)[C@]1(O)CC(C)C	Yes	Phloroglucinol	Stingless bee	Tetragonula carbonaria	n.d		Asian J. Org. Chem. 2016, 5, 855 – 859
	(2S)-Sakuranetin	O=C1C2=C(O)C=C(OC)C=C2O[C@H](C3=CC=C(O)C=C3)C1	Yes	Flavanone	Honey bee	Apis mellifera	Xanthorrhoea spp.	Xanthorrhoeaceae	Experientia, 1978, 34, 157–158
	(2S)-Isosakuranetin	O=C1C2=C(O)C=C(O)C=C2O[C@H](C3=CC=C(OC)C=C3)C1	Yes	Flavanone	Honey bee	Apis mellifera	Xanthorrhoea spp.	Xanthorrhoeaceae	Experientia, 1978, 34, 157–158
	5-hydroxy-4',7-dimethoxyflavanone	O=C1C2=C(O)C=C(OC)C=C2O[C@H](C3=CC=C(OC)C=C3)C1	Yes	Flavanone	Honey bee	Apis mellifera	Xanthorrhoea spp.	Xanthorrhoeaceae	Experientia, 1978, 34, 157–158
	pterostilbene	COC1=CC(OC)=CC(/C=C/C2=CC=C(O)C=C2)=C1		Stilbene	Honey bee	Apis mellifera	Xanthorrhoea spp.	Xanthorrhoeaceae	Experientia, 1978, 34, 157–158
	xanthorrhoeol	C[C@H](O1)CC2=C(C(C)=O)C(O)=CC3=CC=CC1=C32	Yes	Naphthopyranol	Honey bee	Apis mellifera	Xanthorrhoea spp.	Xanthorrhoeaceae	Experientia, 1978, 34, 157–158
	3,5-dimethoxybenzylalcohol	OCC1=CC(OC)=CC(OC)=C1		Phenolic	Honey bee	Apis mellifera	Xanthorrhoea spp.	Xanthorrhoeaceae	Experientia, 1978, 34, 157–158
	7,8,18-trihydroxyserrulat-14-ene	OC1=C(O)C(C)=CC2=C1[C@H](C)CC[C@@]2([H])[C@@H](CO)CC/C=C(C)/C	Yes	Diterpene	Honey bee	Apis mellifera	Myoporum insulare	Scrophulariaceae	Molecules 2017, 22, 1185
	(18RS)-5,18-epoxyserrulat-14-en-8,18-diol	OC1=CC(C)=C2C3=C1[C@H](C)CC[C@@]3([H])[C@H](CC/C=C(C)/C)C(O)O2	Yes	Diterpene	Honey bee	Apis mellifera	Myoporum insulare	Scrophulariaceae	Molecules 2017, 22, 1185
	5,18-epoxyserrulat-14-en-7,8-dione	O=C(C1=C(C2=C3C)[C@@]([C@H](CC/C=C(C)/C)CO2)([H])CC[C@H]1C)C3=O	Yes	Diterpene	Honey bee	Apis mellifera	Myoporum insulare	Scrophulariaceae	Molecules 2017, 22, 1185
	(E)-4-(3-methyl-2-buten-1-yl)-3,4',5-trihydroxy-3'-methoxystilbene	OC1=C(C/C=C(C)/C)C(O)=CC(/C=C/C2=CC(OC)=C(O)C=C2)=C1		Stilbene	Honey bee	Apis mellifera	Lepidosperma sp.	Cyperaceae	Phytochemistry, 2017, 134, 87-97
	(E)-2,4-bis(3-methyl-2-buten-1-yl)-3,3',4',5-tetrahydroxystilbene	OC1=C(C/C=C(C)/C)C(O)=CC(/C=C/C2=CC(O)=C(O)C=C2)=C1C/C=C(C)/C		Stilbene	Honey bee	Apis mellifera	Lepidosperma sp.	Cyperaceae	Phytochemistry, 2017, 134, 87-97
	(E)-2-(3-methyl-2-buten-1-yl)-3-(3-methyl-2-butenyloxy)-3',4',5-trihydroxystilbene	OC1=CC(/C=C/C2=CC(O)=C(O)C=C2)=C(C/C=C(C)/C)C(OC/C=C(C)/C)=C1		Stilbene	Honey bee	Apis mellifera	Lepidosperma sp.	Cyperaceae	Phytochemistry, 2017, 134, 87-97
	(E)-2,6-bis(3-methyl-2-buten-1-yl)-3,3',5,5'-tetrahydroxystilbene	OC1=CC(O)=C(C/C=C(C)/C)C(/C=C/C2=CC(O)=CC(O)=C2)=C1C/C=C(C)/C		Stilbene	Honey bee	Apis mellifera	Lepidosperma sp.	Cyperaceae	Phytochemistry, 2017, 134, 87-97
	(E)-2,6-bis(3-methyl-2-buten-1-yl)-3,4',5-trihydroxy-3'-methoxystilbene	OC1=CC(O)=C(C/C=C(C)/C)C(/C=C/C2=CC(OC)=C(O)C=C2)=C1C/C=C(C)/C		Stilbene	Honey bee	Apis mellifera	Lepidosperma sp.	Cyperaceae	Phytochemistry, 2017, 134, 87-97
	(E)-2-(3-methyl-2-buten-1-yl)-3,4',5-trihydroxystilbene	OC1=CC(O)=CC(/C=C/C2=CC=C(O)C=C2)=C1C/C=C(C)/C		Stilbene	Honey bee	Apis mellifera	Lepidosperma sp.	Cyperaceae	Phytochemistry, 2017, 134, 87-97
	methyl-(E)-4-(4'-hydroxy-3'-methylbut-(E)-20-enyloxy)cinnamate	O=C(OC)/C=C/C1=CC=C(OC/C=C(C)/CO)C=C1		Prenylated phenylpropanoid	Honey bee	Apis mellifera	Lepidosperma sp.	Cyperaceae	Phytochemistry, 2012, 77, 251–259
	methyl 4-(3'-methyl-but-2'-enyloxy)cinnamate	O=C(OC)/C=C/C1=CC=C(OC/C=C(C)/C)C=C1		Prenylated phenylpropanoid	Honey bee	Apis mellifera	Lepidosperma sp.	Cyperaceae	Phytochemistry, 2012, 77, 251–259
	5,4'-dihydroxy-3'-methoxy-3-prenyloxy-(E)-stilbene	OC1=CC(/C=C/C2=CC(OC)=C(O)C=C2)=CC(OC/C=C(C)/C)=C1		Stilbene	Honey bee	Apis mellifera	Lepidosperma sp.	Cyperaceae	Phytochemistry, 2012, 77, 251–259
	3',4',5-trihydroxy-3-prenyloxy-(E)-stilbene	OC1=CC(/C=C/C2=CC(O)=C(O)C=C2)=CC(OC/C=C(C)/C)=C1		Stilbene	Honey bee	Apis mellifera	Lepidosperma sp.	Cyperaceae	Phytochemistry, 2012, 77, 251–259
	3,5,3',4'-tetrahydroxy-2-prenyl-(E)-stilbene	OC1=CC(/C=C/C2=CC(O)=C(O)C=C2)=C(C/C=C(C)/C)C(O)=C1		Stilbene	Honey bee	Apis mellifera	Lepidosperma sp.	Cyperaceae	Phytochemistry, 2012, 77, 251–259
	3,5,4'-trihydroxy-3'-methoxy-2-prenyl-(E)-stilbene	OC1=CC(/C=C/C2=CC(OC)=C(O)C=C2)=C(C/C=C(C)/C)C(O)=C1		Stilbene	Honey bee	Apis mellifera	Lepidosperma sp.	Cyperaceae	Phytochemistry, 2012, 77, 251–259
	5,3',4'-trihydroxy-3-methoxy-2-prenyl-(E)-stilbene	OC1=CC(/C=C/C2=CC(O)=C(O)C=C2)=C(C/C=C(C)/C)C(OC)=C1		Stilbene	Honey bee	Apis mellifera	Lepidosperma sp.	Cyperaceae	Phytochemistry, 2012, 77, 251–259
	5,4'-dihydroxy-3,3'-dimethoxy-2-prenyl-(E)-stilbene	OC1=CC(/C=C/C2=CC(OC)=C(O)C=C2)=C(C/C=C(C)/C)C(OC)=C1		Stilbene	Honey bee	Apis mellifera	Lepidosperma sp.	Cyperaceae	Phytochemistry, 2012, 77, 251–259
	Piceatannol	OC1=CC(/C=C/C2=CC(O)=C(O)C=C2)=CC(O)=C1		Stilbene	Honey bee	Apis mellifera	Lepidosperma sp.	Cyperaceae	Phytochemistry, 2012, 77, 251–259
	3',4'-dihydroxy-3,5-dimethoxy-(E)-stilbene	OC(C=C1)=C(O)C=C1/C=C/C2=CC(OC)=CC(OC)=C2		Stilbene	Honey bee	Apis mellifera	Lepidosperma sp.	Cyperaceae	Phytochemistry, 2012, 77, 251–259
	gancoanin S	OC1=C(C/C=C(C)/C)C(O)=CC(CCC2=CC(O)=C(O)C=C2)=C1C/C=C(C)/C		Stilbene	Honey bee	Apis mellifera	Lepidosperma sp.	Cyperaceae	Phytochemistry, 2012, 77, 251–259
	3,5-dihydroxy-2-prenyl-(E)-stilbene	OC1=CC(O)=CC(/C=C/C2=CC=CC=C2)=C1C/C=C(C)/C		Stilbene	Honey bee	Apis mellifera	Lepidosperma sp.	Cyperaceae	Phytochemistry, 2012, 77, 251–259
	3,5,4'-trihydroxy-4-prenyldihydrostilbene	OC1=C(C/C=C(C)/C)C(O)=CC(CCC2=CC=C(O)C=C2)=C1		Stilbene	Honey bee	Apis mellifera	Lepidosperma sp.	Cyperaceae	Phytochemistry, 2012, 77, 251–259
	5,4'-dihydroxy-3-prenyloxy-(E)-stilbene	OC1=CC(/C=C/C2=CC=C(O)C=C2)=CC(OC/C=C(C)/C)=C1		Stilbene	Honey bee	Apis mellifera	Lepidosperma sp.	Cyperaceae	Phytochemistry, 2012, 77, 251–259
	Farrerol	O=C1C2=C(O)C(C)=C(O)C(C)=C2OC(C3=CC=C(O)C=C3)C1	No	Flavanone	Honey bee	Apis mellifera	Lepidosperma sp.	Cyperaceae	Phytochemistry, 2012, 77, 251–259
	Matteucinol	CC1=C2C(C(CC(C3=CC=C(OC)C=C3)O2)=O)=C(O)C(C)=C1O	No	Flavanone	Honey bee	Apis mellifera	Lepidosperma sp.	Cyperaceae	Phytochemistry, 2012, 77, 251–259
Fiji	solomonin B	OC1=CC=C(/C=C/C2=CC(O)=C(C/C=C(C)/CCC(C(C)=C)C/C=C(C)/C)C(O)=C2)C=C1OC	No	Stilbene	Honey bee	Apis mellifera	Macaranga sp.	Euphorbiaceae	Rec. Nat. Prod., 2016, 10, 465-471
	solomonin C	OC1=CC=C(/C=C/C2=CC(O)=C(C/C=C(C)/CCC(C(C)=C)C/C=C(C)/C)C(O)=C2)C=C1	No	Stilbene	Honey bee	Apis mellifera	Macaranga sp.	Euphorbiaceae	Rec. Nat. Prod., 2016, 10, 465-471
	glyasperin A	O=C1C2=C(O)C(C/C=C(C)/C)=C(O)C=C2OC(C3=CC(C/C=C(C)/C)=C(O)C=C3)=C1O		Prenylated flavonol	Honey bee	Apis mellifera	Macaranga sp.	Euphorbiaceae	Rec. Nat. Prod., 2016, 10, 465-471
	kumatakenin	COC1=CC(O)=C2C(OC(C3=CC=C(O)C=C3)=C(OC)C2=O)=C1		Flavonol	Honey bee	Apis mellifera	Macaranga sp.	Euphorbiaceae	Rec. Nat. Prod., 2016, 10, 465-471
	macarangin	C/C(C)=C\CC/C(C)=C/CC1=C(O)C2=C(OC(C3=CC=C(O)C=C3)=C(O)C2=O)C=C1O		Prenylated flavonol	Honey bee	Apis mellifera	Macaranga sp.	Euphorbiaceae	Rec. Nat. Prod., 2016, 10, 465-471
	mangiferolic acid	C[C@@H]([C@@]1([H])CC[C@]2(C)[C@]1(C)CC[C@]34[C@@]2([H])CC[C@]5([H])[C@@]3(CC[C@H](O)C5(C)C)C4)CC/C=C(C(O)=O)\C	Yes	Triterpene	Honey bee	Apis mellifera	Macaranga sp.	Euphorbiaceae	Rec. Nat. Prod., 2016, 10, 465-471
New Zealand	NZP acylglycerol A	OCC(O)COC(C[C@H](O)CCCC[C@H](O)CCCCCCCCCCCC)=O	Yes	Acylglycerol	Honey bee	Apis mellifera	Populus spp.	Salicaceae	J. Nat. Prod. 2019, 82, 2359-2367
	NZP acylglycerol B	OCC(O)COC(C[C@H](O)CCCC[C@H](O)CCCCCCCCCCCCC)=O	Yes	Acylglycerol	Honey bee	Apis mellifera	Populus spp.	Salicaceae	J. Nat. Prod. 2019, 82, 2359-2367
	NZP acylglycerol C	OCC(O)COC(C[C@H](O)CCCC[C@H](O)CCCCCCCCCCCCCC)=O	Yes	Acylglycerol	Honey bee	Apis mellifera	Populus spp.	Salicaceae	J. Nat. Prod. 2019, 82, 2359-2367
	NZP acylglycerol D	OC(COC(C[C@H](O)CCCC[C@H](O)CCCCCCCCCCCC)=O)COC(C)=O	Yes	Acylglycerol	Honey bee	Apis mellifera	Populus spp.	Salicaceae	J. Nat. Prod. 2019, 82, 2359-2367
	NZP acylglycerol E	OC(COC(C[C@H](O)CCCC[C@H](O)CCCCCCCCCCCCC)=O)COC(C)=O	Yes	Acylglycerol	Honey bee	Apis mellifera	Populus spp.	Salicaceae	J. Nat. Prod. 2019, 82, 2359-2367
Solomon Island	Propolin H	OC1=CC(O)=C(C(C[C@@H](C2=CC=C(O)C(C/C=C(C)/CC/C=C(C)/C)=C2)O3)=O)C3=C1	Yes	Prenylated flavanone	Honey bee	Apis mellifera	n.d		Phytother. Res. 2010, 24, 1181–1187
	Propolin G	OC1=C(C/C=C(C)/C)C(O)=C(C(C[C@@H](C2=CC=C(O)C(O)=C2C/C=C(C)/CC/C=C(C)/C)O3)=O)C3=C1	Yes	Prenylated flavanone	Honey bee	Apis mellifera	n.d		Phytother. Res. 2010, 24, 1181–1187
	Propolin D (nymphaeol B)	OC1=CC(O)=C(C(C[C@@H](C2=CC=C(O)C(O)=C2C/C=C(C)/CC/C=C(C)/C)O3)=O)C3=C1	Yes	Prenylated flavanone	Honey bee	Apis mellifera	n.d		Phytother. Res. 2010, 24, 1181–1187
	Propolin C (nymphaeol A)	OC1=C(C/C=C(C)/CC/C=C(C)/C)C(O)=C(C(C[C@@H](C2=CC=C(O)C(O)=C2)O3)=O)C3=C1	Yes	Prenylated flavanone	Honey bee	Apis mellifera	n.d		Phytother. Res. 2010, 24, 1181–1187
	solophenol B	OC1=CC(O)=C(C(C(O)=C(C2=CC=C(O)C(O)=C2C/C=C(C)/CCCC(C)(O)C)O3)=O)C3=C1		Prenylated flavonol	Honey bee	Apis mellifera	Macaranga spp.	Euphorbiaceae	J. Agric. Food Chem. 2012, 60, 11765-11770
	solophenol C	OC1=C(C/C=C(C)/CCCC(C)(O)C)C(O)=C(C(C(O)=C(C2=CC=C(O)C(O)=C2)O3)=O)C3=C1		Prenylated flavonol	Honey bee	Apis mellifera	Macaranga spp.	Euphorbiaceae	J. Agric. Food Chem. 2012, 60, 11765-11770
	solophenol D	OC1=CC(O)=C(C(C(O)=C(C2=CC=C(O)C(O)=C2C/C=C(C)/CC/C=C(C)/C)O3)=O)C3=C1		Prenylated flavonol	Honey bee	Apis mellifera	Macaranga spp.	Euphorbiaceae	J. Agric. Food Chem. 2012, 60, 11765-11770
	solomonin	OC1=CC(/C=C/C2=CC(C/C=C(C)/CC/C=C(C)/CC/C=C(C)/C)=C(O)C(O)=C2)=CC(O)=C1		Stilbene	Honey bee	Apis mellifera	Macaranga spp.	Euphorbiaceae	J. Agric. Food Chem. 2012, 60, 11765-11770
	prokinawan	O=C1C2=C(O)C(C/C=C(C)/CCCC(C)(O)C)=C(O)C=C2O[C@H](C3=CC=C(O)C(O)=C3)C1	Yes	Prenylated flavanone	Honey bee	Apis mellifera	Macaranga spp.	Euphorbiaceae	J. Agric. Food Chem. 2012, 60, 11765-11770
	bonannione A	O=C1C2=C(O)C(C/C=C(C)/CC/C=C(C)/C)=C(O)C=C2O[C@H](C3=CC=C(O)C=C3)C1	Yes	Prenylated flavanone	Honey bee	Apis mellifera	Macaranga spp.	Euphorbiaceae	J. Agric. Food Chem. 2012, 60, 11765-11770
	6-geranylpinocembrin	O=C1C2=C(O)C(C/C=C(C)/CC/C=C(C)/C)=C(O)C=C2O[C@H](C3=CC=CC=C3)C1	Yes	Prenylated flavanone	Honey bee	Apis mellifera	Macaranga spp.	Euphorbiaceae	J. Agric. Food Chem. 2012, 60, 11765-11770
	propolin I	O=C1C2=C(O)C(C/C=C(C)/CC/C=C(C)/CC/C=C(C)/C)=C(O)C=C2O[C@H](C3=CC=C(O)C(O)=C3)C1	Yes	Prenylated flavanone	Honey bee	Apis mellifera	Macaranga spp.	Euphorbiaceae	J. Agric. Food Chem. 2012, 60, 11765-11770
	sophoraflavanone A	O=C1C2=C(O)C=C(O)C(C/C=C(C)/CC/C=C(C)/C)=C2O[C@H](C3=CC=C(O)C=C3)C1	Yes	Prenylated flavanone	Honey bee	Apis mellifera	Macaranga spp.	Euphorbiaceae	J. Agric. Food Chem. 2012, 60, 11765-11770
	(2S)-5,7-dihydroxy-4'-methoxy-8-prenylflavanone	O=C1C2=C(O)C=C(O)C(C/C=C(C)/C)=C2O[C@H](C3=CC=C(OC)C=C3)C1	Yes	Prenylated flavanone	Honey bee	Apis mellifera	Macaranga spp.	Euphorbiaceae	J. Agric. Food Chem. 2012, 60, 11765-11770
	puyanin	O=C1C2=C(O)C=C(O)C(C/C=C(C)/CC/C=C(C)/C)=C2O[C@H](C3=CC=C(OC)C=C3)C1	Yes	Prenylated flavanone	Honey bee	Apis mellifera	Macaranga spp.	Euphorbiaceae	J. Agric. Food Chem. 2012, 60, 11765-11770
	propolin A	O=C1C2=C(O)C=C(O)C=C2O[C@H](C3=CC=C(O)C(O)=C3C/C=C(C)/CCCC(C)(O)C)C1	Yes	Prenylated flavanone	Honey bee	Apis mellifera	Macaranga spp.	Euphorbiaceae	J. Agric. Food Chem. 2012, 60, 11765-11770
	solophenol A	O=C1C2=C(O)C=C(O)C(C/C=C(C)/C)=C2O[C@H](C3=CC=C(O)C(O)=C3C/C=C(C)/CC/C=C(C)/C)C1	Yes	Prenylated flavanone	Honey bee	Apis mellifera	Macaranga spp.	Euphorbiaceae	Biosci. Biotechnol. Biochem. 2012, 76, 1038-1040
	propolin B	O=C1C2=C(O)C=C(O)C=C2O[C@H](C3=CC(C/C=C(C)/CCCC(C)(O)C)=C(O)C(O)=C3)C1	Yes	Prenylated flavanone	Honey bee	Apis mellifera	Macaranga spp.	Euphorbiaceae	J. Agric. Food Chem. 2012, 60, 11765-11770
	propolin E	O=C1C2=C(O)C=C(O)C=C2O[C@H](C3=CC(C/C=C(C)/CCCC(C)(O)C)=C(O)C=C3)C1	Yes	Prenylated flavanone	Honey bee	Apis mellifera	Macaranga spp.	Euphorbiaceae	J. Agric. Food Chem. 2012, 60, 11765-11770
	Propolin F (isonymphaeol B)	O=C1C2=C(O)C=C(O)C=C2O[C@H](C3=CC(C/C=C(C)/CC/C=C(C)/C)=C(O)C(O)=C3)C1	Yes	Prenylated flavanone	Honey bee	Apis mellifera	Macaranga spp.	Euphorbiaceae	J. Agric. Food Chem. 2012, 60, 11765-11770
	gallic acid	OC1=C(O)C(O)=CC(C(O)=O)=C1		Phenolic	Honey bee	Apis mellifera	Macaranga spp.	Euphorbiaceae	J. Agric. Food Chem. 2012, 60, 11765-11770
Blue: replicated compounds
	Honey bee propolis			Stingless bee propolis
	Acylglycerol	5		Flavanone	6
	Chalcone	3		Phloroglucinol	2
	Diterpene	3
	Flavanone	5
	Prenylated flavanone	16
	Flavanonol	2
	Flavonol	1
	Prenylated flavonol	5
	Naphthopyranol	1
	Phenolic	2
	Prenylated phenylpropanoid	2
	Stilbene	22
	Triterpene	1

## Sheet: Honey bee
Geographic region	Trivial name	Structure	Stereochemistry check	Compound class	Reference
Algeria	pectolinarigenin	O=C1C2=C(O)C(OC)=C(O)C=C2OC(C3=CC=C(OC)C=C3)=C1		Flavone	Arabian Journal of Chemistry, 2016, 9, S425–S428
	pilosin	O=C1C2=C(O)C(OC)=C(O)C(O)=C2OC(C3=CC=C(OC)C=C3)=C1		Flavone	Arabian Journal of Chemistry, 2016, 9, S425–S428
	ladanein	O=C1C2=C(O)C(O)=C(OC)C=C2OC(C3=CC=C(OC)C=C3)=C1		Flavone	Arabian Journal of Chemistry, 2016, 9, S425–S428
	chicoric acid	O=C(O[C@H](C(O)=O)[C@H](OC(/C=C/C1=CC(O)=C(O)C=C1)=O)C(O)=O)/C=C/C2=CC(O)=C(O)C=C2	Yes	Phenylpropanoid	Planta Med 2011, 77, 999–1004
	chicoric acid monomethyl ester	O=C(O[C@H](C(O)=O)[C@H](OC(/C=C/C1=CC(O)=C(O)C=C1)=O)C(OC)=O)/C=C/C2=CC(O)=C(O)C=C2	Yes	Phenylpropanoid	Planta Med 2011, 77, 999–1005
	caffeic acid	OC(/C=C/C1=CC(O)=C(O)C=C1)=O		Phenylpropanoid	Planta Med 2011, 77, 999–1006
	caftaric acid	O=C(O[C@H](C(O)=O)[C@H](O)C(O)=O)/C=C/C1=CC(O)=C(O)C=C1	Yes	Phenylpropanoid	Planta Med 2011, 77, 999–1007
	caftaric acid 1-methyl ester	O=C(O[C@H](C(OC)=O)[C@H](O)C(O)=O)/C=C/C1=CC(O)=C(O)C=C1	Yes	Phenylpropanoid	Planta Med 2011, 77, 999–1008
	techtochrysin	O=C1C2=C(O)C=C(OC)C=C2OC(C3=CC=CC=C3)=C1		Flavone	Nat. Prod. Res. 2019, 1-5
	pinocembrin	O=C1C2=C(O)C=C(O)C=C2O[C@H](C3=CC=CC=C3)C1	Yes	Flavanone	Nat. Prod. Res. 2019, 1-5
	3-methyl-3-butenyl-(E)-Caffeate	OC1=CC(/C=C/C(OCCC(C)=C)=O)=CC=C1O		Phenylpropanoid	J. Agric. Food Chem. 2013, 61, 5080-5088
	2-methyl-2-butenyl-(E)-Caffeate	OC1=CC(/C=C/C(OC/C=C(C)/C)=O)=CC=C1O		Phenylpropanoid	J. Agric. Food Chem. 2013, 61, 5080-5088
	phenethyl-(E)-caffeate	OC1=C(O)C=C(/C=C/C(OCCC2=CC=CC=C2)=O)C=C1		Phenylpropanoid	J. Agric. Food Chem. 2013, 61, 5080-5088
	Chrysin	O=C1C2=C(O)C=C(O)C=C2OC(C3=CC=CC=C3)=C1		Flavone	J. Agric. Food Chem. 2013, 61, 5080-5088
	Apigenin	O=C1C2=C(O)C=C(O)C=C2OC(C3=CC=C(O)C=C3)=C1		Flavone	J. Agric. Food Chem. 2013, 61, 5080-5088
	kaempferol	O=C1C2=C(O)C=C(O)C=C2OC(C3=CC=C(O)C=C3)=C1O		Flavonol	J. Agric. Food Chem. 2013, 61, 5080-5088
	galangin	O=C1C2=C(O)C=C(O)C=C2OC(C3=CC=CC=C3)=C1O		Flavonol	J. Agric. Food Chem. 2013, 61, 5080-5088
	pinobanksin	O=C1C2=C(O)C=C(O)C=C2O[C@H](C3=CC=CC=C3)[C@H]1O	Yes	Flavanonol	J. Agric. Food Chem. 2013, 61, 5080-5088
	Pinobanksin-3-acetate	O=C1C2=C(O)C=C(O)C=C2O[C@H](C3=CC=CC=C3)[C@H]1OC(C)=O	Yes	Flavanonol	J. Agric. Food Chem. 2013, 61, 5080-5088
	pinobanksin-3-(E)-caffeate	O=C1C2=C(O)C=C(O)C=C2O[C@H](C3=CC=CC=C3)[C@H]1OC(/C=C/C4=CC=C(O)C(O)=C4)=O	Yes	Flavanonol	J. Agric. Food Chem. 2013, 61, 5080-5088
	cupressic acid	C=C1CCC2[C@@](C)(C(O)=O)CCC[C@]2(C)C1CCC(C)(O)C=C	Yes	Diterpene	J. Agric. Food Chem. 2013, 61, 5080-5088
	isocupressic acid	C=C1CCC2[C@@](C)(C(O)=O)CCC[C@]2(C)C1CC/C(C)=C/CO	Yes	Diterpene	J. Agric. Food Chem. 2013, 61, 5080-5088
	imbricatoloic acid	C=C1CCC2[C@@](C)(C(O)=O)CCC[C@]2(C)C1CCC(C)CCO	Yes	Diterpene	J. Agric. Food Chem. 2013, 61, 5080-5088
	torulosal	C=C1CCC2[C@@](C)(C([H])=O)CCC[C@]2(C)C1CCC(C)(O)C=C	Yes	Diterpene	J. Agric. Food Chem. 2013, 61, 5080-5088
	isoagathotal	C=C1CCC2[C@@](C)(C([H])=O)CCC[C@]2(C)C1CC/C(C)=C/CO	Yes	Diterpene	J. Agric. Food Chem. 2013, 61, 5080-5088
	torulosol	C=C1CCC2[C@@](C)(CO)CCC[C@]2(C)C1CCC(C)(O)C=C	Yes	Diterpene	J. Agric. Food Chem. 2013, 61, 5080-5088
	agathadiol	C=C1CCC2[C@@](C)(CO)CCC[C@]2(C)C1CC/C(C)=C/CO	Yes	Diterpene	J. Agric. Food Chem. 2013, 61, 5080-5088
	cistadiol	[H][C@@]12[C@@](CC[C@@H](C)[C@]2(C)CCC(C)CCO)(C)C(CO)=CCC1	Yes	Diterpene	J. Agric. Food Chem. 2013, 61, 5080-5088
	18-hydroxy-cis-clerodan-3-ene-15-oic acid	[H][C@@]12[C@@](CC[C@@H](C)[C@]2(C)CCC(C)CC(O)=O)(C)C(CO)=CCC1	Yes	Diterpene	J. Agric. Food Chem. 2013, 61, 5080-5088
	myricetin-3,7,4',5'-tetramethyl ether	O=C1C2=C(O)C=C(OC)C=C2OC(C3=CC(O)=C(OC)C(OC)=C3)=C1OC		Flavonol	J. Agric. Food Chem. 2013, 61, 5080-5088
Cameroon	a-amyrin	O[C@H]1CC[C@]2(C)[C@]3([H])[C@](C)([C@@]4(C)C([C@@H]5[C@H]([C@@H](CC[C@@]5(CC4)C)C)C)=CC3)CC[C@@]2([H])C1(C)C	Yes	Triterpene	Phytochemistry, 2014, 106, 156–163
	b-amyrin	C[C@@]12CC[C@]3(C)C([C@@H]1CC(C)(C)CC2)=CC[C@@]4([H])[C@@]3(C)CC[C@]5([H])[C@]4(C)CC[C@H](O)C5(C)C	Yes	Triterpene	Phytochemistry, 2014, 106, 156–163
	lupeol	CC([C@@H]1CC[C@]2([C@]1([C@]3(CC[C@@]4([C@]5(CC[C@@H](C(C)([C@@]5(CC[C@]4([C@@]3(CC2)C)C)[H])C)O)C)[H])[H])[H])C)=C	Yes	Triterpene	Phytochemistry, 2014, 106, 156–163
	Cycloartenol	CC1(C)[C@@H](O)CC[C@@]2(C3)[C@@]1([H])CC[C@]4([H])[C@@]23CC[C@@]5(C)[C@@]4(C)CC[C@@H]5[C@@H](CC/C=C(C)/C)C	Yes	Triterpene	Phytochemistry, 2014, 106, 156–163
	Mangiferonic acid	O=C1CC[C@@]2(C3)[C@](CC[C@]4([H])[C@@]23CC[C@@]5(C)[C@@]4(C)CC[C@@H]5[C@@H](CC/C=C(C)/C(O)=O)C)([H])C1(C)C	Yes	Triterpene	Phytochemistry, 2014, 106, 156–163
	Mangiferolic acid	O[C@H]1CC[C@@]2(C3)[C@](CC[C@]4([H])[C@@]23CC[C@@]5(C)[C@@]4(C)CC[C@@H]5[C@@H](CC/C=C(C)/C(O)=O)C)([H])C1(C)C	Yes	Triterpene	Phytochemistry, 2014, 106, 156–163
	Isomangiferolic acid	O[C@@H]1CC[C@@]2(C3)[C@](CC[C@]4([H])[C@@]23CC[C@@]5(C)[C@@]4(C)CC[C@@H]5[C@@H](CC/C=C(C)/C(O)=O)C)([H])C1(C)C	Yes	Triterpene	Phytochemistry, 2014, 106, 156–163
	Ambonic acid	CC1(C)C(CC[C@@]2(C3)[C@@]1([H])CC[C@]4([H])[C@@]23CC[C@@]5(C)[C@@]4(C)CC[C@@H]5[C@@H](CCC(C(C)C(O)=O)=C)C)=O	Yes	Triterpene	Phytochemistry, 2014, 106, 156–163
	Ambolic acid	CC1(C)[C@@H](O)CC[C@@]2(C3)[C@@]1([H])CC[C@]4([H])[C@@]23CC[C@@]5(C)[C@@]4(C)CC[C@@H]5[C@@H](CCC(C(C)C(O)=O)=C)C	Yes	Triterpene	Phytochemistry, 2014, 106, 156–163
	25-cyclopropyl-3b-hudroxyurs-12-ene	O[C@H]1CC[C@@]2(C3)C(CC[C@]4(C)[C@@]23CC=C5[C@@]4(C)CC[C@]6(C)C5[C@@H](C)[C@H](C)CC6)C1(C)C	Yes	Triterpene	Journal of Applied Pharmaceutical Science, 2014, 4, 1-9
	cycloart-3b-hydroxy-12, 25(26)-diene	O[C@H]1CC[C@@]2(C3)C(CC[C@]4(C)[C@@]23CC=C5[C@]4(CCC5[C@H](CCCC(C)=C)C)C)C1(C)C	Yes	Triterpene	Journal of Applied Pharmaceutical Science, 2014, 4, 1-9
	olean-12-en-3b, 28-diol	O[C@H]1CC[C@@]2(C)C(CC[C@]3(C)C2CC=C4[C@@]3(C)CC[C@]5(CO)C4CC(C)(C)CC5)C1(C)C	Yes	Triterpene	Journal of Applied Pharmaceutical Science, 2014, 4, 1-9
	lup-20(26)-en-3-one	C=C([C@@H]1CC[C@]2(C)CC[C@@]3(C)[C@]4(C)CCC5C(C)(C)C(CC[C@]5(C)C4CCC3C21)=O)C	Yes	Triterpene	Journal of Applied Pharmaceutical Science, 2014, 4, 1-9
	lup-20(29)-en-3b-oate	C=C([C@@H]1CC[C@]2(C)CC[C@@]3(C)[C@]4(C)CCC5C(C)(C)[C@@H](OC(C)=O)CC[C@]5(C)C4CCC3C21)C	Yes	Triterpene	Journal of Applied Pharmaceutical Science, 2014, 4, 1-9
	3b-hydroxylup-20(29)-ene	C=C([C@@H]1CC[C@]2(C)CC[C@@]3(C)[C@]4(C)CCC5C(C)(C)[C@@H](O)CC[C@]5(C)C4CCC3C21)C	Yes	Triterpene	Journal of Applied Pharmaceutical Science, 2014, 4, 1-9
	deperoxidised plukenetione C (named plukenetinone I)	O=C([C@](C[C@@H](O)C(C)(O)C)([C@@]1(C(C)(O)C)[H])C([C@@]2(C/C=C(C)/C)C[C@H](C1)C3(C)C)=O)[C@@]3(C(C4=CC=CC=C4)=O)C2=O	Yes	Polyprenylated acylphloroglucinol	Phytochemistry Letters, 2014, 10, 35–39
Canary Island	Sesamin	[H][C@@]1([C@@H](C2=CC=C(OCO3)C3=C2)OC4)[C@@]4([H])[C@@H](C5=CC(OCO6)=C6C=C5)OC1	Yes	Lignan	Fitoterapia, 1999, 70, 89-92
	Aschantin	[H][C@@]1([C@@H](C2=CC=C(OCO3)C3=C2)OC4)[C@@]4([H])[C@@H](C5=CC(OC)=C(OC)C(OC)=C5)OC1	Yes	Lignan	Fitoterapia, 1999, 70, 89-92
	Sesartemin	[H][C@@]1([C@@H](C2=CC(OC)=C(OCO3)C3=C2)OC4)[C@@]4([H])[C@@H](C5=CC(OC)=C(OC)C(OC)=C5)OC1	Yes	Lignan	Fitoterapia, 1999, 70, 89-92
	Yangambin	[H][C@@]1([C@@H](C2=CC(OC)=C(OC)C(OC)=C2)OC3)[C@@]3([H])[C@@H](C4=CC(OC)=C(OC)C(OC)=C4)OC1	Yes	Lignan	Fitoterapia, 1999, 70, 89-92
Egypt	isonymphaeol C	O=C1C2=C(O)C=C(OC)C=C2OC(C3=CC(C/C=C(C)/CC/C=C(C)/C)=C(O)C(O)=C3)C1	No	Prenylated flavanone	Rev. Latinoam. Quim., 2009, 37, 85–90
	isonymphaeol D	O=C1C2=C(OC)C=C(O)C=C2O[C@H](C3=CC(C/C=C(C)/CC/C=C(C)/C)=C(O)C(O)=C3)C1	Yes	Prenylated flavanone	Nat. Prod. Commun., 2010, 5, 43–45
	Propolin F (isonymphaeol B)	O=C1C2=C(O)C=C(O)C=C2O[C@H](C3=CC(C/C=C(C)/CC/C=C(C)/C)=C(O)C(O)=C3)C1	Yes	Prenylated flavanone	Nat. Prod. Commun., 2010, 5, 43–45
	Propolin D (nymphaeol B)	O=C1C2=C(O)C(C/C=C(C)/CC/C=C(C)/C)=C(O)C=C2O[C@H](C3=CC=C(O)C(O)=C3)C1	Yes	Prenylated flavanone	Nat. Prod. Commun., 2010, 5, 43–45
Ghana	(E)-5-(2-(8-hydroxy-2-methyl-2-(4-methylpent-3-en-1-yl)-2H-chromen-6-yl) vinyl)-2-(3-methylbut-2-en-1-yl)benzene-1,3-diol	OC1=C(C/C=C(C)/C)C(O)=CC(/C=C/C2=CC(C=CC(CC/C=C(C)/C)(C)O3)=C3C(O)=C2)=C1	No	Stilbene	Phytochemistry Letters, 2014, 10, 35–39
	5-((E)-3,5-dihydroxystyryl)-3-((E)-3,7-dimethylocta-2,6-dien-1-yl)benzene-1,2-diol	OC1=CC(O)=CC(/C=C/C2=CC(C/C=C(C)/CC/C=C(C)/C)=C(O)C(O)=C2)=C1		Stilbene	Phytochemistry Letters, 2014, 10, 35–39
Kenya	Tetrahydrojusticidin B	COC1=C(OC)C=C([C@@H](C2=CC=C(OCO3)C3=C2)[C@@H](C(OC4)=O)[C@H]4C5)C5=C1	Yes	Lignan	Fitoterapia, 2010, 81, 509–514
	6-Methoxydiphyllin	COC1=C(OC)C=C(C(C2=CC=C(OCO3)C3=C2)=C(C(OC4)=O)C4=C5O)C5=C1OC	Yes	Lignan	Fitoterapia, 2010, 81, 509–514
	phyllamyricinC	COC1=C(OC)C=C(C(C2=CC=C(OCO3)C3=C2)=C(C(OC4)=O)C4=C5)C5=C1OC	Yes	Lignan	Fitoterapia, 2010, 81, 509–514
	macarangin	O=C1C2=C(O)C(C/C=C(C)/CC/C=C(C)/C)=C(O)C=C2OC(C3=CC=C(O)C=C3)=C1O		Prenylated flavone	Fitoterapia, 2010, 81, 509–514
	schweinfurthin A	OC1=CC(/C=C/C(C=C2O)=CC3=C2O[C@@]4(C)[C@@](C3)([H])C(C)(C)[C@H](O)[C@H](O)C4)=CC(O)=C1C/C=C(C)/CC/C=C(C)/C	Yes	Stilbene	Fitoterapia, 2010, 81, 509–514
	schweinfurthin B	OC1=CC(/C=C/C(C=C2OC)=CC3=C2O[C@@]4(C)[C@@](C3)([H])C(C)(C)[C@H](O)[C@H](O)C4)=CC(O)=C1C/C=C(C)/CC/C=C(C)/C	Yes	Stilbene	Fitoterapia, 2010, 81, 509–514
Libya	13-epitorulosal	C[C@@]12C(CCC([C@@H]2CC[C@](C=C)(O)C)=C)[C@](C([H])=O)(C)CCC1	Yes	Diterpene	Phytother. Res. 2014, 28, 1756–1760
	acetyl-13-epi-cupressic acid	C[C@@]12C(CCC([C@@H]2CC[C@](C=C)(OC(C)=O)C)=C)[C@](C(O)=O)(C)CCC1	Yes	Diterpene	Phytother. Res. 2014, 28, 1756–1760
	13-epi-cupressic acid	C[C@@]12C(CCC([C@@H]2CC[C@](C=C)(O)C)=C)[C@](C(O)=O)(C)CCC1	Yes	Diterpene	Phytother. Res. 2014, 28, 1756–1760
	sesamin	[H][C@]12[C@H](C3=CC(OCO4)=C4C=C3)OC[C@@]1([H])[C@H](C5=CC(OCO6)=C6C=C5)OC2	Yes	Lignan	Phytother. Res. 2014, 28, 1756–1760
	13-epi-torulosolol	C[C@@]12C(CCC([C@@H]2CC[C@](C=C)(O)C)=C)[C@](CO)(C)CCC1	Yes	Diterpene	Molecules 2019, 24, 1041
	Demethylpiperitol	[H][C@]12[C@H](C3=CC(OCO4)=C4C=C3)OC[C@@]1([H])[C@H](C5=CC(O)=C(O)C=C5)OC2	Yes	Lignan	Molecules 2019, 24, 1041
	5'-Methoxypiperitol	[H][C@]12[C@H](C3=CC(OCO4)=C4C=C3)OC[C@@]1([H])[C@H](C5=CC(OC)=C(O)C(OC)=C5)OC2	Yes	Lignan	Molecules 2019, 24, 1041
	Bilobol	OC1=CC(CCCCCCC/C=C\CCCC)=CC(O)=C1		Phenolic lipic	Molecules 2019, 24, 1041
	Taxifolin-3-acetyl-4'-methyl ether	OC1=CC(O)=C(C([C@H](OC(C)=O)[C@H](C2=CC(O)=C(OC)C=C2)O3)=O)C3=C1	Yes	Flavanonol	Molecules 2019, 24, 1041
	Ambolic acid	O[C@H]1CC[C@@]2(C3)[C@](CC[C@]4([H])[C@@]23CC[C@@]5(C)[C@@]4(C)CC[C@@H]5[C@@H](CCC(C(C)C(O)=O)=C)C)([H])C1(C)C	Yes	Triterpene	Molecules 2019, 24, 1041
	Cycloartenol	O[C@H]1CC[C@@]2(C3)[C@](CC[C@]4([H])[C@@]23CC[C@@]5(C)[C@@]4(C)CC[C@@H]5[C@@H](CC/C=C(C)/C)C)([H])C1(C)C	Yes	Triterpene	Molecules 2019, 24, 1041
	Mangiferonic acid	O=C1CC[C@@]2(C3)[C@](CC[C@]4([H])[C@@]23CC[C@@]5(C)[C@@]4(C)CC[C@@H]5[C@@H](CC/C=C(C)/C(O)=O)C)([H])C1(C)C	Yes	Triterpene	Molecules 2019, 24, 1041
	Mangiferolic acid	O[C@H]1CC[C@@]2(C3)[C@](CC[C@]4([H])[C@@]23CC[C@@]5(C)[C@@]4(C)CC[C@@H]5[C@@H](CC/C=C(C)/C(O)=O)C)([H])C1(C)C	Yes	Triterpene	Molecules 2019, 24, 1041
	27-Hydroxymangiferonic acid	O=C1CC[C@]23C[C@@]2(CC[C@]4([C@]5(CC[C@@H]4[C@H](C)CC/C=C(C(O)=O)\CO)C)C)[C@@]5([H])CC[C@]3(C1(C)C)[H]	Yes	Triterpene	Molecules 2019, 24, 1041
	agathadiol	C=C1CCC2[C@](CO)(C)CCC[C@]2(C)[C@H]1CC/C(C)=C/CO	Yes	Diterpene	Molecules 2019, 24, 1041
	isocupressic acid	C=C1CCC2[C@](C(O)=O)(C)CCC[C@]2(C)[C@H]1CC/C(C)=C/CO	Yes	Diterpene	Molecules 2019, 24, 1041
	15-acetoxyisocupressic acid	C=C1CCC2[C@](C(O)=O)(C)CCC[C@]2(C)[C@H]1CC/C(C)=C/COC(C)=O	Yes	Diterpene	Molecules 2019, 24, 1041
	isoagatholal	C=C1CCC2[C@](C([H])=O)(C)CCC[C@]2(C)[C@H]1CC/C(C)=C/CO	Yes	Diterpene	Molecules 2019, 24, 1041
Nigeria	calycosin	O=C1C2=CC=C(O)C=C2OC=C1C3=CC=C(OC)C(O)=C3		Flavone	Phytochemical Analysis, 2016, 27, 107-115
	vestitol	OC1=CC=C(C[C@@H](C2=CC=C(OC)C=C2O)CO3)C3=C1	Yes	Isoflavane	Phytochemical Analysis, 2016, 27, 107-115
	liquiritigenin	OC1=CC=C(C(C[C@@H](C2=CC=C(O)C=C2)O3)=O)C3=C1	Yes	Flavanone	Phytochemical Analysis, 2016, 27, 107-115
	pinocembrin	OC(C=C1O)=CC2=C1C(C[C@@H](C3=CC=CC=C3)O2)=O	Yes	Flavanone	Phytochemical Analysis, 2016, 27, 107-115
	medicarpin	OC1=CC2=C([C@@]3([H])OC4=C(C=CC(OC)=C4)[C@@]3([H])CO2)C=C1	Yes	Pterocarpan	Phytochemical Analysis, 2016, 27, 107-115
	riverinol	COC1=CC=C(C(CC2=C(O)C=C(OC)C=C2)CO3)C3=C1	No	Lignan	Phytochemical Analysis, 2016, 27, 107-115
	6-prenylnaringenin	OC1=C(C/C=C(C)/C)C(O)=C(C(C[C@@H](C2=CC=C(O)C=C2)O3)=O)C3=C1	Yes	Prenylated flavanone	Phytochemical Analysis, 2016, 27, 107-115
	8-prenylnaringenin	OC1=CC(O)=C(C(C[C@@H](C2=CC=C(O)C=C2)O3)=O)C3=C1C/C=C(C)/C	Yes	Prenylated flavanone	Phytochemical Analysis, 2016, 27, 107-115
	propolin D	OC1=CC(O)=C(C(C[C@@H](C2=CC=C(O)C(O)=C2C/C=C(C)/CC/C=C(C)/C)O3)=O)C3=C1	Yes	Prenylated flavanone	Phytochemical Analysis, 2016, 27, 107-115
	macarangin	OC1=C(C/C=C(C)/CC/C=C(C)/C)C(O)=C(C(C(O)=C(C2=CC=C(O)C=C2)O3)=O)C3=C1		Prenylated flavone	Phytochemical Analysis, 2016, 27, 107-115
	1,3,7-trihydroxy-2,8-di-(3-methylbut-2-enyl)xanthone	OC1=CC=C(OC(C=C(O)C(C/C=C(C)/C)=C2O)=C2C3=O)C3=C1C/C=C(C)/C		Xanthone	Sci. Rep., 2016, 7, 923
	1,3,7-trihydroxy-4,8-di-(3-methylbut-2-enyl)xanthone	OC1=CC=C(OC(C(C/C=C(C)/C)=C(O)C=C2O)=C2C3=O)C3=C1C/C=C(C)/C		Xanthone	Sci. Rep., 2016, 7, 923
	1,7-dihydroxy-3-O-(3-methylbut-2-enyl)-8-(3-methylbut-2-enyl)xanthone	OC1=CC=C(OC(C=C(OC/C=C(C)/C)C=C2O)=C2C3=O)C3=C1C/C=C(C)/C		Xanthone	Sci. Rep., 2016, 7, 923
	Mangiferonic acid	O=C1CC[C@@]2(C3)[C@](CC[C@]4([H])[C@@]23CC[C@@]5(C)[C@@]4(C)CC[C@@H]5[C@@H](CC/C=C(C)/C(O)=O)C)([H])C1(C)C	Yes	Triterpene	Sci. Rep., 2016, 7, 923
	Ambonic acid	O=C1CC[C@@]2(C3)[C@](CC[C@]4([H])[C@@]23CC[C@@]5(C)[C@@]4(C)CC[C@@H]5[C@@H](CCC(C(C)C(O)=O)=C)C)([H])C1(C)C	Yes	Triterpene	Sci. Rep., 2016, 7, 923
	a-amyrin	O[C@H]1CC[C@@]2(C)[C@](CC[C@]3(C)[C@]2([H])CC=C4[C@@]3(C)CC[C@]5(C)[C@@]4([H])[C@@H](C)[C@H](C)CC5)([H])C1(C)C	Yes	Triterpene	Sci. Rep., 2016, 7, 923
	astrapterocarpan	OC1=CC2=C([C@@]3([H])OC4=C(C=CC(OC)=C4OC)[C@@]3([H])CO2)C=C1	Yes	Pterocarpan	Natural Product Research, 2019, In press
	3,8-dihydroxy-9-methoxy-pterocarpan	OC1=CC2=C([C@@]3([H])OC4=C(C=C(O)C(OC)=C4)[C@@]3([H])CO2)C=C1	Yes	Pterocarpan	Natural Product Research, 2019, In press
	Vesticarpan	OC1=CC=C2[C@@]([H])([C@]3(COC2=C1)[H])OC4=C3C=CC(OC)=C4O	Yes	Pterocarpan	Natural Product Research, 2019, In press
	broussonin B	COC1=C(CCCC2=CC=C(O)C=C2)C=CC(O)=C1		Phenylpropanoid	Natural Product Research, 2019, In press
Argentina	3'-methyl-nordihydroguaiaretic acid	OC1=C(OC)C=C(C[C@@H](C)[C@@H](C)CC2=CC(O)=C(O)C=C2)C=C1	Yes	Lignan	Food Chem. Toxicol., 2011, 49, 1970-1978
	nordihydroguaiaretic acid	OC1=C(O)C=C(C[C@@H](C)[C@@H](C)CC2=CC(O)=C(O)C=C2)C=C1	Yes	Lignan	Food Chem. Toxicol., 2011, 49, 1970-1978
	4-((2R,3S)-4-(4-hydroxyphenyl)-2,3-dimethylbutyl)benzene-1,2-diol	OC1=C(O)C=C(C[C@@H](C)[C@@H](C)CC2=CC=C(O)C=C2)C=C1	Yes	Lignan	Food Chem. Toxicol., 2011, 49, 1970-1978
	meso-(7S,8S,7'R,8'R)-3,4,3',4'-tetrahydroxy-7,7'-epoxylignan	C[C@H]1[C@H](C)[C@@H](C2=CC=C(O)C(O)=C2)O[C@@H]1C3=CC(O)=C(O)C=C3	Yes	Lignan	Food Chem. Toxicol., 2011, 49, 1970-1978
	(7S,8S,7'R,8'R)-3,3',4'-trihydroxy-4-methoxy-7,7'-epoxylignan	C[C@H]1[C@H](C)[C@@H](C2=CC=C(O)C(O)=C2)O[C@@H]1C3=CC(O)=C(OC)C=C3	Yes	Lignan	Food Chem. Toxicol., 2011, 49, 1970-1978
	Izalpinin	O=C1C2=C(O)C=C(OC)C=C2OC(C3=CC=CC=C3)=C1O		Flavonol	J. Agric. Food Chem. 2010, 58, 194–201
	Galangin	O=C1C2=C(O)C=C(O)C=C2OC(C3=CC=CC=C3)=C1O		Flavonol	J. Agric. Food Chem. 2010, 58, 194–201
	Rhamnocitrin	O=C1C2=C(O)C=C(OC)C=C2OC(C3=CC=C(O)C=C3)=C1O		Flavonol	J. Agric. Food Chem. 2010, 58, 194–201
	3-hydroxy-7,8-dimethoxyflavone	O=C1C2=C(O)C=C(OC)C(OC)=C2OC(C3=CC=CC=C3)=C1O		Flavonol	J. Agric. Food Chem. 2010, 58, 194–201
	7-hydroxyflavanone	OC1=CC(O)=C2C(O[C@H](C3=CC=CC=C3)CC2=O)=C1	No	Flavanone	J. Agric. Food Chem. 2010, 58, 194–201
	Pinocembrin	O=C1C2=C(O)C=C(O)C=C2O[C@H](C3=CC=CC=C3)C1	Yes	Flavanone	J. Agric. Food Chem. 2010, 58, 194–201
	7-hydroxy-8-methoxyflavanone	O=C1C2=CC=C(O)C(OC)=C2OC(C3=CC=CC=C3)C1	No	Flavanone	J. Agric. Food Chem. 2010, 58, 194–201
	Pinostrobin	O=C1C2=C(O)C=C(OC)C=C2O[C@H](C3=CC=CC=C3)C1	Yes	Flavanone	J. Agric. Food Chem. 2010, 58, 194–201
	2',4'-dihydroxy-3'-methoxychalcone	O=C(/C=C/C1=CC=CC=C1)C2=C(O)C(OC)=C(O)C=C2		Chalcone	J. Agric. Food Chem. 2010, 58, 194–201
	2',4'-dihydroxychalcone	O=C(/C=C/C1=CC=CC=C1)C2=C(O)C=C(O)C=C2		Chalcone	J. Agric. Food Chem. 2010, 58, 194–201
	7,4’-dihydroxy-5-methoxyflavanone	O=C(CC(C1=CC=C(O)C=C1)O2)C3=C2C=C(O)C=C3OC	No	Flavanone	Natural Product Communications, 2011, 6, 823-827
	7-hydroxy-5,8-dimethoxyflavanone	O=C(CC(C1=CC=CC=C1)O2)C3=C2C(OC)=C(O)C=C3OC	No	Flavanone	Natural Product Communications, 2011, 6, 823-827
	3b,7-dihydroxy-5-methoxyflavanone	O=C([C@H](O)C(C1=CC=CC=C1)O2)C3=C2C=C(O)C=C3OC	Yes	Flavanonol	Natural Product Communications, 2011, 6, 823-827
	2’,4’,4-trihydroxy-6’-methoxychalcone	O=C(/C=C/C1=CC=C(O)C=C1)C2=C(O)C=C(O)C=C2OC		Chalcone	Natural Product Communications, 2011, 6, 823-827
	7-hydroxy-5,8 dimethoxyflavone	O=C(C=C(C1=CC=CC=C1)O2)C3=C2C(OC)=C(O)C=C3OC		Flavone	Natural Product Communications, 2011, 6, 823-827
	3,7-dihydroxy-8-methoxyflavone	O=C(C(O)=C(C1=CC=CC=C1)O2)C3=C2C(OC)=C(O)C=C3		Flavonol	Natural Product Communications, 2011, 6, 823-827
	3,5-dihydroxy-7,8-dimethoxyflavone	O=C(C(O)=C(C1=CC=CC=C1)O2)C3=C2C(OC)=C(OC)C=C3O		Flavonol	Natural Product Communications, 2011, 6, 823-827
	5-hydroxy-4’,7-dimethoxyflavone	O=C(C=C(C1=CC=C(OC)C=C1)O2)C3=C2C=C(OC)C=C3O		Flavone	Natural Product Communications, 2011, 6, 823-827
	4', 5-dihydroxy-3,7,8-trimethoxyflavone	O=C(C(OC)=C(C1=CC=C(O)C=C1)O2)C3=C2C(OC)=C(OC)C=C3O		Flavonol	Natural Product Communications, 2011, 6, 823-827
	Pinobanksin	OC1=CC(O)=C2C([C@@H]([C@H](OC2=C1)C3=CC=CC=C3)O)=O	Yes	Flavanonol	J. Agric. Food Chem. 2009, 57, 2691–2698
	Chrysin	O=C1C2=C(O)C=C(O)C=C2OC(C3=CC=CC=C3)=C1		Flavone	J. Agric. Food Chem. 2009, 57, 2691–2698
	Techtochrysin	OC1=C(C(C=C(C2=CC=CC=C2)O3)=O)C3=CC(OC)=C1		Flavone	J. Agric. Food Chem. 2009, 57, 2691–2698
Brazil	guttiferone E	O=C(C(C([C@@]12C[C@@H](C/C=C(C)/C)C(C)=C)=O)=C(O)[C@@](C/C=C(C)/C)(C(C)(C)[C@@H](C/C=C(C)/C)C2)C1=O)C3=CC(O)=C(O)C=C3	Yes	Polyprenylated acylphloroglucinol	J. Agric. Food Chem. 2011, 59, 6484–6491
	xanthochymol	O=C(C(C([C@@]12C[C@@H](CCC(C)=C)C(C)=C)=O)=C(O)[C@@](C/C=C(C)/C)(C(C)(C)[C@@H](C/C=C(C)/C)C2)C1=O)C3=CC(O)=C(O)C=C3	Yes	Polyprenylated acylphloroglucinol	J. Agric. Food Chem. 2011, 59, 6484–6491
	oblongifolin A	O=C(C(C([C@@]12C/C=C(C)\C)=O)=C(O)[C@@](C/C=C(C)/C)(C(C)(C)[C@@H](C/C=C(C)/CC/C=C(C)\C)C2)C1=O)C3=CC(O)=C(O)C=C3	Yes	Polyprenylated acylphloroglucinol	J. Agric. Food Chem. 2011, 59, 6484–6491
	7,3'-dihydroxy-5'-methoxyisoflavone	O=C1C2=CC=C(O)C=C2OC=C1C3=CC(O)=CC(OC)=C3		Isoflavone	J. Agric. Food Chem. 2011, 59, 6484–6491
	neovestitol	OC(C=C1)=CC2=C1CC(C3=CC=C(O)C=C3OC)CO2	No	Isoflavane	J. Agric. Food Chem. 2011, 59, 6484–6491
	homopterocarpin	COC(C=C1)=CC2=C1[C@](OC3=C4C=CC(OC)=C3)([H])[C@]4([H])CO2	Yes	Pterocarpan	J. Agric. Food Chem. 2011, 59, 6484–6491
	vesticarpan	OC(C=C1)=CC2=C1[C@](OC3=C4C=CC(OC)=C3O)([H])[C@]4([H])CO2	Yes	Pterocarpan	J. Agric. Food Chem. 2011, 59, 6484–6491
	3,8-dihydroxy-9-methoxy-pterocarpan	OC(C=C1)=CC2=C1[C@](OC3=C4C=C(O)C(OC)=C3)([H])[C@]4([H])CO2	Yes	Pterocarpan	J. Agric. Food Chem. 2011, 59, 6484–6491
	retusapurpurin A	COC(C=C1)=CC2=C1CC(C3=C(O)C=C([O+]=C(C4=CC=C(O)C=C4OC)C=C5C6=CC=C(OC)C=C6)C5=C3)CO2	No	Isoflavane	J. Agric. Food Chem. 2011, 59, 6484–6491
	retusapurpurin B	COC(C=C1)=CC2=C1CC(C3=C(O)C=C([O+]=C(C4=CC=C(O)C=C4)C=C5C6=C(O)C=C(OC)C=C6)C5=C3)CO2	No	Isoflavane	J. Agric. Food Chem. 2011, 59, 6484–6491
	syringaldehyde	OC1=C(OC)C=C(/C=C/C([H])=O)C=C1		Phenylpropanoid	Z. Naturforsch., C, 1996, 51, 277–280
	isocupressic acid	C=C1CCC2[C@](C(O)=O)(C)CCC[C@]2(C)[C@H]1CC/C(C)=C/CO	Yes	Diterpene	Z. Naturforsch., C, 1996, 51, 277–280
	15-acetoxyisocupressic acid	C=C1CCC2[C@](C(O)=O)(C)CCC[C@]2(C)[C@H]1CC/C(C)=C/COC(C)=O	Yes	Diterpene	Z. Naturforsch., C, 1996, 51, 277–280
	imbricatoloic acid	C=C1CCC2[C@](C(O)=O)(C)CCC[C@]2(C)[C@H]1CCC(C)CCO	Yes	Diterpene	Z. Naturforsch., C, 1996, 51, 277–280
	Dimeric coniferyl acetate (10,11-diacetyl dehydrodiconiferyl alcohol)	CC(OC/C=C/C1=CC2=C(C(OC)=C1)O[C@@H](C3=CC=C(O)C(OC)=C3)[C@@H]2COC(C)=O)=O	Yes	Lignan	Z. Naturforsch., C, 1996, 51, 735–737
	3,5,7-trihydroxy-4'-methoxyflavone	O=C1C2=C(O)C=C(O)C=C2OC(C3=CC=C(OC)C=C3)=C1O		Flavone	Z. Naturforsch., C, 1996, 51, 735–737
	5-O-caffeoylquinic acid	O[C@H]1[C@H](O)[C@H](OC(/C=C/C2=CC(O)=C(O)C=C2)=O)C[C@@](O)(C(O)=O)C1	Yes	Phenylpropanoid	Biol. Pharm. Bull.1996, 19, 966-970
	chlorogenic acid	O[C@@H]1[C@H](O)C[C@@](O)(C(O)=O)C[C@H]1OC(/C=C/C2=CC=C(O)C(O)=C2)=O	Yes	Phenylpropanoid	Biol. Pharm. Bull.1996, 19, 966-970
	4-O-caffeoylquinic acid	O[C@H]1[C@H](OC(/C=C/C2=CC=C(O)C(O)=C2)=O)[C@H](O)C[C@@](O)(C(O)=O)C1	Yes	Phenylpropanoid	Biol. Pharm. Bull.1996, 19, 966-970
	4,5-di-O-caffeoylquinic acid	O[C@H]1[C@H](OC(/C=C/C2=CC=C(O)C(O)=C2)=O)[C@H](OC(/C=C/C3=CC(O)=C(O)C=C3)=O)C[C@@](O)(C(O)=O)C1	Yes	Phenylpropanoid	Biol. Pharm. Bull.1996, 19, 966-970
	3,5-di-O-caffeoylquinic acid	OC1(C(O)=O)C[C@@H](OC(/C=C/C2=CC=C(O)C(O)=C2)=O)C[C@H](OC(/C=C/C3=CC(O)=C(O)C=C3)=O)C1	Yes	Phenylpropanoid	Biol. Pharm. Bull.1996, 19, 966-970
	3,4-di-O-caffeoylquinic acid	O[C@@H]1C[C@@](O)(C(O)=O)C[C@@H](OC(/C=C/C2=CC=C(O)C(O)=C2)=O)[C@@H]1OC(/C=C/C3=CC(O)=C(O)C=C3)=O	Yes	Phenylpropanoid	Biol. Pharm. Bull.1996, 19, 966-970
	methyl 3,4-di-O-caffeoylquinate	O[C@@H]1C[C@@](O)(C(OC)=O)C[C@@H](OC(/C=C/C2=CC=C(O)C(O)=C2)=O)[C@@H]1OC(/C=C/C3=CC(O)=C(O)C=C3)=O	Yes	Phenylpropanoid	Biol. Pharm. Bull.1996, 19, 1479-1484
	methyl 4,5-di-O-caffeoylquinate	O[C@H]1[C@H](OC(/C=C/C2=CC=C(O)C(O)=C2)=O)[C@H](OC(/C=C/C3=CC(O)=C(O)C=C3)=O)C[C@@](O)(C(OC)=O)C1	Yes	Phenylpropanoid	Biol. Pharm. Bull.1996, 19, 1479-1484
	3-hydroxy-2,2-dimethyl-8-prenylchromane-6-propenoic acid	CC(C(O)C1)(C)OC2=C1C=C(/C=C/C(O)=O)C=C2C/C=C(C)/C	No	Benzopyran	J. Nat. Prod. 1998, 61, 896-900
	2,2-Dimethyl-8-prenylchromene-6-propenoic acid	CC(C=C1)(C)OC2=C1C=C(/C=C/C(O)=O)C=C2C/C=C(C)/C		Benzopyran	J. Nat. Prod. 1998, 61, 896-900
	2,2-dimethylchromene-6-propenoic acid	CC(C=C1)(C)OC2=C1C=C(/C=C/C(O)=O)C=C2		Benzopyran	J. Nat. Prod. 1998, 61, 896-900
	2,2-dimethylchromene-6-carboxylic acid	CC(C=C1)(C)OC2=C1C=C(C(O)=O)C=C2		Benzopyran	J. Nat. Prod. 1998, 61, 896-900
	artepillin	OC(/C=C/C1=C(O)C(C/C=C(C)/C)=CC(C/C=C(C)/C)=C1)=O		Prenylated phenylpropanoid	J. Nat. Prod. 1998, 61, 896-900
	4-dihydrocinnamoyloxy-3-prenylcinnamic acid	OC(/C=C/C1=C(OC(CCC2=CC=CC=C2)=O)C=CC(C/C=C(C)/C)=C1)=O		Prenylated phenylpropanoid	J. Nat. Prod. 1998, 61, 896-900
	2-hydroxy-5-prenylcinnamic acid	OC(/C=C/C1=C(O)C=CC(C/C=C(C)/C)=C1)=O		Prenylated phenylpropanoid	J. Nat. Prod. 1998, 61, 896-900
	vanillin	OC1=CC=C(C([H])=O)C=C1OC		Phenolic	J. Nat. Prod. 1998, 61, 896-900
	agathic acid	C=C1CCC2[C@](C(O)=O)(C)CCC[C@]2(C)[C@H]1CC/C(C)=C/C(O)=O	Yes	Diterpene	J. Nat. Prod. 1998, 61, 896-900
	agathic acid 15-methyl ester	C=C1CCC2[C@](C(O)=O)(C)CCC[C@]2(C)[C@H]1CC/C(C)=C/C(OC)=O	Yes	Diterpene	J. Nat. Prod. 1998, 61, 896-900
	agathalic acid	C=C1CCC2[C@](C([H])=O)(C)CCC[C@]2(C)[C@H]1CC/C(C)=C/C(O)=O	Yes	Diterpene	J. Nat. Prod. 1998, 61, 896-900
	cupressic acid	C[C@]1(C(O)=O)CCC[C@@]2(C)C1CCC([C@@H]2CC[C@](O)(C)C=C)=C	Yes	Diterpene	J. Nat. Prod. 1998, 61, 896-900
	tremetone	CC([C@@H]1OC2=CC=C(C(C)=O)C=C2C1)=C	Yes	Benzofuran	J. Nat. Prod. 1998, 61, 896-900
	viscidone	C=C(CO)[C@@H]1OC2=CC(C(C)=O)=C(O)C=C2C1	Yes	Benzofuran	J. Nat. Prod. 1998, 61, 896-900
	12-acetoxyviscidone	C=C(COC(C)=O)[C@@H]1OC2=CC(C(C)=O)=C(O)C=C2C1	Yes	Benzofuran	J. Nat. Prod. 1998, 61, 896-900
	betuletol	O=C1C2=C(O)C(OC)=C(O)C=C2OC(C3=CC=C(OC)C=C3)=C1O		Flavonol	J. Nat. Prod. 1998, 61, 896-900
	kaempferide	O=C1C2=C(O)C=C(O)C=C2OC(C3=CC=C(OC)C=C3)=C1O		Flavonol	J. Nat. Prod. 1998, 61, 896-900 Evid. Based Compl. Alternat. Med. 2013, 801383
	ermanin	O=C1C2=C(O)C=C(O)C=C2OC(C3=CC=C(OC)C=C3)=C1OC		Flavonol	J. Nat. Prod. 1998, 61, 896-900
	Dihydrokaempferide	O=C1C2=C(O)C=C(O)C=C2O[C@H](C3=CC=C(OC)C=C3)[C@H]1O	Yes	Flavanonol	J. Nat. Prod. 1998, 61, 896-900
	naringenin	OC1=CC(O)=C(C(C[C@@H](C2=CC=C(O)C=C2)O3)=O)C3=C1	Yes	Flavanone	Chem. Pharm. Bull., 1999, 47, 1388–1392 Quim. Nova, 2013, 36, 628-633 Quim. Nova, 2013, 36, 628-633
	sakuranetin	COC1=CC(O)=C2C(C[C@@H](C3=CC=C(O)C=C3)OC2=C1)=O	Yes	Flavanone	Chem. Pharm. Bull., 1999, 47, 1388–1392 J. Braz. Chem. Soc., 2008, 19, 532-535 Evid. Based Compl. Alternat. Med. 2013, 801383
	aromadendrin	OC(C=C1)=CC=C1[C@H]2OC3=CC(O)=CC(O)=C3C([C@@H]2O)=O	Yes	Flavanonol	Chem. Pharm. Bull., 1999, 47, 1388–1392
	6-methoxykaempferol	COC1=C(O)C2=C(OC(C3=CC=C(O)C=C3)=C(O)C2=O)C=C1O		Flavonol	Chem. Pharm. Bull., 1999, 47, 1388–1392
	4-hydroxy-3-prenylbenzoic acid	C/C(C)=C/CC1=CC(C(O)=O)=CC=C1O		Prenylated phenolic	Chem. Pharm. Bull., 1999, 47, 1388–1392
	trans-communic acid	C=C1CCC2[C@](C(O)=O)(C)CCC[C@]2(C)[C@H]1C/C=C(C)/C=C	Yes	Diterpene	Chem. Pharm. Bull., 1999, 47, 1388–1392
	dehydroabietic acid	C[C@]12C([C@@](C)(CCC2)C(O)=O)CCC3=C1C=CC(C(C)C)=C3	Yes	Diterpene	Chem. Pharm. Bull., 1999, 47, 1388–1392
	1-(4-hydroxy-3-methoxyphenyl)-1,2-bis{4-[(E)-3-acetoxypropen-1-yl]-2-methoxyphenoxy}propan-3-ol acetate	CC(OC/C=C/C1=CC(OC)=C(OC(C(OC2=C(OC)C=C(/C=C/COC(C)=O)C=C2)C3=CC=C(O)C(OC)=C3)COC(C)=O)C=C1)=O	No	Phenylpropanoid	Chem. Pharm. Bull., 1999, 47, 1388–1392
	benzyl p-coumarate	O=C(OCC1=CC=CC=C1)/C=C/C2=CC=C(O)C=C2		Phenylpropanoid	Chem. Pharm. Bull., 1999, 47, 1388–1392
	phenethyl p-coumarate	O=C(OCCC1=CC=CC=C1)/C=C/C2=CC=C(O)C=C2		Phenylpropanoid	Chem. Pharm. Bull., 1999, 47, 1388–1392
	cinnamic acid	OC(/C=C/C1=CC=CC=C1)=O		Phenylpropanoid	Chem. Pharm. Bull., 1999, 47, 1388–1392
	ferulic acid	OC(/C=C/C1=CC=C(O)C(OC)=C1)=O		Phenylpropanoid	Chem. Pharm. Bull., 1999, 47, 1388–1392
	plicatin B	O=C(/C=C/C1=CC(C/C=C(C)\C)=C(O)C=C1)OC		Prenylated phenylpropanoid	Chem. Pharm. Bull., 1999, 47, 1388–1392
	capillartemisin A	C/C(C)=C/CC(C=C(C=C1C/C=C(C)/CO)/C=C/C(O)=O)=C1O		Prenylated phenylpropanoid	Chem. Pharm. Bull., 1999, 47, 1388–1392
	(E)-2,3-dihydroconiferyl p-coumarate	OC1=CC=C(/C=C/C(OCCCC2=CC=C(O)C(OC)=C2)=O)C=C1		Phenylpropanoid	Chem. Pharm. Bull., 1999, 47, 1388–1392
	(E)-3-{2,3-dihydro-2[2-[(E)-p-coumaroyloxy]-1-methylethyl]-5-benzofuranyl}-2-propenoic acid	O=C(OCC(C1CC(C=C(/C=C/C(O)=O)C=C2)=C2O1)C)/C=C/C3=CC=C(O)C=C3	No	Phenylpropanoid	Chem. Pharm. Bull., 1999, 47, 1388–1392
	(E)-3-(2,3-dihydro-2-(1-methylethenyl)-5-benzofuranyl]-2-propenoic acid	OC(/C=C/C1=CC2=C(OC(C(C)=C)C2)C=C1)=O		Benzofuran	Chem. Pharm. Bull., 1999, 47, 1388–1392
	(E)-4-(2,3-dihydrocinnamoyloxy)cinnamic acid	O=C(OC1=CC=C(/C=C/C(O)=O)C=C1)CCC2=CC=CC=C2		Phenylpropanoid	Chem. Pharm. Bull., 1999, 47, 1388–1392
	(E)-3-(2,3-dihydro-2-(1-methylethenyl)-7-prenyl-5-benzofuranyl]-2-propenoic acid	OC(/C=C/C1=CC2=C(OC(C(C)=C)C2)C(C/C=C(C)/C)=C1)=O		Benzofuran	Chem. Pharm. Bull., 1999, 47, 1388–1392
	(E)-3-{4-hydroxy-3-[(E)-4-(2,3-dihydrocinnamoyloxy)-3-methyl-2-butenyl]-5-prenyl-phenyl}-2-propenoic acid	OC(/C=C/C1=CC(C/C=C(C)/COC(CCC2=CC=CC=C2)=O)=C(O)C(C/C=C(C)/C)=C1)=O		Phenylpropanoid	Chem. Pharm. Bull., 1999, 47, 1388–1392
	(E)-3-(2,3-dihydro-2-(1-hydroxy-1-methylethenyl)-7-prenyl-5-benzofuranyl]-2-propenoic acid	OC(/C=C/C1=CC2=C(OC(C(C)(O)C)C2)C(C/C=C(C)/C)=C1)=O		Benzofuran	Chem. Pharm. Bull. 1998, 46, 1477-1479
	protocatechuic acid	O=C(O)C1=CC(O)=C(O)C=C1		Phenolic	Chem. Pharm. Bull. 1998, 46, 1477-1479
	Propolis-benzofuran A	OC1=CC2=C(C=C1C(C)=O)OC(C3=CO[C@@H](C4=CC(OC)=C(O)C=C4)[C@H](COC(C)=O)C3)=C2	Yes	Lignan	J. Nat. Prod. 2000, 63, 1277-1279
	Propolis-benzofuran B	O=C1C[C@@H](COC(C)=O)[C@H](C2=CC=C(O)C(OC)=C2)C3=C1OC4=C3C=C(O)C(C(C)=O)=C4	Yes	Lignan	J. Nat. Prod. 2000, 63, 1277-1279
	3-(3-hydroxy-3-methyl-butyl)-5-prenyl-4-hydroxycinnamic acid	OC1=C(C/C=C(C)/C)C=C(/C=C/C(O)=O)C=C1CCC(C)(O)C		Prenylated phenylpropanoid	Chem. Pharm. Bull., 2003, 51, 984–985
	3-methoxykaempferol	O=C1C2=C(O)C=C(O)C=C2OC(C3=CC=C(O)C=C3)=C1OC		Flavonol	Chem. Pharm. Bull., 1999, 47, 1521–1524
	kaempferol	O=C1C2=C(O)C=C(O)C=C2OC(C3=CC=C(O)C=C3)=C1O		Flavonol	Chem. Pharm. Bull., 1999, 47, 1521–1524
	artepillin C	OC(/C=C/C1=CC(C/C=C(C)/C)=C(O)C(C/C=C(C)/C)=C1)=O		Prenylated phenylpropanoid	Chem. Pharm. Bull., 1999, 47, 1521–1524
	drupanin	OC(/C=C/C1=CC(C/C=C(C)/C)=C(O)C=C1)=O		Prenylated phenylpropanoid	Chem. Pharm. Bull., 1999, 47, 1521–1524
	3,4-dihydroxy-5-prenylcinnamic acid	OC(/C=C/C1=CC(C/C=C(C)/C)=C(O)C(O)=C1)=O		Prenylated phenylpropanoid	Chem. Pharm. Bull., 1999, 47, 1521–1524
	4-dihydrocinnamoyloxy-3-prenylcinnamic acid	OC(/C=C/C1=CC(C/C=C(C)/C)=C(OC(CCC2=CC=CC=C2)=O)C=C1)=O		Prenylated phenylpropanoid	Biosci Biotechnol Biochem. 1994, 58, 945–946
	Melliferone	O=C1CC[C@@]2(C)[C@](CC[C@]3(C)[C@]2([H])C=C[C@@]4(O5)[C@@]3(C)CC[C@]6(C5=O)[C@@]4([H])CC(C)(C)CC6)([H])C1(C)C		Triterpene	J. Nat. Prod. 2001, 64, 1278-1281
	moronic acid	O=C1CC[C@@]2(C)[C@](CC[C@]3(C)[C@]2([H])C=C[C@@]4([H])[C@@]3(C)CC[C@]5(C(O)=O)C4=CC(C)(C)CC5)([H])C1(C)C		Triterpene	J. Nat. Prod. 2001, 64, 1278-1281
	anwuweizonic acid	O=C1CC[C@@]2(C)[C@](CCC3=C2CC[C@@]4(C)[C@@]3(C)CC[C@@H]4[C@@H](CC/C=C(C(O)=O)/C)C)([H])C1(C)C		Triterpene	J. Nat. Prod. 2001, 64, 1278-1281
	betulonic acid	O=C1CC[C@@]2(C)[C@](CC[C@]3(C)[C@]2([H])CC[C@@]4([H])[C@@]3(C)CC[C@]5(C(O)=O)C4[C@H](C(C)=C)CC5)([H])C1(C)C		Triterpene	J. Nat. Prod. 2001, 64, 1278-1281
	12-acetoxytremetone	CC(C1=CC=C(O[C@@H](C(COC(C)=O)=C)C2)C2=C1)=O		Benzofuran	J. Nat. Prod. 2001, 64, 1278-1281
	2,2-dimethyl-8-prenyl-6-vinylchromene	C=CC1=CC2=C(C(C/C=C(C)/C)=C1)OC(C)(C)CC2		Benzopyran	Chem. Pharm. Bull. 2001, 49, 1207-1209
	2,6-diprenyl-4-vinylphenol	OC(C(C/C=C(C)/C)=CC(C=C)=C1)=C1C/C=C(C)/C		Prenylated phenolic	Chem. Pharm. Bull. 2001, 49, 1207-1209
	4-hydroxy-3,5-diprenylbenzaldehyde	[H]C(C1=CC(C/C=C(C)/C)=C(O)C(C/C=C(C)/C)=C1)=O		Prenylated phenolic	Chem. Pharm. Bull. 2001, 49, 1207-1209
	2,2-dimethyl-6-vinylchromene	C=CC1=CC2=C(C=C1)OC(C)(C)CC2		Benzopyran	Chem. Pharm. Bull. 2001, 49, 1207-1209
	acetophenone	CC(C1=CC=CC=C1)=O		Phenolic	Chem. Pharm. Bull. 2001, 49, 1207-1209
	3,4-dimethoxy-allylbenzene	COC1=CC(CC=C)=CC=C1OC		Phenylpropanoid	Chem. Pharm. Bull. 2001, 49, 1207-1209
	2-prenyl-4-vinylphenol	OC1=CC=C(C=C)C=C1C/C=C(C)/C		Prenylated phenolic	Chem. Pharm. Bull. 2001, 49, 1207-1209
	3,4-dimethoxy-styrene	COC1=CC(C=C)=CC=C1OC		Phenolic	Chem. Pharm. Bull. 2001, 49, 1207-1209
	spathulenol	C[C@]1(O)CC[C@@H]2[C@@H]1[C@H]3[C@@H](CCC2=C)C3(C)C	Yes	Sesquiterpene	Chem. Pharm. Bull. 2001, 49, 1207-1209
	3-prenylcinnamic acid allyl ester	O=C(O/C=C/C)/C=C/C1=CC=CC(C/C=C(C)/C)=C1		Prenylated phenylpropanoid	J. Apic. Res., 2003, 42, 39-41
	p-methoxycinnamic acid methyl ester	COC1=CC=C(/C=C/C(OC)=O)C=C1		Phenylpropanoid	J. Apic. Res., 2003, 42, 39-41
	dihydrocinnamic acid	OC(CCC1=CC=CC=C1)=O		Phenylpropanoid	J. Apic. Res., 2003, 42, 39-41
	dihydrocinnamic acid methyl ester	O=C(CCC1=CC=CC=C1)OC		Phenylpropanoid	J. Apic. Res., 2003, 42, 39-41
	hyperibone A	O=C1[C@]2(C/C=C(C)/C)C3=C(C[C@@H](C(C)(O)C)O3)C([C@]1(C(C)(C)C(C/C=C(C)/C)C2)C(C4=CC=CC=C4)=O)=O	Yes	Polyprenylated acylphloroglucinol	Bioorg. Med. Chem. 2009, 17, 5332–5335
	Procrim A	C[C@]12[C@]3(C)CC[C@@]4([H])C(C)(C)[C@@H](OC(C[C@H](O)CCCCCCCCCCCCC)=O)CC[C@]4(C)[C@@]3([H])CC[C@]1([H])[C@]5([H])[C@@](CC[C@H]5C(C)=C)(C)CC2	Yes	Triterpene	Chem. Pharm. Bull., 2002, 50, 439–440
	Procrim B	C[C@]12[C@]3(C)CC[C@@]4([H])C(C)(C)[C@@H](OC(C[C@H](O)CCCCCCCCCCCCCCC)=O)CC[C@]4(C)[C@@]3([H])CC[C@]1([H])[C@]5([H])[C@@](CC[C@H]5C(C)=C)(C)CC2	Yes	Triterpene	Chem. Pharm. Bull., 2002, 50, 439–440
	lupeol	CC1(C)[C@@H](O)CC[C@@]2(C)[C@@]1([H])CC[C@]3(C)[C@]2([H])CC[C@@]4([H])[C@@]3(C)CC[C@]5(C)[C@]4([H])[C@H](C(C)=C)CC5	Yes	Triterpene	Chem. Pharm. Bull., 2002, 50, 439–440
	cycloartenol	C[C@@H]([C@H]1CC[C@]2(C)[C@]1(C)CC[C@]34[C@@]2([H])CC[C@]5([H])[C@@]3(CC[C@H](O)C5(C)C)C4)CC/C=C(C)\C	Yes	Triterpene	Chem. Pharm. Bull., 2002, 50, 439–440
	a-amyrin	C[C@@H]1CC[C@]2(C)CC[C@]3(C)C([C@]2([H])[C@H]1C)=CC[C@@]4([H])[C@@]3(C)CC[C@]5([H])[C@]4(C)CC[C@H](O)C5(C)C	Yes	Triterpene	Chem. Pharm. Bull., 2002, 50, 439–440
	b-amyrin	C[C@@]12CC[C@]3(C)C([C@]1([H])CC(C)(C)CC2)=CC[C@@]4([H])[C@@]3(C)CC[C@]5([H])[C@]4(C)CC[C@H](O)C5(C)C	Yes	Triterpene	Chem. Pharm. Bull., 2002, 50, 439–440
	isomangiferolic acid	O[C@@H]1CC[C@@]2(C3)[C@](CC[C@]4([H])[C@@]23CC[C@@]5(C)[C@@]4(C)CC[C@@H]5[C@@H](CC/C=C(C)/C(O)=O)C)([H])C1(C)C	Yes	Triterpene	Quím Nova 2005, 28, 801-804
	mangiferolic acid	O[C@H]1CC[C@@]2(C3)[C@](CC[C@]4([H])[C@@]23CC[C@@]5(C)[C@@]4(C)CC[C@@H]5[C@@H](CC/C=C(C)/C(O)=O)C)([H])C1(C)C	Yes	Triterpene	Quím Nova 2005, 28, 801-804 J. Braz. Chem. Soc., 2008, 19, 532-535
	Mangiferonic acid	O=C1CC[C@@]2(C3)[C@](CC[C@]4([H])[C@@]23CC[C@@]5(C)[C@@]4(C)CC[C@@H]5[C@@H](CC/C=C(C)/C(O)=O)C)([H])C1(C)C	Yes	Triterpene	Quím Nova 2005, 28, 801-804
	Ambolic acid	O[C@H]1CC[C@@]2(C3)[C@](CC[C@]4([H])[C@@]23CC[C@@]5(C)[C@@]4(C)CC[C@@H]5[C@@H](CCC(C(C)C(O)=O)=C)C)([H])C1(C)C	Yes	Triterpene	Quím Nova 2005, 28, 801-804
	Ambonic acid	O=C1CC[C@@]2(C3)[C@](CC[C@]4([H])[C@@]23CC[C@@]5(C)[C@@]4(C)CC[C@@H]5[C@@H](CCC(C(C)C(O)=O)=C)C)([H])C1(C)C	Yes	Triterpene	Quím Nova 2005, 28, 801-804
	24-methylenecycloartane-3b,26-diol	O[C@H]1CC[C@@]2(C3)[C@](CC[C@]4([H])[C@@]23CC[C@@]5(C)[C@@]4(C)CC[C@@H]5[C@@H](CCC(C(C)CO)=C)C)([H])C1(C)C	Yes	Triterpene	Quím Nova 2005, 28, 801-804
	20(29)-lupen-3-one	CC1(C)C(CC[C@@]2(C)[C@@]1([H])CC[C@]3(C)[C@]2([H])CC[C@@]4([H])[C@@]3(C)CC[C@]5(C)[C@]4([H])[C@H](C(C)=C)CC5)=O	Yes	Triterpene	eCAM, 2006, 3, 249–254
	2,3-epoxy-2-(3-methyl-2-butenyl)-1,4-naphthalenedione	O=C1C2(C/C=C(C)/C)C(O2)C(C3=CC=CC=C31)=O	No	Naphthoquinone	eCAM, 2006, 3, 249–254
	isosativan	COC1=CC=C(C2CC3=C(OC2)C=C(OC)C=C3)C(O)=C1	No	Isoflavane	eCAM, 2006, 3, 249–254
	24-methylenecycloartanol	O[C@H]1CC[C@@]2(C3)[C@](CC[C@]4([H])[C@@]23CC[C@@]5(C)[C@@]4(C)CC[C@@H]5[C@@H](CCC(C(C)C)=C)C)([H])C1(C)C	Yes	Triterpene	Eclética Química 2008, 33, 53-58
	cardanol A	OC1=CC(CCCCCCC/C=C\CCCCCC)=CC=C1		Phenolic lipid	Eclética Química 2008, 33, 53-58
	cardanol B	OC1=CC(CCCCCCC/C=C\C/C=C\CCC)=CC=C1		Phenolic lipid	Eclética Química 2008, 33, 53-58
	cardol A	OC1=CC(CCCCCCC/C=C\CCCCCC)=CC(O)=C1		Phenolic lipid	Eclética Química 2008, 33, 53-58
	cardol B	OC1=CC(CCCCCCC/C=C\C/C=C\CCC)=CC(O)=C1		Phenolic lipid	Eclética Química 2008, 33, 53-58
	anacardic acid	OC1=C(C(O)=O)C(CCCCCCC/C=C\CCCCCC)=CC=C1		Phenolic lipid	Eclética Química 2008, 33, 53-58
	(2S)-7-Hydroxyflavanone	O=C1C2=CC=C(O)C=C2O[C@H](C3=CC=CC=C3)C1	Yes	Flavanone	Bioorg Med Chem. 2008, 16, 5434–5440
	(2S)-liquiritigenin	O=C1C2=CC=C(O)C=C2O[C@H](C3=CC=C(O)C=C3)C1	Yes	Flavanone	Bioorg Med Chem. 2008, 16, 5434–5440
	(2S)-7-hydroxy-6-methoxyflavanone	O=C1C2=CC(OC)=C(O)C=C2O[C@H](C3=CC=CC=C3)C1	Yes	Flavanone	Bioorg Med Chem. 2008, 16, 5434–5440
	(2S)-dihydrobaicalein	O=C1C2=C(O)C(O)=C(O)C=C2O[C@H](C3=CC=CC=C3)C1	Yes	Flavanone	Bioorg Med Chem. 2008, 16, 5434–5440
	(2S)-dihydrooroxylin A	O=C1C2=C(O)C(OC)=C(O)C=C2O[C@H](C3=CC=CC=C3)C1	Yes	Flavanone	Bioorg Med Chem. 2008, 16, 5434–5440
	(2R,3R)-3,7-dihydroxyflavanone	O=C1C2=CC=C(O)C=C2O[C@H](C3=CC=CC=C3)[C@H]1O	Yes	Flavanone	Bioorg Med Chem. 2008, 16, 5434–5440
	garbanzol	O=C1C2=CC=C(O)C=C2O[C@H](C3=CC=C(O)C=C3)[C@H]1O	Yes	Flavanone	Bioorg Med Chem. 2008, 16, 5434–5440
	(2R,3R)-3,7-dihydroxy-6-methoxyflavanone	O=C1C2=CC(OC)=C(O)C=C2O[C@H](C3=CC=CC=C3)[C@H]1O	Yes	Flavanone	Bioorg Med Chem. 2008, 16, 5434–5440
	alnustinol	O=C1C2=C(O)C(OC)=C(O)C=C2O[C@H](C3=CC=CC=C3)[C@H]1O	Yes	Flavanone	Bioorg Med Chem. 2008, 16, 5434–5440
	alnusin	O=C1C2=C(O)C(OC)=C(O)C=C2OC(C3=CC=CC=C3)=C1O		Flavonol	Bioorg Med Chem. 2008, 16, 5434–5440
	daidzein	O=C1C2=CC=C(O)C=C2OC=C1C3=CC=C(O)C=C3		Isoflavone	Bioorg Med Chem. 2008, 16, 5434–5440
	formononetin	O=C1C2=CC=C(O)C=C2OC=C1C3=CC=C(OC)C=C3		Isoflavone	Bioorg Med Chem. 2008, 16, 5434–5440
	calycosin	O=C1C2=CC=C(O)C=C2OC=C1C3=CC=C(OC)C(O)=C3		Isoflavone	Bioorg Med Chem. 2008, 16, 5434–5440
	xenognosin B	O=C1C2=CC=C(O)C=C2OC=C1C3=CC=C(OC)C=C3O		Isoflavone	Bioorg Med Chem. 2008, 16, 5434–5440
	Biochanin A	O=C1C2=C(O)C=C(O)C=C2OC=C1C3=CC=C(OC)C=C3		Isoflavone	Bioorg Med Chem. 2008, 16, 5434–5440
	pratensein	O=C1C2=C(O)C=C(O)C=C2OC=C1C3=CC=C(OC)C(O)=C3		Isoflavone	Bioorg Med Chem. 2008, 16, 5434–5440
	2'-hydroxybiochanin A	O=C1C2=C(O)C=C(O)C=C2OC=C1C3=CC=C(OC)C=C3O		Isoflavone	Bioorg Med Chem. 2008, 16, 5434–5440
	(3S)-vestitone	O=C1C2=CC=C(O)C=C2OC[C@@H]1C3=CC=C(OC)C=C3O	Yes	Isoflavanone	Bioorg Med Chem. 2008, 16, 5434–5440
	(3S)-violanone	O=C1C2=CC=C(O)C=C2OC[C@@H]1C3=CC=C(OC)C(O)=C3OC	Yes	Isoflavanone	Bioorg Med Chem. 2008, 16, 5434–5440
	(3S)-ferreirin	O=C1C2=C(O)C=C(O)C=C2OC[C@@H]1C3=CC=C(OC)C=C3O	Yes	Isoflavanone	Bioorg Med Chem. 2008, 16, 5434–5440
	(3R)-4'-methoxy-2',3,7-trihydroxyisoflavanone	O=C1C2=C(O)C=C(O)C=C2OC[C@@]1(O)C3=CC=C(OC)C=C3O	Yes	Isoflavanone	Bioorg Med Chem. 2008, 16, 5434–5440
	(3S)-vestitol	OC1=CC=C(C[C@@H](C2=CC=C(OC)C=C2O)CO3)C3=C1	Yes	Isoflavane	Bioorg Med Chem. 2008, 16, 5434–5440
	(3S)-isovestitol	OC1=CC=C(C[C@@H](C2=CC=C(O)C=C2OC)CO3)C3=C1	Yes	Isoflavane	Bioorg Med Chem. 2008, 16, 5434–5440
	(3S)-7-O-methylvestitol	OC1=CC(OC)=CC=C1[C@@H]2CC3=CC=C(OC)C=C3OC2	Yes	Isoflavane	Bioorg Med Chem. 2008, 16, 5434–5440
	(3S)-mucronulatol	OC1=CC=C(C[C@@H](C2=CC=C(OC)C(O)=C2OC)CO3)C3=C1	Yes	Isoflavane	Bioorg Med Chem. 2008, 16, 5434–5440
	2',4'-dihydroxychalcone	O=C(/C=C/C1=CC=CC=C1)C2=CC=C(O)C=C2O		Chalcone	Bioorg Med Chem. 2008, 16, 5434–5440
	isoliquiritigenin	O=C(/C=C/C1=CC=C(O)C=C1)C2=CC=C(O)C=C2O		Chalcone	Bioorg Med Chem. 2008, 16, 5434–5440
	4,4'-dihydroxy-2'-methoxychalcone	O=C(/C=C/C1=CC=C(O)C=C1)C2=CC=C(O)C=C2OC		Chalcone	Bioorg Med Chem. 2008, 16, 5434–5440
	(aS)-a,2',4,4'-tetrahydroxydihydrochalcone	O=C([C@@H](O)CC1=CC=C(O)C=C1)C2=CC=C(O)C=C2O	Yes	Chalcone	Bioorg Med Chem. 2008, 16, 5434–5440
	2,6-dihydroxy-2-[(4-hydroxyphenyl)methyl]-3-benzofuranone	OC1=CC=C(C(C(CC2=CC=C(O)C=C2)(O)O3)=O)C3=C1	No	Benzofuran	Bioorg Med Chem. 2008, 16, 5434–5440
	2-(2',4'-dihydroxyphenyl)-3-methyl-6-methoxybenzofuran	CC1=C(C2=C(O)C=C(O)C=C2)OC3=C1C=CC(OC)=C3		Benzofuran	Bioorg Med Chem. 2008, 16, 5434–5440
	(6aS,11aS)-medicarpin	OC1=CC=C([C@](OC2=C3C=CC(OC)=C2)([H])[C@]3([H])CO4)C4=C1	Yes	Pterocarpan	Bioorg Med Chem. 2008, 16, 5434–5440
	(6aS,11aS)-3,10-dihydroxy-9-methoxypterocarpan	OC1=CC=C([C@](OC2=C3C=CC(OC)=C2O)([H])[C@]3([H])CO4)C4=C1	Yes	Pterocarpan	Bioorg Med Chem. 2008, 16, 5434–5440
	(6aR,11aR)-3-hydroxy-8,9-dimethoxypterocarpan	OC1=CC=C([C@@](OC2=C3C=C(OC)C(OC)=C2)([H])[C@@]3([H])CO4)C4=C1	Yes	Pterocarpan	Bioorg Med Chem. 2008, 16, 5434–5440
	(6aS,11aS)-6a-ethoxymedicarpin	OC1=CC=C([C@@](OC2=C3C=CC(OC)=C2)([H])[C@@]3(OCC)CO4)C4=C1	Yes	Pterocarpan	Bioorg Med Chem. 2008, 16, 5434–5440
	(6aR,11aR)-3,4-dihydroxy-9-methoxypterocarpan	OC1=CC=C([C@@](OC2=C3C=CC(OC)=C2)([H])[C@@]3([H])CO4)C4=C1O	Yes	Pterocarpan	Bioorg Med Chem. 2008, 16, 5434–5440
	(6aR,11aR)-4-methoxymedicarpin	OC1=CC=C([C@@](OC2=C3C=CC(OC)=C2)([H])[C@@]3([H])CO4)C4=C1OC	Yes	Pterocarpan	Bioorg Med Chem. 2008, 16, 5434–5440
	(7S)-dalbergiphenol	OC1=C(OC)C=C(OC)C([C@@H](C=C)C2=CC=CC=C2)=C1	Yes	Dalbergiquinol	Bioorg Med Chem. 2008, 16, 5434–5440
	(+)-pinoresinol dimethyl ether	[H][C@]12[C@H](C3=CC(OC)=C(OC)C=C3)OC[C@@]1([H])[C@H](C4=CC(OC)=C(OC)C=C4)OC2	Yes	Lignan	Bioorg Med Chem. 2008, 16, 5434–5440
	(+)-pinoresinol	[H][C@]12[C@H](C3=CC(OC)=C(O)C=C3)OC[C@@]1([H])[C@H](C4=CC(OC)=C(O)C=C4)OC2	Yes	Lignan	Bioorg Med Chem. 2008, 16, 5434–5440
	(+)-syringaresinol	[H][C@]12[C@H](C3=CC(OC)=C(O)C(OC)=C3)OC[C@@]1([H])[C@H](C4=CC(OC)=C(O)C(OC)=C4)OC2	Yes	Lignan	Bioorg Med Chem. 2008, 16, 5434–5440
	Drupanal	OC(/C=C/C1=CC(C/C=C(C)/C([H])=O)=C(O)C=C1)=O		Coumarin	J. Agric. Food Chem. 2019, 67, 12303-12312
	13Z-symphyoreticulic acid	C/C(CC[C@@]1(C)[C@H](C(O)=O)CC[C@@]2(C)C(C)=CCC[C@@]21[H])=C/C=O	Yes	Diterpene	Z. Naturforsch. C, 1997, 52, 702-704
	13E-symphyoreticulic acid	C/C(CC[C@@]1(C)[C@H](C(O)=O)CC[C@@]2(C)C(C)=CCC[C@@]21[H])=C\C=O	Yes	Diterpene	Z. Naturforsch. C, 1997, 52, 702-704
Chile	1-(4-hydroxy-3-methoxyphenyl)-1,2-bis{4-[(E)-3-acetoxypropen-1-yl]-2-methoxyphenoxy}propan-3-ol acetate	CC(OC/C=C/C1=CC(OC)=C(OC(C(OC2=C(OC)C=C(/C=C/COC(C)=O)C=C2)C3=CC=C(O)C(OC)=C3)COC(C)=O)C=C1)=O	No	Lignan	J. Nat. Prod. 1998, 61, 771-775
	erythro-1-(4-hydroxy-3-methoxyphenyl)-2-{4-[(E)-3-acetoxypropen-1-yl]-2-methoxyphenoxy}propan-1,3-diol 3-acetate	CC(OC/C=C/C1=CC(OC)=C(O[C@@H]([C@H](O)C2=CC=C(O)C(OC)=C2)COC(C)=O)C=C1)=O	Yes	Lignan	J. Nat. Prod. 1998, 61, 771-775
	threo-1-(4-hydroxy-3-methoxyphenyl)-2-{4-[(E)-3-acetoxypropen-1-yl]-2-methoxyphenoxy}propan-1,3-diol 3-acetate	CC(OC/C=C/C1=CC(OC)=C(O[C@@H]([C@@H](O)C2=CC=C(O)C(OC)=C2)COC(C)=O)C=C1)=O	Yes	Lignan	J. Nat. Prod. 1998, 61, 771-775
	3-acetoxymethyl-5-[(E)-2-formylethen-1-yl]-2-(4-hydroxy-3-methoxyphenyl)-7-methoxy-2,3-dihydrobenzofuran	O=C/C=C/C1=CC2=C(O[C@H](C3=CC=C(O)C(OC)=C3)[C@H]2COC(C)=O)C(OC)=C1	Yes	Lignan	J. Nat. Prod. 1998, 61, 771-775
	Dimeric coniferyl acetate (10,11-diacetyl dehydrodiconiferyl alcohol)	COC1=CC(/C=C/COC(C)=O)=CC2=C1O[C@H](C3=CC=C(O)C(OC)=C3)[C@H]2COC(C)=O	Yes	Lignan	J. Nat. Prod. 1998, 61, 771-775
Columbia	isocupressic acid	C=C1CCC2[C@](C(O)=O)(C)CCC[C@]2(C)[C@H]1CC/C(C)=C/CO	Yes	Diterpene	Quim. Nova, 2009, 32, 2011-2017
	agathadiol	C=C1CCC2[C@](CO)(C)CCC[C@]2(C)[C@H]1CC/C(C)=C/CO	Yes	Diterpene	Quim. Nova, 2009, 32, 2011-2017
	13-epi-torulosol	C[C@]12C([C@](C)(CCC2)CO)CCC([C@@H]1CC[C@](O)(C)C=C)=C	Yes	Diterpene	Quim. Nova, 2009, 32, 2011-2017
	garcinoic acid	CC1=C2C(CC[C@](CC/C=C(C)/CC/C=C(C)/CC/C=C(C)/C(O)=O)(C)O2)=CC(O)=C1	Yes	d-tocotrienol	Nat. Prod. Res. 2019, In press
	5-hydroxy-8b-oxo garcinoic acid	OC1=CC(C([H])=O)=C2C(CC[C@](CC/C=C(C)/CC/C=C(C)/CC/C=C(C)/C(O)=O)(C)O2)=C1O	Yes	d-tocotrienol	Nat. Prod. Res. 2019, In press
	5,6-dioxo-garcinoic acid	CC1=CC(C(C2=C1O[C@@](CC/C=C(C)/CC/C=C(C)/CC/C=C(C)/C(O)=O)(C)CC2)=O)=O	Yes	d-tocotrienol	Nat. Prod. Res. 2019, In press
Cuba	propolone B	O=C([C@@]12CC(O)C(C)(O)C)C3=C(OC(C)(C)[C@H](O)C3)[C@@](C(C4=CC=CC=C4)=O)(C(C)(C)[C@H](C/C=C(C)\C)C2)C1=O	Yes	Polyprenylated acylphloroglucinol	J. Nat. Prod. 2005, 68, 931-934
	propolone C	O=C([C@@]12C/C=C(C)/C)C3=C(O[C@@H](C(C)(O)C)C3)[C@@](C(C4=CC=CC=C4)=O)(C(C)(C)[C@H](C/C=C(C)\C)C2)C1=O	Yes	Polyprenylated acylphloroglucinol	J. Nat. Prod. 2005, 68, 931-934
	propolone D	O=C(C1=CC=CC=C1)[C@@]2(C(C)(C)[C@H](C/C=C(C)\C)C3)C(C(C/C=C(C)/C)=C(O[C@@H](C(C)(O)C)C4)C34C2=O)=O	Yes	Polyprenylated acylphloroglucinol	J. Nat. Prod. 2005, 68, 931-934
	garcinielliptone I	O=C(C1=CC=CC=C1)[C@@]2(C(C)(C)[C@H](C/C=C(C)\C)C3)C(C(C[C@@H](C(C)(O)C)O4)=C4[C@@]3(C/C=C(C)/C)C2=O)=O	Yes	Polyprenylated acylphloroglucinol	J. Nat. Prod. 2005, 68, 931-934
	hyperibone B	O=C(C1=CC=CC=C1)[C@@]2(C(C)(C)[C@H](C/C=C(C)\C)C3)C(C(C[C@H](C(C)(O)C)O4)=C4[C@@]3(C/C=C(C)/C)C2=O)=O	Yes	Polyprenylated acylphloroglucinol	J. Nat. Prod. 2005, 68, 931-934
	Nemorosone	OC([C@]1(C/C=C(C)/C)C([C@@]2(C(C3=CC=CC=C3)=O)C(C)(C)[C@@H](C/C=C(C)/C)C1)=O)=C(C/C=C(C)/C)C2=O	Yes	Polyprenylated acylphloroglucinol	Z Naturforsch C. 2002, 57, 372-378
	xanthochymol	OC([C@]1(CC(CC(C)=C)C(C)=C)C([C@@]2(C/C=C(C)/C)C(C)(C)[C@@H](C/C=C(C)/C)C1)=O)=C(C(C3=CC(O)=C(O)C=C3)=O)C2=O	Yes	Polyprenylated acylphloroglucinol	Z Naturforsch C. 2002, 57, 372-378
	Methyl-nemorosone	O=C1C(C/C=C(C)/C)=C(OC)[C@]2(C/C=C(C)/C)C([C@@]1(C(C3=CC=CC=C3)=O)C(C)(C)[C@@H](C/C=C(C)/C)C2)=O	Yes	Polyprenylated acylphloroglucinol	Z Naturforsch C. 2002, 57, 372-378
	guttiferone E	OC([C@]1(CC(/C=C(C)/C)C(C)=C)C([C@@]2(C/C=C(C)/C)C(C)(C)[C@@H](C/C=C(C)/C)C1)=O)=C(C(C3=CC(O)=C(O)C=C3)=O)C2=O	Yes	Polyprenylated acylphloroglucinol	Z Naturforsch C. 2002, 57, 372-378
	plukenetione A	O=C([C@@]1(C/C=C(C)/C)C([C@]2(C/C=C(C)/C)[C@H](/C=C(C)/C)[C@H](C1)C3(C)C)=O)[C@]3(C(C4=CC=CC=C4)=O)C2=O	Yes	Polyprenylated acylphloroglucinol	Int J Clin Pharmacol Ther. 2010, 48, 670–677
	propolone A	O=C(C(CCC(C)(C)O1)=C1[C@@]23C/C=C(C)/C)[C@@](C(C4=CC=CC=C4)=O)(C(C)(C)[C@H](C/C=C(C)\C)C3)C2=O	Yes	Polyprenylated acylphloroglucinol	J. Nat. Prod. 1999, 62, 1013-1015
	Gallic acid	OC1=C(O)C=C(C(O)=O)C=C1O		Phenolic	J. Agric. Food Chem. 2005, 53, 9010-9016
	Isoliquiritigenin	OC1=CC=C(C(/C=C/C2=CC=C(O)C=C2)=O)C(O)=C1		Chalcone	J. Agric. Food Chem. 2005, 53, 9010-9016
	Liquiritigenin	OC1=CC=C2C(O[C@H](C3=CC=C(O)C=C3)CC2=O)=C1	Yes	Flavanone	J. Agric. Food Chem. 2005, 53, 9010-9016
	Formononetin	OC1=CC=C(C(C(C2=CC=C(OC)C=C2)=CO3)=O)C3=C1		Isoflavone	J. Agric. Food Chem. 2005, 53, 9010-9016
	(3S)-Vestitol	OC1=CC=C(C[C@@H](C2=CC=C(OC)C=C2O)CO3)C3=C1	Yes	Isoflavane	J. Agric. Food Chem. 2005, 53, 9010-9016
	(3S)-7-O-Methylvestitol	OC1=CC(OC)=CC=C1[C@@H]2CC3=CC=C(OC)C=C3OC2	Yes	Isoflavane	J. Agric. Food Chem. 2005, 53, 9010-9016
	(3S)-isovestitol	OC1=CC=C(C[C@@H](C2=CC=C(O)C=C2OC)CO3)C3=C1	Yes	Isoflavane	J. Agric. Food Chem. 2005, 53, 9010-9016
	Biochanin A	OC1=CC(O)=C(C(C(C2=CC=C(OC)C=C2)=CO3)=O)C3=C1		Isoflavone	J. Agric. Food Chem. 2005, 53, 9010-9016
	(6aS,11aS)-Medicarpin	OC1=CC=C([C@](OC2=C3C=CC(OC)=C2)([H])[C@]3([H])CO4)C4=C1	Yes	Pterocarpan	J. Agric. Food Chem. 2005, 53, 9010-9016
	(6aS,11aS)-Homopterocarpin	COC(C=C1)=CC2=C1[C@]3([H])[C@@](O2)([H])C4=CC=C(OC)C=C4OC3	Yes	Pterocarpan	J. Agric. Food Chem. 2005, 53, 9010-9016
	(6aR,11aR)-Vesticarpan	OC1=CC=C([C@@](OC2=C3C=CC(OC)=C2O)([H])[C@@]3([H])CO4)C4=C1	Yes	Pterocarpan	J. Agric. Food Chem. 2005, 53, 9010-9016
	(6aR,11aR)-3,8-Dihydroxy-9-methoxypterocarpan	OC1=CC=C([C@@](OC2=C3C=C(O)C(OC)=C2)([H])[C@@]3([H])CO4)C4=C1	Yes	Pterocarpan	J. Agric. Food Chem. 2005, 53, 9010-9016
	(6aR,11aR)-3-Hydroxy-8,9-dimethoxypterocarpan	OC1=CC=C([C@@](OC2=C3C=C(OC)C(OC)=C2)([H])[C@@]3([H])CO4)C4=C1	Yes	Pterocarpan	J. Agric. Food Chem. 2005, 53, 9010-9016
	(6aR,11aR)-3,4-Dihydroxy-9-methoxypterocarpan	OC1=CC=C([C@@](OC2=C3C=CC(OC)=C2)([H])[C@@]3([H])CO4)C4=C1O	Yes	Pterocarpan	J. Agric. Food Chem. 2005, 53, 9010-9016
	Laxifloran	OC1=CC=C(CC(C2=C(OC)C(OC)=C(O)C=C2)CO3)C3=C1	No	Isoflavane	Int J Clin Pharmacol Ther. 2014, 52, 787-801
	Sativan	OC1=CC=C(CC(C2=CC=C(OC)C=C2OC)CO3)C3=C1	No	Isoflavane	Int J Clin Pharmacol Ther. 2014, 52, 787-801
	Conferol A	OC1=CC=C(C(O)C(C2=CC=C(O)C=C2OC)CO3)C3=C1	No	Isoflavane	Int J Clin Pharmacol Ther. 2014, 52, 787-801
	A4-7	O=C1C2=CC=CC=C2OC3=CC(O)CC(C)(C)C13		Xanthone	Int J Clin Pharmacol Ther. 2014, 52, 787-801
	CZ4-2	O=C(C1=CC=CC=C1)[C@@]2(C(C)(C)[C@H](C/C=C(C)\C)C3)C(C(C(OCC)[C@@H](C(C)(O)C)O4)=C4[C@@]3(C/C=C(C)/C)C2=O)=O	Yes	Polyprenylated acylphloroglucinol	Int J Clin Pharmacol Ther. 2014, 52, 787-801
El Salvador	2',3'-dihydroxy-4,4'-dimethoxychalcone	O=C(/C=C/C1=CC=C(OC)C=C1)C2=C(O)C(O)=C(OC)C=C2		Chalcone	Z. Naturfosch., C, 2001, 56, 593–596
	2',3',4-trihydroxy-4'-methoxychalcone	O=C(/C=C/C1=CC=C(O)C=C1)C2=C(O)C(O)=C(OC)C=C2		Chalcone	Z. Naturfosch., C, 2001, 56, 593–596
	ent-8(17)-labden-15-O-a-L-rhamnopyranoside	CC1(C)CCC[C@]2(C)C1CCC([C@H]2CC[C@@H](C)CCO[C@H]3O[C@H](C)[C@@H](O)[C@H](O)[C@@H]3O)=C	Yes	Diterpene	Z. Naturforsch., C, 2001, 56, 1108–1111
	ent-8(17)-labden-15-O-(3'-O-acetyl)-a-L-rhamnopyranoside	CC1(C)CCC[C@]2(C)C1CCC([C@H]2CC[C@@H](C)CCO[C@H]3O[C@H](C)[C@@H](O)[C@H](OC(C)=O)[C@@H]3O)=C	Yes	Diterpene	Z. Naturforsch., C, 2001, 56, 1108–1111
Honduras	(E)-Cinnamyl-(E)-cinnamate	O=C(OC/C=C/C1=CC=CC=C1)/C=C/C2=CC=CC=C2		Phenylpropanoid	J. Agric. Food Chem. 2012, 60, 10540-10545
	(E)-Cinnamyl-(Z)-cinnamate	O=C(OC/C=C/C1=CC=CC=C1)/C=C\C2=CC=CC=C2		Phenylpropanoid	J. Agric. Food Chem. 2012, 60, 10540-10545
	Hydrocinnamyl-(E)-cinnamate	O=C(OCCCC1=CC=CC=C1)/C=C/C2=CC=CC=C2		Phenylpropanoid	J. Agric. Food Chem. 2012, 60, 10540-10545
	Benzyl-(E)-cinnamate	O=C(OCC1=CC=CC=C1)/C=C/C2=CC=CC=C2		Phenylpropanoid	J. Agric. Food Chem. 2012, 60, 10540-10545
	(E)-p-Coumaric Acid	OC1=CC=C(/C=C/C(O)=O)C=C1		Phenylpropanoid	J. Agric. Food Chem. 2012, 60, 10540-10545
	(E)-Cinnamyl-(E)-p-coumarate	O=C(OC/C=C/C1=CC=CC=C1)/C=C/C2=CC=C(O)C=C2		Phenylpropanoid	J. Agric. Food Chem. 2012, 60, 10540-10545
	(E)-Cinnamyl-(Z)-p-coumarate	O=C(OC/C=C/C1=CC=CC=C1)/C=C\C2=CC=C(O)C=C2		Phenylpropanoid	J. Agric. Food Chem. 2012, 60, 10540-10545
	(E)-Cinnamyl-benzoate	O=C(OC/C=C/C1=CC=CC=C1)C2=CC=CC=C2		Phenylpropanoid	J. Agric. Food Chem. 2012, 60, 10540-10545
	(E)-Cinnamic Acid	OC(/C=C/C1=CC=CC=C1)=O		Phenylpropanoid	J. Agric. Food Chem. 2012, 60, 10540-10545
	p-Hydroxybenzoic Acid	OC1=CC=C(C(O)=O)C=C1		Phenolic	J. Agric. Food Chem. 2012, 60, 10540-10545
	6b-Hydroxy-3-oxo-lup-20(29)-en-28-oic Acid	O=C1CC[C@@]2(C)C([C@H](O)C[C@]3(C)C2CC[C@@]4([H])[C@@]3(C)CC[C@]5(C(O)=O)C4[C@H](C(C)=C)CC5)C1(C)C	Yes	Triterpene	J. Agric. Food Chem. 2012, 60, 10540-10545
	3-Oxo-oleanoic Acid	O=C1CC[C@@]2(C)C(CC[C@]3(C)C2CC=C4[C@@]3(C)CC[C@]5(C(O)=O)[C@@]4([H])CC(C)(C)CC5)C1(C)C	Yes	Triterpene	J. Agric. Food Chem. 2012, 60, 10540-10545
	Sakuranetin	O=C1C2=C(O)C=C(OC)C=C2O[C@H](C3=CC=C(O)C=C3)C1	Yes	Flavanone	J. Agric. Food Chem. 2012, 60, 10540-10545
	Liquiritigenin	O=C1C2=C(O)C=C(O)C=C2O[C@H](C3=CC=C(O)C=C3)C1	Yes	Flavanone	J. Agric. Food Chem. 2012, 60, 10540-10545
	Kukulkanin B	O=C(/C=C/C1=CC=C(O)C=C1)C2=C(O)C(OC)=C(O)C=C2		Chalcone	J. Agric. Food Chem. 2012, 60, 10540-10545
Mexico	Pinostrobin	OC1=C(C(C[C@@H](C2=CC=CC=C2)O3)=O)C3=CC(OC)=C1	Yes	Flavanone	Natural Product Communications, 2010, 5, 1601-1606
	pinocembrin	OC1=CC(O)=C(C(C[C@@H](C2=CC=CC=C2)O3)=O)C3=C1	Yes	Flavanone	Natural Product Communications, 2010, 5, 1601-1606
	naringenin	OC1=CC(O)=C(C(C[C@@H](C2=CC=C(O)C=C2)O3)=O)C3=C1	Yes	Flavanone	Natural Product Communications, 2010, 5, 1601-1606
	alipinone	OC1=C(C([C@H](O)[C@@H](C2=CC=CC=C2)O3)=O)C3=CC(OC)=C1	Yes	Flavanonol	Natural Product Communications, 2010, 5, 1601-1606
	pinobanksin 5-methyl ether	OC1=CC(OC)=C(C([C@H](O)[C@@H](C2=CC=CC=C2)O3)=O)C3=C1	Yes	Flavanonol	Natural Product Communications, 2010, 5, 1601-1606
	alipinone 3-acetate	OC1=C(C([C@H](OC(C)=O)[C@@H](C2=CC=CC=C2)O3)=O)C3=CC(OC)=C1	Yes	Flavanonol	Natural Product Communications, 2010, 5, 1601-1606
	pinobanksin-3-acetate	OC1=CC(O)=C(C([C@H](OC(C)=O)[C@@H](C2=CC=CC=C2)O3)=O)C3=C1	Yes	Flavanonol	Natural Product Communications, 2010, 5, 1601-1606
	pinobanksin 3-propanoate	OC1=CC(O)=C(C([C@H](OC(CC)=O)[C@@H](C2=CC=CC=C2)O3)=O)C3=C1	Yes	Flavanonol	Natural Product Communications, 2010, 5, 1601-1606
	pinobanksin 3-isobutyrate	OC1=CC(O)=C(C([C@H](OC(C(C)C)=O)[C@@H](C2=CC=CC=C2)O3)=O)C3=C1	Yes	Flavanonol	Natural Product Communications, 2010, 5, 1601-1606
	pinobanksin 3-(2-methyl)-butyrate	OC1=CC(O)=C(C([C@H](OC(C(C)CC)=O)[C@@H](C2=CC=CC=C2)O3)=O)C3=C1	Yes	Flavanonol	Natural Product Communications, 2010, 5, 1601-1606
	techtochrysin	OC1=C(C(C=C(C2=CC=CC=C2)O3)=O)C3=CC(OC)=C1		Flavone	Natural Product Communications, 2010, 5, 1601-1606
	chrysin	OC1=CC(O)=C(C(C=C(C2=CC=CC=C2)O3)=O)C3=C1		Flavone	Natural Product Communications, 2010, 5, 1601-1606
	apigenin	OC1=CC(O)=C(C(C=C(C2=CC=C(O)C=C2)O3)=O)C3=C1		Flavone	Natural Product Communications, 2010, 5, 1601-1606
	izalpinin	OC1=C(C(C(O)=C(C2=CC=CC=C2)O3)=O)C3=CC(OC)=C1		Flavone	Natural Product Communications, 2010, 5, 1601-1606
	galangin	OC1=CC(O)=C(C(C(O)=C(C2=CC=CC=C2)O3)=O)C3=C1		Flavone	Natural Product Communications, 2010, 5, 1601-1606
	3-methoxy-4',7-dihydroxyflavone	OC1=CC=C(C(C(OC)=C(C2=CC=C(O)C=C2)O3)=O)C3=C1		Flavonol	Natural Product Communications, 2010, 5, 1601-1606
	3,3'-dimethoxy-4',5,7-trihydroxyflavone	OC1=CC(O)=C(C(C(OC)=C(C2=CC=C(O)C(OC)=C2)O3)=O)C3=C1		Flavonol	Natural Product Communications, 2010, 5, 1601-1606
	(2R,3S)-8-[4-phenylprop-2-en-1-one]-4',7-dihydroxy-3',5-dimethoxyflavan-3-ol	OC1=CC(OC)=C(C([C@H](O)[C@@H](C2=CC(OC)=C(O)C=C2)O3)=O)C3=C1C(/C=C/C4=CC=CC=C4)=O	Yes	Flavanonol	Natural Product Communications, 2010, 5, 1601-1606
	cinnamic acid	OC(/C=C/C1=CC=CC=C1)=O		Phenylpropanoid	Natural Product Communications, 2010, 5, 1601-1606
	p-coumaric acid	OC(/C=C/C1=CC=C(O)C=C1)=O		Phenylpropanoid	Natural Product Communications, 2010, 5, 1601-1606
	3,4-dimethoxycinnamic acid	OC(/C=C/C1=CC=C(OC)C(OC)=C1)=O		Phenylpropanoid	Natural Product Communications, 2010, 5, 1601-1606
	ferulic acid	OC(/C=C/C1=CC=C(O)C(OC)=C1)=O		Phenylpropanoid	Natural Product Communications, 2010, 5, 1601-1606
	benzoic acid	OC(C1=CC=CC=C1)=O		Phenolic	Natural Product Communications, 2010, 5, 1601-1606
	cinnamylideneacetic acid	OC(/C=C/C=C/C1=CC=CC=C1)=O		Phenylpropanoid	Natural Product Communications, 2010, 5, 1601-1606
	vanillin	[H]C(C1=CC=C(O)C(OC)=C1)=O		Phenolic	Natural Product Communications, 2010, 5, 1601-1606
	benzyl cinnamate	O=C(OCC1=CC=CC=C1)/C=C/C2=CC=CC=C2		Phenylpropanoid	Natural Product Communications, 2010, 5, 1601-1606
	cinnamyl cinnamate	O=C(OC/C=C/C1=CC=CC=C1)/C=C/C2=CC=CC=C2		Phenylpropanoid	Natural Product Communications, 2010, 5, 1601-1606
	benzyl p-coumarate	O=C(OCC1=CC=CC=C1)/C=C/C2=CC=C(O)C=C2		Phenylpropanoid	Natural Product Communications, 2010, 5, 1601-1606
	(E)-Cinnamyl-(E)-p-coumarate	O=C(OC/C=C/C1=CC=CC=C1)/C=C/C2=CC=C(O)C=C2		Phenylpropanoid	Natural Product Communications, 2010, 5, 1601-1606
	cinnamyl isoferulate	O=C(OC/C=C/C1=CC=CC=C1)/C=C/C2=CC=C(OC)C(O)=C2		Phenylpropanoid	Natural Product Communications, 2010, 5, 1601-1606
	cinnamyl 3,4-dimethoxycinnamate	O=C(OC/C=C/C1=CC=CC=C1)/C=C/C2=CC=C(OC)C(OC)=C2		Phenylpropanoid	Natural Product Communications, 2010, 5, 1601-1606
	benzyl 3,4-dimethoxycinnamate	O=C(OCC1=CC=CC=C1)/C=C/C2=CC=C(OC)C(OC)=C2		Phenylpropanoid	Natural Product Communications, 2010, 5, 1601-1606
	benzyl ferulate	O=C(OCC1=CC=CC=C1)/C=C/C2=CC=C(O)C(OC)=C2		Phenylpropanoid	Natural Product Communications, 2010, 5, 1601-1606
	cinnamyl benzoate	O=C(OC/C=C/C1=CC=CC=C1)C2=CC=CC=C2		Phenylpropanoid	Natural Product Communications, 2010, 5, 1601-1606
	2-acetyl-1,3-di-p-coumaroylglycerol	OC1=CC=C(/C=C/C(OCC(OC(C)=O)COC(/C=C/C2=CC=C(O)C=C2)=O)=O)C=C1	No	Phenylpropanoid	Natural Product Communications, 2010, 5, 1601-1606
	2-acetyl-3-caffeoyl-1-p-coumaroylglycerol	OC1=C(O)C=C(/C=C/C(OCC(OC(C)=O)COC(/C=C/C2=CC=C(O)C=C2)=O)=O)C=C1	No	Phenylpropanoid	Natural Product Communications, 2010, 5, 1601-1606
	2-acetyl-1-p-coumaroyl-3-feruloylglycerol	OC1=C(OC)C=C(/C=C/C(OCC(OC(C)=O)COC(/C=C/C2=CC=C(O)C=C2)=O)=O)C=C1	No	Phenylpropanoid	Natural Product Communications, 2010, 5, 1601-1606
	2-acetyl-1,3-diferuloylglycerol	OC1=C(OC)C=C(/C=C/C(OCC(OC(C)=O)COC(/C=C/C2=CC=C(O)C(OC)=C2)=O)=O)C=C1	No	Phenylpropanoid	Natural Product Communications, 2010, 5, 1601-1606
	3-acetyl-1-p-coumaroylglycerol	OC1=CC=C(/C=C/C(OCC(OC(C)=O)COC(C)=O)=O)C=C1	No	Phenylpropanoid	Natural Product Communications, 2010, 5, 1601-1606
	(7"R)-8-[1-(4'-hydroxy-3'-methoxyphenyl)prop-2-en-1-yl]chrysin	O=C1C2=C(O)C=C(O)C([C@H](C3=CC=C(O)C(OC)=C3)C=C)=C2OC(C4=CC=CC=C4)=C1	Yes	Phenylallyl flavone	J. Nat. Prod. 2010, 73, 623–627
	(7"R)-8-[1-(4'-hydroxy-3'-methoxyphenyl)prop-2-en-1-yl]galangin	O=C1C2=C(O)C=C(O)C([C@H](C3=CC=C(O)C(OC)=C3)C=C)=C2OC(C4=CC=CC=C4)=C1O	Yes	Phenylallyl flavone	J. Nat. Prod. 2010, 73, 623–627
	3,3-dimethylallyl (E)-ferulate	O=C(OC/C=C(C)/C)/C=C/C1=CC=C(O)C(OC)=C1		Prenylated phenylpropanoid	J. Nat. Prod. 2010, 73, 623–627
	3-methyl-3-butenyl ferulate	O=C(OCCC(C)=C)/C=C/C1=CC=C(O)C(OC)=C1		Prenylated phenylpropanoid	J. Nat. Prod. 2010, 73, 623–627
	1-(3',4'-dihydroxy-2'-methoxyphenyl)-3-(phenyl)propane	OC1=CC=C(CCCC2=CC=CC=C2)C(OC)=C1O		Phenylpropanoid	J. Agric. Food Chem. 2010, 58, 2209–2213
	(Z)-1-(2'-methoxy-4',5'-dihydroxyphenyl)-2-(3-phenyl)propene	OC1=CC(OC)=C(C/C=C\C2=CC=CC=C2)C=C1O		Phenylpropanoid	J. Agric. Food Chem. 2010, 58, 2209–2213
	3-hydroxy-5,6-dimethoxyflavan	O[C@H]1CC2=C(OC)C(OC)=CC=C2O[C@@H]1C3=CC=CC=C3	Yes	Flavane	J. Agric. Food Chem. 2010, 58, 2209–2213
	(2S)-7-Hydroxyflavanone	OC1=CC=C(C(C[C@@H](C2=CC=CC=C2)O3)=O)C3=C1	Yes	Flavanone	J. Agric. Food Chem. 2010, 58, 2209–2213
	(3S)-mucronulatol	OC1=CC=C(C[C@@H](C2=CC=C(OC)C(O)=C2OC)CO3)C3=C1	Yes	Isoflavane	J. Agric. Food Chem. 2010, 58, 2209–2213
	(3S)-Arizonicanol	OC1=CC=C(C[C@@H](C2=CC=C(OC)C(O)=C2O)CO3)C3=C1	Yes	Isoflavane	J. Agric. Food Chem. 2010, 58, 2209–2213
	(3S)-vestitol	OC1=CC=C(C[C@@H](C2=CC=C(OC)C=C2O)CO3)C3=C1	Yes	Isoflavane	J. Agric. Food Chem. 2010, 58, 2209–2213
	Melilotocarpan A	OC1=C2C(C(OC3=C4C=CC(OC)=C3)C4CO2)=CC=C1OC	No	Pterocarpan	J. Agric. Food Chem. 2010, 58, 2209–2213
	Melilotocarpan D	OC1=C2C(C(OC3=C4C=CC(OC)=C3O)C4CO2)=CC=C1OC	No	Pterocarpan	J. Agric. Food Chem. 2010, 58, 2209–2213
	(2R,3R)-6-[1-(4'-hydroxy-3'-methoxyphenyl)prop-2-en-1-yl]pinobanksin	OC1=C(OC)C=C(C(C=C)C2=C(O)C(C([C@H](O)[C@@H](C3=CC=CC=C3)O4)=O)=C4C=C2O)C=C1	Yes	Phenylallyl flavanonol	Chem. Pharm. Bull. 2011, 59, 1194—1196
	(2R,3R)-6-[1-(4'-hydroxy-3'-methoxyphenyl)prop-2-en-1-yl]pinobanksin 3-acetate	OC1=C(OC)C=C(C(C=C)C2=C(O)C(C([C@H](OC(C)=O)[C@@H](C3=CC=CC=C3)O4)=O)=C4C=C2O)C=C1	Yes	Phenylallyl flavanonol	Chem. Pharm. Bull. 2011, 59, 1194—1196
	alpinetin	OC1=CC(OC)=C(C(C[C@@H](C2=CC=CC=C2)O3)=O)C3=C1	Yes	Flavanone	Chemico-Biological Interactions, 2015, 242, 35-44
	pinobanksin	OC1=CC(O)=C(C([C@H](O)[C@@H](C2=CC=CC=C2)O3)=O)C3=C1	Yes	Flavanonol	Chemico-Biological Interactions, 2015, 242, 35-44
	pinobanksin-3-O-butanoate	OC1=CC(O)=C(C([C@H](OC(CCC)=O)[C@@H](C2=CC=CC=C2)O3)=O)C3=C1	Yes	Flavanonol	Chemico-Biological Interactions, 2015, 242, 35-44
	pinobanksin-3-O-pentanoate	OC1=CC(O)=C(C([C@H](OC(CCCC)=O)[C@@H](C2=CC=CC=C2)O3)=O)C3=C1	Yes	Flavanonol	Chemico-Biological Interactions, 2015, 242, 35-44
	pinobanksin-3-O-hexanoate	OC1=CC(O)=C(C([C@H](OC(CCCC)=O)[C@@H](C2=CC=CC=C2)O3)=O)C3=C1	Yes	Flavanonol	Chemico-Biological Interactions, 2015, 242, 35-44
	Kaempferol	OC1=CC(O)=C(C(C(O)=C(C2=CC=C(O)C=C2)O3)=O)C3=C1		Flavonol	Molecules 2018, 23, 334
	Rhamnetin	OC1=C(C(C(O)=C(C2=CC(O)=C(O)C=C2)O3)=O)C3=CC(OC)=C1		Flavonol	Molecules 2018, 23, 334
	Epoxypinocembrin chalcone	OC1=CC(O)=CC(O)=C1C(C2C(O2)C3=CC=C(O)C=C3)=O	No	Chalcone	Molecules 2018, 23, 334
	2-methyl-2-butenyl-(E)-Caffeate	O=C(OC/C=C(C)/C)/C=C/C1=CC(O)=C(O)C=C1		Phenylpropanoid	Molecules 2018, 23, 334
	3-methyl-3-butenyl-(E)-Caffeate	O=C(OCCC(C)=C)/C=C/C1=CC(O)=C(O)C=C1		Phenylpropanoid	Molecules 2018, 23, 334
	10e-caprolactone derivative	O=C1OC(C(O)/C=C/C=C\CCCCCCC)CCCC1		Alkyllactone	Molecules 2018, 23, 334
	caffeic acid	OC(/C=C/C1=CC(O)=C(O)C=C1)=O		Phenylpropanoid	Molecules 2018, 23, 334
	mangiferolic acid	O[C@H]1CC[C@@]2(C3)[C@](CC[C@]4([H])[C@@]23CC[C@@]5(C)[C@@]4(C)CC[C@@H]5[C@@H](CC/C=C(C)/C(O)=O)C)([H])C1(C)C	Yes	Triterpene	Phytochemistry Letters, 2019, 29, 25–29
	isomangiferolic acid	O[C@@H]1CC[C@@]2(C3)[C@](CC[C@]4([H])[C@@]23CC[C@@]5(C)[C@@]4(C)CC[C@@H]5[C@@H](CC/C=C(C)/C(O)=O)C)([H])C1(C)C	Yes	Triterpene	Phytochemistry Letters, 2019, 29, 25–29
	dammarenediol II	O[C@H]1CC[C@]2([C@]([H])(C1(C)C)CC[C@@]3(C2CC[C@]4([C@]3(CC[C@@H]4[C@@](O)(C)CC/C=C(C)\C)C)C)[H])C	Yes	Triterpene	Phytochemistry Letters, 2019, 29, 25–29
Uruguay	Pinobanksin 3-(2-methyl)-butyrate	O=C1C2=C(O)C=C(O)C=C2O[C@H](C3=CC=CC=C3)[C@H]1OC(C(C)CC)=O	Yes	Flavanonol	J. Agric. Food Chem. 2002, 50, 4777-4782
	Pinobanksin 3-isobutyrate	O=C1C2=C(O)C=C(O)C=C2O[C@H](C3=CC=CC=C3)[C@H]1OC(C(C)C)=O	Yes	Flavanonol	J. Agric. Food Chem. 2002, 50, 4777-4782
	pinobanksin 3-hexanoate	O=C1C2=C(O)C=C(O)C=C2O[C@H](C3=CC=CC=C3)[C@H]1OC(CCCCC)=O	Yes	Flavanonol	J. Agric. Food Chem. 2002, 50, 4777-4782
	pinobanksin 3-butanoate	O=C1C2=C(O)C=C(O)C=C2O[C@H](C3=CC=CC=C3)[C@H]1OC(CCC)=O	Yes	Flavanonol	J. Agric. Food Chem. 2002, 50, 4777-4782
	pinobanksin 3-propanoate	O=C1C2=C(O)C=C(O)C=C2O[C@H](C3=CC=CC=C3)[C@H]1OC(CC)=O	Yes	Flavanonol	J. Agric. Food Chem. 2002, 50, 4777-4782
	pinobanksin 3-acetate	O=C1C2=C(O)C=C(O)C=C2O[C@H](C3=CC=CC=C3)[C@H]1OC(C)=O	Yes	Flavanonol	J. Agric. Food Chem. 2002, 50, 4777-4782
	3-acetylalipinone	O=C1C2=C(O)C=C(OC)C=C2O[C@H](C3=CC=CC=C3)[C@H]1OC(C)=O	Yes	Flavanonol	J. Agric. Food Chem. 2002, 50, 4777-4782
	pinobanksin 5-methyl ether	O[C@H]1C(C2=C(OC)C=C(O)C=C2O[C@@H]1C3=CC=CC=C3)=O	Yes	Flavanonol	J. Agric. Food Chem. 2002, 50, 4777-4782
	pinobanksin	O[C@H]1C(C2=C(O)C=C(O)C=C2O[C@@H]1C3=CC=CC=C3)=O	Yes	Flavanonol	J. Agric. Food Chem. 2002, 50, 4777-4782
	pinostrobin	O=C1C2=C(O)C=C(OC)C=C2O[C@H](C3=CC=CC=C3)C1	Yes	Flavanonol	J. Agric. Food Chem. 2002, 50, 4777-4782
	pinocembrin	O=C1C2=C(O)C=C(O)C=C2O[C@H](C3=CC=CC=C3)C1	Yes	Flavanonol	J. Agric. Food Chem. 2002, 50, 4777-4782
	chrysin	O=C1C2=C(O)C=C(O)C=C2OC(C3=CC=CC=C3)=C1		Flavone	J. Agric. Food Chem. 2002, 50, 4777-4782
	techtochrysin	O=C1C2=C(O)C=C(OC)C=C2OC(C3=CC=CC=C3)=C1		Flavone	J. Agric. Food Chem. 2002, 50, 4777-4782
	chrysin 5-methyl ether	O=C1C2=C(OC)C=C(O)C=C2OC(C3=CC=CC=C3)=C1		Flavone	J. Agric. Food Chem. 2002, 50, 4777-4782
	galangin	O=C1C2=C(O)C=C(O)C=C2OC(C3=CC=CC=C3)=C1O		Flavonol	J. Agric. Food Chem. 2002, 50, 4777-4782
	izalpinin	O=C1C2=C(O)C=C(OC)C=C2OC(C3=CC=CC=C3)=C1O		Flavonol	J. Agric. Food Chem. 2002, 50, 4777-4782
	kaempferol	O=C1C2=C(O)C=C(O)C=C2OC(C3=CC=C(O)C=C3)=C1O		Flavonol	J. Agric. Food Chem. 2002, 50, 4777-4782
	quercetin 3-methyl ether	O=C1C2=C(O)C=C(O)C=C2OC(C3=CC=C(O)C(O)=C3)=C1OC		Flavonol	J. Agric. Food Chem. 2002, 50, 4777-4782
	p-coumaric acid	OC(/C=C/C1=CC=CC=C1)=O		Phenylpropanoid	J. Agric. Food Chem. 2002, 50, 4777-4782
	caffeic acid	OC(/C=C/C1=CC=C(O)C=C1)=O		Phenylpropanoid	J. Agric. Food Chem. 2002, 50, 4777-4782
	3,4-dimethoxycinnamic acid	OC(/C=C/C1=CC=C(OC)C=C1)=O		Phenylpropanoid	J. Agric. Food Chem. 2002, 50, 4777-4782
	cinnamylideneacetic acid	OC(/C=C/C=C/C1=CC=CC=C1)=O		Phenylpropanoid	J. Agric. Food Chem. 2002, 50, 4777-4782
	2-methyl-2-butenyl p-coumarate	O=C(OC/C(C)=C/C)/C=C/C1=CC=C(O)C=C1		Prenylated phenylpropanoid	J. Agric. Food Chem. 2002, 50, 4777-4782
	2-methyl-2-butenyl ferulate	O=C(OC/C(C)=C/C)/C=C/C1=CC(OC)=C(O)C=C1		Prenylated phenylpropanoid	J. Agric. Food Chem. 2002, 50, 4777-4782
	3-methyl-3-butenyl ferulate	O=C(OCCC(C)=C)/C=C/C1=CC(OC)=C(O)C=C1		Prenylated phenylpropanoid	J. Agric. Food Chem. 2002, 50, 4777-4782
	benzyl p-coumarate	O=C(OCC1=CC=CC=C1)/C=C/C2=CC=C(O)C=C2		Phenylpropanoid	J. Agric. Food Chem. 2002, 50, 4777-4782
	benzyl ferulate	O=C(OCC1=CC=CC=C1)/C=C/C2=CC(OC)=C(O)C=C2		Phenylpropanoid	J. Agric. Food Chem. 2002, 50, 4777-4782
	phenethyl caffeate	O=C(OCCC1=CC=CC=C1)/C=C/C2=CC(O)=C(O)C=C2		Phenylpropanoid	J. Agric. Food Chem. 2002, 50, 4777-4782
	cinnamyl cinnamate	O=C(OC/C=C/C1=CC=CC=C1)/C=C/C2=CC=CC=C2		Phenylpropanoid	J. Agric. Food Chem. 2002, 50, 4777-4782
	cinnamyl p-coumarate	O=C(OC/C=C/C1=CC=CC=C1)/C=C/C2=CC=C(O)C=C2		Phenylpropanoid	J. Agric. Food Chem. 2002, 50, 4777-4782
	cinnamyl caffeate	O=C(OC/C=C/C1=CC=CC=C1)/C=C/C2=CC(O)=C(O)C=C2		Phenylpropanoid	J. Agric. Food Chem. 2002, 50, 4777-4782
	cinnamyl isoferulate	O=C(OC/C=C/C1=CC=CC=C1)/C=C/C2=CC(O)=C(OC)C=C2		Phenylpropanoid	J. Agric. Food Chem. 2002, 50, 4777-4782
	cinnamyl 3,4-dimethoxycinnamate	O=C(OC/C=C/C1=CC=CC=C1)/C=C/C2=CC(OC)=C(OC)C=C2		Phenylpropanoid	J. Agric. Food Chem. 2002, 50, 4777-4782
Venezuela	Scrobiculatones A	O=C1[C@](C(C)(C)[C@H](C/C=C(C)/C)C2)(C(C3=CC=CC=C3)=O)C([C@]2(C/C=C(C)/C)C4=C1C=CC(C)(C)O4)=O	Yes	Polyprenylated acylphloroglucinol	Fitoterapia, 2004, 75, 683– 689
	Scrobiculatones B	O=C1[C@@]2(C/C=C(C)/C)C([C@@](C(C)(C)[C@H](C/C=C(C)/C)C2)(C(C3=CC=CC=C3)=O)C4=C1C=CC(C)(C)O4)=O	Yes	Polyprenylated acylphloroglucinol	Fitoterapia, 2004, 75, 683– 689
	b-amyrin	[H][C@@]12CC(C)(CC[C@@]1(CC[C@@]3(C2=CC[C@@]4([C@]5(CC[C@@H](C(C)([C@@]5(CC[C@@]34C)[H])C)O)C)[H])C)C)C	Yes	Triterpene	Fitoterapia, 2004, 75, 683– 689
	18-Ethyloxy-17-hydroxy-17,18-dihydroscrobiculatone A	O=C1[C@](C(C)(C)[C@H](C/C=C(C)/C)C2)(C(C3=CC=CC=C3)=O)C([C@]2(C/C=C(C)/C)C4=C1C(O)C(OCC)C(C)(C)O4)=O	Yes	Polyprenylated acylphloroglucinol	Fitoterapia, 2004, 75, 683– 689
	18-Ethyloxy-17-hydroxy-17,18-dihydroscrobiculatone B	O=C1[C@@]2(C/C=C(C)/C)C([C@@](C(C)(C)[C@H](C/C=C(C)/C)C2)(C(C3=CC=CC=C3)=O)C4=C1C(O)C(OCC)C(C)(C)O4)=O	Yes	Polyprenylated acylphloroglucinol	Fitoterapia, 2004, 75, 683– 689
China	benzyl caffeate	OC1=C(O)C=CC(/C=C/C(OCC2=CC=CC=C2)=O)=C1		Phenylpropanoid	Biosci. Biotech. Biochem., 1992, 56, 1321-1322
	pinobanksin 3-(2-methyl)-butyrate	OC1=CC2=C(C([C@H](OC([C@@H](C)CC)=O)[C@@H](C3=CC=CC=C3)O2)=O)C(O)=C1	Yes	Flavanonol	J. Nat. Prod. 2002, 65, 673-676
	6-cinnamylchrysin	OC1=CC2=C(C(C=C(C3=CC=CC=C3)O2)=O)C(O)=C1C/C=C/C4=CC=CC=C4		Flavone	J. Nat. Prod. 2002, 65, 673-676
	Pinostrobin	O=C1C2=C(O)C=C(OC)C=C2O[C@H](C3=CC=CC=C3)C1	Yes	Flavanone	J. Nat. Prod. 2002, 65, 673-676
	Pinocembrin	O=C1C2=C(O)C=C(O)C=C2O[C@H](C3=CC=CC=C3)C1	Yes	Flavanone	J. Nat. Prod. 2002, 65, 673-676
	chrysin	OC1=CC2=C(C(C=C(C3=CC=CC=C3)O2)=O)C(O)=C1		Flavone	J. Nat. Prod. 2002, 65, 673-676
	galangin	O=C1C2=C(O)C=C(O)C=C2OC(C3=CC=CC=C3)=C1O		Flavonol	J. Nat. Prod. 2002, 65, 673-676
	izalpinin	O=C1C2=C(O)C=C(OC)C=C2OC(C3=CC=CC=C3)=C1O		Flavonol	J. Nat. Prod. 2002, 65, 673-676
	apigenin	OC1=CC2=C(C(C=C(C3=CC=C(O)C=C3)O2)=O)C(O)=C1		Flavone	J. Nat. Prod. 2002, 65, 673-676
	techtochrysin	OC1=CC(OC)=CC2=C1C(C=C(C3=CC=CC=C3)O2)=O		Flavone	J. Nat. Prod. 2002, 65, 673-676
	isoferulic acid	COC1=C(O)C=C(/C=C/C(O)=O)C=C1		Phenylpropanoid	J. Nat. Prod. 2002, 65, 673-676
	3,4-dimethoxycinnamic acid	COC1=C(OC)C=C(/C=C/C(O)=O)C=C1		Phenylpropanoid	J. Nat. Prod. 2002, 65, 673-676
	benzyl ferulate	COC1=C(O)C=CC(/C=C/C(OCC2=CC=CC=C2)=O)=C1		Phenylpropanoid	J. Nat. Prod. 2002, 65, 673-676
	phenethyl caffeate	O=C(/C=C/C1=CC(O)=C(O)C=C1)OCCC2=CC=CC=C2		Phenylpropanoid	J. Nat. Prod. 2002, 65, 673-676
	8-[(E)-4-phenylprop-2-en-1-one]-(2R,3S)-2-(3,5-dihydroxyphenyl)-3,4-dihydro-2H-2-benzopyran-5-methoxyl-3,7-diol	OC1=CC(OC)=C(C[C@H](O)[C@@H](C2=CC(O)=CC(O)=C2)O3)C3=C1C(/C=C/C4=CC=CC=C4)=O	Yes	Flavanol	J Nat Prod 2009, 72, 799-801
	8-[(E)-4-phenylprop-2-en-1-one]-(2S,3R)-2-(3,5-dihydroxyphenyl)-3,4-dihydro-2H-2-benzopyran-5-methoxyl-3,7-diol	OC1=CC(OC)=C(C[C@@H](O)[C@H](C2=CC(O)=CC(O)=C2)O3)C3=C1C(/C=C/C4=CC=CC=C4)=O	Yes	Flavanol	J Nat Prod 2009, 72, 799-801
	8-[(E)-4-phenylprop-2-en-1-one]-2-(3-methoxyl-4-hydroxyphenyl)-3,4-dihydro-2H-2-benzopyran-5-methoxyl-3,7-diol	OC1=CC(OC)=C(CC(O)C(C2=CC=C(O)C(OC)=C2)O3)C3=C1C(/C=C/C4=CC=CC=C4)=O	No	Flavanol	J Nat Prod 2009, 72, 799-801
	5-methoxy-3,7-dihydroxyflavanone	COC1=CC(O)=CC2=C1C(C(O)C(C3=CC=CC=C3)O2)=O	No	Flavanonol	J Nat Prod 2009, 72, 799-801
	quercetin	OC1=CC2=C(C(C(O)=C(C3=CC=C(O)C(O)=C3)O2)=O)C(O)=C1		Flavonol	J Nat Prod 2009, 72, 799-801
	rhamnetin	OC1=CC(OC)=CC2=C1C(C(O)=C(C3=CC=C(O)C(O)=C3)O2)=O		Flavonol	J Nat Prod 2009, 72, 799-801
	isorhamnetin	OC1=CC2=C(C(C(O)=C(C3=CC=C(O)C(OC)=C3)O2)=O)C(O)=C1		Flavonol	J Nat Prod 2009, 72, 799-801
	2-Acetyl-1-coumaroyl-3-cinnamoylglycerol	O=C(OCC(OC(C)=O)COC(/C=C/C1=CC=C(O)C=C1)=O)/C=C/C2=CC=CC=C2		Phenylpropanoid	J. Agric. Food Chem. 2012, 60, 10041-10047
	2-Acetyl-1-feruloyl-3-cinnamoylglycerol	O=C(OCC(OC(C)=O)COC(/C=C/C1=CC=C(O)C(OC)=C1)=O)/C=C/C2=CC=CC=C2		Phenylpropanoid	J. Agric. Food Chem. 2012, 60, 10041-10047
	2-Acetyl-1,3-dicinnamoylglycerol	O=C(OCC(OC(C)=O)COC(/C=C/C1=CC=CC=C1)=O)/C=C/C2=CC=CC=C2		Phenylpropanoid	J. Agric. Food Chem. 2012, 60, 10041-10047
	2-Acetyl-1-(E)-feruloyl-3-(3"(z),16")-dihydroxypalmitoylglycerol	O=C(OCC(OC(C)=O)COC(CC(O)CCCCCCCCCCCCCO)=O)/C=C/C1=CC=CC=C1		Acylglycerol	J. Agric. Food Chem. 2012, 60, 10041-10047
Indonesia	5-pentadecylresorcinol	OC1=CC(O)=CC(CCCCCCCCCCCCCCC)=C1		Phenolic lipid	Nat. Prod. Res. 2011, 25, 606-613 Asian Pac. J. Cancer Prev. 2015, 16, 6581-6589
	5-(8'Z,11'Z-heptadecadienyl)-resorcinol	OC1=CC(O)=CC(CCCCCCC/C=C\C/C=C\CCCCC)=C1		Phenolic lipid	Nat. Prod. Res. 2011, 25, 606-613
	5-(11'Z-heptadecenyl)-resorcinol	OC1=CC(O)=CC(CCCCCCCCCC/C=C\CCCCC)=C1		Phenolic lipid	Nat. Prod. Res. 2011, 25, 606-613
	5-heptadecylresorcinol	OC1=CC(O)=CC(CCCCCCCCCCCCCCCCC)=C1		Phenolic lipid	Nat. Prod. Res. 2011, 25, 606-613
	mangiferolic acid	O[C@H]1CC[C@@]2(C3)[C@](CC[C@]4([H])[C@@]23CC[C@@]5(C)[C@@]4(C)CC[C@@H]5[C@@H](CC/C=C(C)/C(O)=O)C)([H])C1(C)C	Yes	Triterpene	Nat. Prod. Res. 2011, 25, 606-613
	isomangiferolic acid	O[C@@H]1CC[C@@]2(C3)[C@](CC[C@]4([H])[C@@]23CC[C@@]5(C)[C@@]4(C)CC[C@@H]5[C@@H](CC/C=C(C)/C(O)=O)C)([H])C1(C)C	Yes	Triterpene	Nat. Prod. Res. 2011, 25, 606-613 Plants 2019, 8, 57
	27-hydroxyisomangiferolic acid	O[C@@H]1CC[C@@]2(C3)[C@](CC[C@]4([H])[C@@]23CC[C@@]5(C)[C@@]4(C)CC[C@@H]5[C@@H](CC/C=C(CO)/C(O)=O)C)([H])C1(C)C	Yes	Triterpene	Nat. Prod. Res. 2011, 25, 606-613
	propolin D	O=C1C2=C(O)C=C(O)C=C2O[C@H](C3=CC=C(O)C(O)=C3C/C=C(C)/CC/C=C(C)/C)C1	Yes	Prenylated flavanone	Nat. Prod. Res. 2011, 25, 606-613
	Propolin C (nymphaeol A)	O=C1C2=C(O)C(C/C=C(C)/CC/C=C(C)/C)=C(O)C=C2O[C@H](C3=CC=C(O)C(O)=C3)C1	Yes	Prenylated flavanone	Nat. Prod. Res. 2011, 25, 606-613
	propolin F	O=C1C2=C(O)C=C(O)C=C2O[C@H](C3=CC(C/C=C(C)/CC/C=C(C)/C)=C(O)C(O)=C3)C1	Yes	Prenylated flavanone	Nat. Prod. Res. 2011, 25, 606-613
	Propolin G (nymphaeol C)	O=C1C2=C(O)C(C/C=C(C)/C)=C(O)C=C2O[C@H](C3=CC=C(O)C(O)=C3C/C=C(C)/CC/C=C(C)/C)C1	Yes	Prenylated flavanone	Nat. Prod. Res. 2011, 25, 606-613
Iran	suberosin	C/C(C)=C/CC(C=C1C=CC(OC1=C2)=O)=C2OC		Coumarin	Chem Cent J 2010, 4, 8
	tschimgin	O=C(C1=CC=C(O)C=C1)OC2[C@@](C3(C)C)(C)CC[C@H]3C2	Yes	Monoterpene	Chem Cent J 2010, 4, 8
	tschimganin	O=C(C1=CC=C(O)C(OC)=C1)OC2[C@@](C3(C)C)(C)CC[C@H]3C2	Yes	Monoterpene	Chem Cent J 2010, 4, 8
	ferutinin	CC1=CC[C@@]2(C)CC[C@](C(C)C)(O)[C@]2([H])[C@@H](OC(C3=CC=C(O)C=C3)=O)C1	Yes	Sesquiterpene	Chem Cent J 2010, 4, 8
	tefernin	CC1=CC[C@@]2(C)CC[C@](C(C)C)(O)[C@]2([H])[C@@H](OC(C3=CC=C(O)C(OC)=C3)=O)C1	Yes	Sesquiterpene	Chem Cent J 2010, 4, 8
Japan	Propolin F (isonymphaeol B)	OC1=CC(O)=C(C(C[C@@H](C2=CC(C/C=C(C)/CC/C=C(C)/C)=C(O)C(O)=C2)O3)=O)C3=C1	Yes	Prenylated flavanone	Biosci. Biotechnol. Biochem. 2004, 68, 260-262
	Propolin C (nymphaeol A)	OC1=C(C/C=C(C)/CC/C=C(C)/C)C(O)=C(C(C[C@@H](C2=CC=C(O)C(O)=C2)O3)=O)C3=C1	Yes	Prenylated flavanone	Biosci. Biotechnol. Biochem. 2004, 68, 260-262
	Propolin D (nymphaeol B)	OC1=CC(O)=C(C(C[C@@H](C2=CC=C(O)C(O)=C2C/C=C(C)/CC/C=C(C)/C)O3)=O)C3=C1	Yes	Prenylated flavanone	Biosci. Biotechnol. Biochem. 2004, 68, 260-262
	Propolin G (nymphaeol C)	OC1=C(C/C=C(C)/C)C(O)=C(C(C[C@@H](C2=CC=C(O)C(O)=C2C/C=C(C)/CC/C=C(C)/C)O3)=O)C3=C1	Yes	Prenylated flavanone	Biosci. Biotechnol. Biochem. 2004, 68, 260-262
	propolin A	OC1=CC(O)=C(C(C[C@@H](C2=CC=C(O)C(O)=C2C/C=C(C)/CCCC(C)(O)C)O3)=O)C3=C1	Yes	Prenylated flavanone	J. Agric. Food Chem. 2007, 55, 7722–7725
	propolin B	OC1=CC(O)=C(C(C[C@@H](C2=CC(C/C=C(C)/CCCC(C)(O)C)=C(O)C(O)=C2)O3)=O)C3=C1	Yes	Prenylated flavanone	J. Agric. Food Chem. 2007, 55, 7722–7725
	propolin E	OC1=CC(O)=C(C(C[C@@H](C2=CC(C/C=C(C)/CCCC(C)(O)C)=C(O)C=C2)O3)=O)C3=C1	Yes	Prenylated flavanone	J. Agric. Food Chem. 2007, 55, 7722–7725
	prokinawan	OC1=C(C/C=C(C)/CCCC(C)(O)C)C(O)=C(C(C[C@@H](C2=CC=C(O)C(O)=C2)O3)=O)C3=C1	Yes	Prenylated flavanone	J. Agric. Food Chem. 2007, 55, 7722–7725
	Propolin H (3'-geranyl naringenin)	OC1=CC(O)=C(C(C[C@@H](C2=CC(C/C=C(C)/CC/C=C(C)/C)=C(O)C=C2)O3)=O)C3=C1	Yes	Prenylated flavanone	J. Agric. Food Chem. 2007, 55, 7722–7725
Jordan	cinnamyl cinnamate	O=C(/C=C/C1=CC=CC=C1)OC/C=C/C2=CC=CC=C2		Phenylpropanoid	Natural Product Research, 2011, 25, 1312-1318
	tetracosanoic acid	OC(CCCCCCCCCCCCCCCCCCCCCCC)=O		Fatty acid	Natural Product Research, 2011, 25, 1312-1318
	techtochrysin	OC1=CC(OC)=CC2=C1C(C=C(C3=CC=CC=C3)O2)=O		Flavone	Natural Product Research, 2011, 25, 1312-1318
	3-methylethergalangin	OC1=CC2=C(C(C(OC)=C(C3=CC=CC=C3)O2)=O)C(O)=C1		Flavonol	Natural Product Research, 2011, 25, 1312-1318
	chrysin	OC1=CC2=C(C(C=C(C3=CC=CC=C3)O2)=O)C(O)=C1		Flavone	Natural Product Research, 2011, 25, 1312-1318
	galangin	O=C1C2=C(O)C=C(O)C=C2OC(C3=CC=CC=C3)=C1O		Flavonol	Natural Product Research, 2011, 25, 1312-1318
	genkwanin	O=C1C2=C(O)C=C(OC)C=C2OC(C3=CC=C(O)C=C3)=C1		Flavone	Natural Product Research, 2011, 25, 1312-1318
	apigenin	OC1=CC2=C(C(C=C(C3=CC=C(O)C=C3)O2)=O)C(O)=C1		Flavone	Natural Product Research, 2011, 25, 1312-1318
	alipinone	O=C1C2=C(O)C=C(OC)C=C2O[C@H](C3=CC=CC=C3)[C@H]1O	Yes	Flavonol	Natural Product Research, 2011, 25, 1312-1318
	naringenin	O=C1C2=C(O)C=C(O)C=C2O[C@H](C3=CC=C(O)C=C3)C1	Yes	Flavanone	Natural Product Research, 2011, 25, 1312-1318
	Pinocembrin	O=C1C2=C(O)C=C(O)C=C2O[C@H](C3=CC=CC=C3)C1	Yes	Flavanone	Natural Product Research, 2011, 25, 1312-1318
	pinobanksin-3-O-acetate	O=C1C2=C(O)C=C(O)C=C2O[C@H](C3=CC=CC=C3)[C@H]1OC(C)=O	Yes	Flavanonol	Natural Product Research, 2011, 25, 1312-1318
	agathodiol	C[C@@]12C(CCC([C@@H]2CC/C(C)=C/CO)=C)[C@](CO)(C)CCC1	Yes	Diterpene	Natural Product Research, 2011, 25, 1312-1318
	cryptomeridiol	[H][C@]1(C[C@H](C(C)(O)C)CC2)[C@](C)(O)CCC[C@@]12C	Yes	Sesquiterpene	Natural Product Research, 2011, 25, 1312-1318
	24-(Z)-3-oxolanosta-1,7,24-trien-26-oic acid	O=C1C=C[C@@]2(C)C(CC=C3C2CC[C@]4(C)[C@]3(C)CC[C@H]4[C@H](CC/C=C(C(O)=O)/C)C)C1(C)C	Yes	Triterpene	Natural Product Research, 2011, 25, 1312-1318
	24(Z)-1,3-dihydroxyeupha-7,24-dien-26-oic acid	O[C@H]1C[C@@H](O)[C@@]2(C)C(CC=C3C2CC[C@]4(C)[C@]3(C)CC[C@H]4[C@H](CC/C=C(C(O)=O)/C)C)C1(C)C	Yes	Triterpene	Natural Product Research, 2011, 25, 1312-1318
	24(Z)-3-hydroxyeupha-7,24-dien-26-oic acid	O[C@H]1CC[C@@]2(C)C(CC=C3C2CC[C@]4(C)[C@]3(C)CC[C@H]4[C@H](CC/C=C(C(O)=O)/C)C)C1(C)C	Yes	Triterpene	Natural Product Research, 2011, 25, 1312-1318
Korea	4'-methoxy-bavachromanol	COC1=CC=C(C(/C=C/C2=CC=C(O)C=C2)=O)C3=C1CC(O)C(C)(C)O3	No	Chalcone	Food Sci. Technol. Res., 2006, 12, 67-69
	laserpitin	O=C1OC2=C3C(OC(C)(C)[C@H](O)[C@@H]3OC(/C(C)=C\C)=O)=CC=C2C=C1	Yes	Coumarin	Food Sci. Technol. Res., 2006, 12, 67-69
	isolaserpitin	O=C1OC2=C3C(OC(C)(C)[C@H](OC(/C(C)=C\C)=O)[C@@H]3O)=CC=C2C=C1	Yes	Coumarin	Food Sci. Technol. Res., 2006, 12, 67-69
Myanmar	isomangiferolic acid	O[C@@H]1CC[C@@]2(C3)[C@](CC[C@]4([H])[C@@]23CC[C@@]5(C)[C@@]4(C)CC[C@@H]5[C@@H](CC/C=C(C)/C(O)=O)C)([H])C1(C)C	Yes	Triterpene	J. Nat. Prod. 2009, 72, 1283–1287
	mangiferolic acid	O[C@H]1CC[C@@]2(C3)[C@](CC[C@]4([H])[C@@]23CC[C@@]5(C)[C@@]4(C)CC[C@@H]5[C@@H](CC/C=C(C)/C(O)=O)C)([H])C1(C)C	Yes	Triterpene	J. Nat. Prod. 2009, 72, 1283–1287
	27-hydroxyisomangiferolic acid	O[C@@H]1CC[C@@]2(C3)[C@](CC[C@]4([H])[C@@]23CC[C@@]5(C)[C@@]4(C)CC[C@@H]5[C@@H](CC/C=C(CO)/C(O)=O)C)([H])C1(C)C	Yes	Triterpene	J. Nat. Prod. 2009, 72, 1283–1287
	27-hydroxymangiferolic acid	O[C@H]1CC[C@@]2(C3)[C@](CC[C@]4([H])[C@@]23CC[C@@]5(C)[C@@]4(C)CC[C@@H]5[C@@H](CC/C=C(CO)/C(O)=O)C)([H])C1(C)C	Yes	Triterpene	J. Nat. Prod. 2009, 72, 1283–1287
	22-hydroxyisomangiferolic acid	O[C@@H]1CC[C@@]2(C3)[C@](CC[C@]4([H])[C@@]23CC[C@@]5(C)[C@@]4(C)CC[C@@H]5[C@@H](C(O)C/C=C(C)/C(O)=O)C)([H])C1(C)C	Yes	Triterpene	J. Nat. Prod. 2009, 72, 1283–1287
	23-hydroxymangiferolic acid	O[C@H]1CC[C@@]2(C3)[C@](CC[C@]4([H])[C@@]23CC[C@@]5(C)[C@@]4(C)CC[C@@H]5[C@@H](CC(O)/C=C(C)/C(O)=O)C)([H])C1(C)C	Yes	Triterpene	J. Nat. Prod. 2009, 72, 1283–1287
	(24E)-3b-hydroxycycloart-24E-en-26-al	O[C@H]1CC[C@@]2(C3)[C@](CC[C@]4([H])[C@@]23CC[C@@]5(C)[C@@]4(C)CC[C@@H]5[C@@H](CC/C=C(C)/C([H])=O)C)([H])C1(C)C	Yes	Triterpene	J. Nat. Prod. 2009, 72, 1283–1287
	Mangiferonic acid	O=C1CC[C@@]2(C3)[C@](CC[C@]4([H])[C@@]23CC[C@@]5(C)[C@@]4(C)CC[C@@H]5[C@@H](CC/C=C(C)/C(O)=O)C)([H])C1(C)C	Yes	Triterpene	J. Nat. Prod. 2009, 72, 1283–1287
	27-hydroxymangiferonic acid	O=C1CC[C@@]2(C3)[C@](CC[C@]4([H])[C@@]23CC[C@@]5(C)[C@@]4(C)CC[C@@H]5[C@@H](CC/C=C(CO)/C(O)=O)C)([H])C1(C)C	Yes	Triterpene	J. Nat. Prod. 2009, 72, 1283–1287
	23-hydroxymangiferonic acid	O=C1CC[C@@]2(C3)[C@](CC[C@]4([H])[C@@]23CC[C@@]5(C)[C@@]4(C)CC[C@@H]5[C@@H](CC(O)/C=C(C)/C(O)=O)C)([H])C1(C)C	Yes	Triterpene	J. Nat. Prod. 2009, 72, 1283–1287
	28-hydroxymangiferonic acid	O=C1CC[C@@]2(C3)[C@](CC[C@]4([H])[C@@]23CC[C@@]5(C)[C@@]4(C)CC[C@@H]5[C@@H](CC/C=C(C)/C(O)=O)C)([H])[C@@]1(CO)C	Yes	Triterpene	J. Nat. Prod. 2009, 72, 1283–1287
	27,28-dihydroxymangiferonic acid	O=C1CC[C@@]2(C3)[C@](CC[C@]4([H])[C@@]23CC[C@@]5(C)[C@@]4(C)CC[C@@H]5[C@@H](CC/C=C(CO)/C(O)=O)C)([H])[C@@]1(CO)C	Yes	Triterpene	J. Nat. Prod. 2009, 72, 1283–1287
	3-oxo-cycloart-22Z,24E-dien-26-oic acid	O=C1CC[C@@]2(C3)[C@](CC[C@]4([H])[C@@]23CC[C@@]5(C)[C@@]4(C)CC[C@@H]5[C@@H](/C=C\C=C(C(O)=O)/C)C)([H])C1(C)C	Yes	Triterpene	J. Nat. Prod. 2009, 72, 1283–1287
	(2S)-5,7-dihydroxy-4'-methoxy-8,3'-diprenylflavanone	OC1=CC(O)=C(C(C[C@@H](C2=CC=C(OC)C(C/C=C(C)/C)=C2)O3)=O)C3=C1C/C=C(C)/C	Yes	Prenylated flavanone	J. Nat. Prod. 2009, 72, 1283–1287
	3’,8-diprenylnaringenin	OC1=CC(O)=C(C(C[C@@H](C2=CC=C(O)C(C/C=C(C)/C)=C2)O3)=O)C3=C1C/C=C(C)/C	Yes	Prenylated flavanone	J. Nat. Prod. 2009, 72, 1283–1287
	(2S)-5,7-dihydroxy-4'-methoxy-8-prenylflavanone	OC1=CC(O)=C(C(C[C@@H](C2=CC=C(OC)C=C2)O3)=O)C3=C1C/C=C(C)/C	Yes	Prenylated flavanone	J. Nat. Prod. 2009, 72, 1283–1287
	8-prenylnaringenin	OC1=CC(O)=C(C(C[C@@H](C2=CC=C(O)C=C2)O3)=O)C3=C1C/C=C(C)/C	Yes	Prenylated flavanone	J. Nat. Prod. 2009, 72, 1283–1287
Nepal	(2S,4R,5S)-4-hydroxy-5-methoxy-2-((R)-1-phenylallyl)cyclohexan-1-one	C=C[C@](C1=CC=CC=C1)([H])[C@]2([H])C[C@@H](O)[C@@H](OC)CC2=O	Yes	Dalbergione	J. Nat. Prod. 2005, 68, 858-864
	(2S,4R,5S)-4-hydroxy-5-methoxy-2-((S)-1-phenylallyl)cyclohexan-1-one	C=C[C@@](C1=CC=CC=C1)([H])[C@]2([H])C[C@@H](O)[C@@H](OC)CC2=O	Yes	Dalbergione	J. Nat. Prod. 2005, 68, 858-864
	(2R,4R,6R)-4-hydroxy-2-methoxy-6-((S)-1-phenylallyl)cyclohexan-1-one	C=C[C@@](C1=CC=CC=C1)([H])[C@@]2([H])C[C@@H](O)C[C@@H](OC)C2=O	Yes	Dalbergione	J. Nat. Prod. 2005, 68, 858-864
	(1R,2S,4S,5S)-2-methoxy-5-((R)-1-phenylallyl)cyclohexane-1,4-diol	C=C[C@](C1=CC=CC=C1)([H])[C@]2([H])C[C@@H](O)[C@@H](OC)C[C@@H]2O	Yes	Dalbergione	J. Nat. Prod. 2005, 68, 858-864
	(4R,6S)-4-hydroxy-6-(1-phenylallyl)cyclohex-2-en-1-one	C=CC(C1=CC=CC=C1)[C@]2([H])C[C@@H](O)C=CC2=O	Yes	Dalbergione	J. Nat. Prod. 2005, 68, 858-864
	(4R,6R)-4-hydroxy-6-(1-phenylallyl)cyclohex-2-en-1-one	C=CC(C1=CC=CC=C1)[C@@]2([H])C[C@@H](O)C=CC2=O	Yes	Dalbergione	J. Nat. Prod. 2005, 68, 858-864
	(4S,6S)-4-hydroxy-3-methoxy-6-(1-phenylallyl)cyclohex-2-en-1-one	C=CC(C1=CC=CC=C1)[C@]2([H])C[C@H](O)C(OC)=CC2=O	Yes	Dalbergione	J. Nat. Prod. 2005, 68, 858-864
	(S)-4-(1-phenylallyl)benzene-1,3-diol	C=C[C@](C1=CC=CC=C1)([H])C2=CC=C(O)C=C2O	Yes	Dalbergiquinol	J. Nat. Prod. 2005, 68, 858-864
	(S)-4-(1-phenylallyl)benzene-1,2-diol	C=C[C@](C1=CC=CC=C1)([H])C2=CC=C(O)C(O)=C2	Yes	Dalbergiquinol	J. Nat. Prod. 2005, 68, 858-864
	4-cinnamyl-4-hydroxy-3-methoxycyclohex-2-en-1-one	O=C1C=C(OC)C(C/C=C/C2=CC=CC=C2)(O)CC1	No	Chalcone	J. Nat. Prod. 2005, 68, 858-864
	(S)-4-methoxydalbergione	COC1=CC(C([C@H](C2=CC=CC=C2)C=C)=CC1=O)=O	Yes	Dalbergione	J. Nat. Prod. 2005, 68, 858-864
	cearoin	COC1=C(O)C=C(C(C2=CC=CC=C2)=O)C(O)=C1		Benzophenone	J. Nat. Prod. 2005, 68, 858-864
	9-hydroxy-6,7-dimethoxydalbergiquinol	C=CC(C1=CC=CC=C1)C2=CC(OC)=C(OC)C=C2O	No	Dalbergiquinol	J. Nat. Prod. 2005, 68, 858-864
	obtusaquinol	OC1=C(OC)C=C(C(C(C=C)C2=CC=CC=C2)=C1)O	No	Dalbergiquinol	J. Nat. Prod. 2005, 68, 858-864
	isoliquiritigenin	OC(C=C1)=CC(O)=C1C(/C=C/C2=CC=C(O)C=C2)=O		Chalcone	J. Nat. Prod. 2005, 68, 858-864
	medicarpin	OC1=CC2=C([C@@]3([H])OC4=C(C=CC(OC)=C4)[C@@]3([H])CO2)C=C1	Yes	Pterocarpan	J. Nat. Prod. 2005, 68, 858-864
	vesticarpan	OC1=CC2=C([C@@]3([H])OC4=C(C=CC(OC)=C4O)[C@@]3([H])CO2)C=C1	Yes	Pterocarpan	J. Nat. Prod. 2005, 68, 858-864
	4-hydroxymedicarpin	OC(C=CC1=C2OC[C@@]3([H])[C@]1([H])OC4=C3C=CC(OC)=C4)=C2O	Yes	Pterocarpan	J. Nat. Prod. 2005, 68, 858-864
	(S)-3'-hydroxy-4-methoxydalbergione	C=C[C@](C1=CC=CC(O)=C1)([H])C2=CC(C(OC)=CC2=O)=O	Yes	Dalbergione	J Nat Med, 2007, 6, 73–76
	(S)-3',4'-dihydroxy-4-methoxydalbergione	C=C[C@](C1=CC=C(O)C(O)=C1)([H])C2=CC(C(OC)=CC2=O)=O	Yes	Dalbergione	J Nat Med, 2007, 6, 73–76
	xenognosin B	O=C1C2=CC=C(O)C=C2OC=C1C3=CC=C(OC)C=C3O		Isoflavone	J Nat Med, 2007, 6, 73–76
	Formononetin	O=C1C2=CC=C(O)C=C2OC=C1C3=CC=C(OC)C=C3		Isoflavone	J Nat Med, 2007, 6, 73–76
	(2R)-3',4',6-trihydroxy-7-methoxyflavanone	O=C1C2=CC(O)=C(OC)C=C2O[C@@H](C3=CC(O)=C(O)C=C3)C1	Yes	Flavanone	J Nat Med, 2007, 6, 73–76
	Liquiritigenin	O=C1C2=CC=C(O)C=C2O[C@H](C3=CC=C(O)C=C3)C1	Yes	Flavanone	J Nat Med, 2007, 6, 73–76
	(2S)-Butin	O=C1C2=CC=C(O)C=C2O[C@H](C3=CC=C(O)C(O)=C3)C1	Yes	Flavanone	J Nat Med, 2007, 6, 73–76
	Butein	O=C(/C=C/C1=CC(O)=C(O)C=C1)C2=CC=C(O)C=C2O		Chalcone	J Nat Med, 2007, 6, 73–76
	(2R,3R)-3,6,7-trihydroxyflavanone	O=C1C2=CC(O)=C(O)C=C2O[C@H](C3=CC=CC=C3)[C@H]1O	Yes	Flavanonol	Chem. Pharm. Bull., 2007, 55, 926—929
	3,6-diol-5-methoxyflavan	OC1=CC=C2C(CC(O)C(C3=CC=CC=C3)O2)=C1OC	No	Flavanol	Chem. Pharm. Bull., 2007, 55, 926—929
	5'-methoxy-7,3',4'-trihydroxyisoflavone	O=C1C2=CC=C(O)C=C2OC=C1C3=CC(OC)=C(O)C(O)=C3		Isoflavone	Chem. Pharm. Bull., 2007, 55, 926—929
	4'-methoxy-6,7,3'-trihydroxyisoflavone	O=C1C2=CC(O)=C(O)C=C2OC=C1C3=CC=C(OC)C(O)=C3		Isoflavone	Chem. Pharm. Bull., 2007, 55, 926—929
	4-Methoxydalbergiquinol	C=C[C@@H](C1=CC=CC=C1)C2=CC=C(OC)C=C2	Yes	Dalbergiquinol	Chem. Pharm. Bull., 2007, 55, 926—929
	7,3'-dihydroxy-6,5'-dimethoxyisoflavone	O=C1C2=CC(OC)=C(O)C=C2OC=C1C3=CC(OC)=CC(O)=C3		Isoflavone	Chem. Pharm. Bull., 2007, 55, 926—929
	Odoratin	OC1=C(OC)C=CC(C(C(C2=C3)=O)=COC2=CC(O)=C3OC)=C1		Isoflavone	Chem. Pharm. Bull., 2007, 55, 926—929
	Plathymenin	OC1=C(C=CC(C2OC(C(C(C2)=O)=C3)=CC(O)=C3O)=C1)O	No	Flavanone	Chem. Pharm. Bull., 2007, 55, 926—929
	Pinostrobin	COC1=CC(O)=C2C(O[C@H](C3=CC=CC=C3)CC2=O)=C1	Yes	Flavanone	Chem. Pharm. Bull., 2007, 55, 926—929
	(2S)-7-Hydroxyflavanone	OC1=CC(O)=C2C(O[C@H](C3=CC=CC=C3)CC2=O)=C1	Yes	Flavanone	Chem. Pharm. Bull., 2007, 55, 926—929
	chrysin	O=C1C2=C(O)C=C(O)C=C2OC(C3=CC=CC=C3)=C1		Flavone	International Immunopharmacology, 2015, 25, 189-198
Oman	7-O-methyl-8-prenylnaringenin	O=C(C[C@@H](C1=CC=C(O)C=C1)O2)C3=C2C(C/C=C(C)/C)=C(OC)C=C3O	Yes	Prenylated flavanone	Chem. Cent. J., 2013, 7, 158
	3’,8-diprenylnaringenin	O=C(C[C@@H](C1=CC=C(O)C(C/C=C(C)/C)=C1)O2)C3=C2C(C/C=C(C)/C)=C(O)C=C3O	Yes	Prenylated flavanone	Chem. Cent. J., 2013, 7, 158
	fisetinidol	OC1=CC2=C(C[C@H](O)[C@@H](C3=CC(O)=C(O)C=C3)O2)C=C1	Yes	Flavanol	Chem. Cent. J., 2013, 7, 158
	2,3-trans-3,4-trans-mollisacacidin	OC1=CC2=C([C@@H](O)[C@H](O)[C@@H](C3=CC(O)=C(O)C=C3)O2)C=C1	No	Flavanol	Chem. Cent. J., 2013, 7, 158
	2,3-trans-3,4-cis-mollisacacidin	OC1=CC2=C([C@H](O)[C@H](O)[C@@H](C3=CC(O)=C(O)C=C3)O2)C=C1	No	Flavanol	Chem. Cent. J., 2013, 7, 158
Saudi Arabia	fisetinidol	O[C@H]1CC2=CC=C(O)C=C2O[C@@H]1C3=CC=C(O)C(O)=C3	Yes	Flavanol	Phytochem. Lett., 2014, 10, 160-163
	psiadiarabin	OC1=C(C2=CC(OC)=C(OC)C(O)=C2OC)OC3=CC(OC)=C(OC)C(O)=C3C1=O		Flavonol	Phytochem. Lett., 2014, 10, 160-163
	propsiadin	O=C1C[C@](C)(CO)[C@@]([C@@H](O)C[C@@]2(CC3=C)[C@]4([H])CC[C@H]3C2)([H])[C@]4(C)C1	Yes	Diterpene	Phytochem. Lett., 2014, 10, 160-163
	psiadin	O=C1CC(CO)(CO)[C@@](CC[C@@]2(CC3=C)[C@]4([H])CC[C@H]3C2)([H])[C@]4(C)C1	Yes	Diterpene	Phytochem. Lett., 2014, 10, 160-163
Taiwan	Propolin A	OC1=CC(O)=C(C(C[C@@H](C2=CC=C(O)C(O)=C2C/C=C(C)/CCCC(C)(O)C)O3)=O)C3=C1	Yes	Prenylated flavanone	J. Nat. Prod. 2003, 66, 503-506
	Propolin B	OC1=CC(O)=C(C(C[C@@H](C2=CC(C/C=C(C)/CCCC(C)(O)C)=C(O)C(O)=C2)O3)=O)C3=C1	Yes	Prenylated flavanone	J. Nat. Prod. 2003, 66, 503-506
	Propolin C	OC1=C(C/C=C(C)/CC/C=C(C)/C)C(O)=C(C(C[C@@H](C2=CC=C(O)C(O)=C2)O3)=O)C3=C1	Yes	Prenylated flavanone	Biochemical Pharmacology, 2004, 67, 53-66
	osthenol acetate	O=C1OC2=C(C/C=C(C)/C)C(OC(C)=O)=CC=C2C=C1		Coumarin	J. Agric. Food Chem. 2007, 55, 7366-7376
	Propolin D	OC1=CC(O)=C(C(C[C@@H](C2=CC=C(O)C(O)=C2C/C=C(C)/CC/C=C(C)/C)O3)=O)C3=C1	Yes	Prenylated flavanone	J. Agric. Food Chem. 2007, 55, 7366-7376
	Propolin F	OC1=CC(O)=C(C(C[C@@H](C2=CC(C/C=C(C)/CC/C=C(C)/C)=C(O)C(O)=C2)O3)=O)C3=C1	Yes	Prenylated flavanone	J. Agric. Food Chem. 2007, 55, 7366-7376
	Propolin G (nymphaeol C)	OC1=C(C/C=C(C)/C)C(O)=C(C(C[C@@H](C2=CC=C(O)C(O)=C2C/C=C(C)/CC/C=C(C)/C)O3)=O)C3=C1	Yes	Prenylated flavanone	J. Agric. Food Chem. 2007, 55, 7366-7376
Thailand	(7"S)-8-[1-(4'-hydroxy-3'-methoxyphenyl)prop-2-en-1-yl]-(2S)-pinocembrin	C=CC(C1=C(O)C=C(O)C2=C1O[C@H](C3=CC=CC=C3)CC2=O)C4=CC(OC)=C(O)C=C4	Yes	Phenylallyl flavanone	Fitoterapia, 2013, 88, 96–100
	(E)-cinnamyl-(E)-cinnamylidenate	O=C(OC/C=C/C1=CC=CC=C1)/C=C/C=C/C2=CC=CC=C2		Phenylpropanoid	Fitoterapia, 2013, 88, 96–100
	(E)-cinnamyl-(E)-p-methoxycinnamate	COC1=CC=C(/C=C/C(OC/C=C/C2=CC=CC=C2)=O)C=C1		Phenylpropanoid	Fitoterapia, 2013, 88, 96–100
	(E)-Cinnamyl-(E)-cinnamate	O=C(OC/C=C/C1=CC=CC=C1)/C=C/C2=CC=CC=C2		Phenylpropanoid	Fitoterapia, 2013, 88, 96–100
	(E)-cinnamyl (E)-ferulate	OC1=C(OC)C=C(/C=C/C(OC/C=C/C2=CC=CC=C2)=O)C=C1		Phenylpropanoid	Fitoterapia, 2013, 88, 96–100
	(E) cinnamyl (E)-p-coumarate	OC1=CC=C(/C=C/C(OC/C=C/C2=CC=CC=C2)=O)C=C1		Phenylpropanoid	Fitoterapia, 2013, 88, 96–100
	phenethyl caffeate	OC1=C(O)C=C(/C=C/C(OCCC2=CC=CC=C2)=O)C=C1		Phenylpropanoid	Fitoterapia, 2013, 88, 96–100
	phenethyl ferulate	OC1=C(OC)C=C(/C=C/C(OCCC2=CC=CC=C2)=O)C=C1		Phenylpropanoid	Fitoterapia, 2013, 88, 96–100
	benzyl (E)-ferulate	OC1=C(OC)C=C(/C=C/C(OCC2=CC=CC=C2)=O)C=C1		Phenylpropanoid	Fitoterapia, 2013, 88, 96–100
	benzyl (E)-p-coumarate	OC1=CC=C(/C=C/C(OCC2=CC=CC=C2)=O)C=C1		Phenylpropanoid	Fitoterapia, 2013, 88, 96–100
	benzyl (E)-isoferulate	O=C(OCC1=CC=CC=C1)/C=C/C2=CC(O)=C(OC)C=C2		Phenylpropanoid	Fitoterapia, 2013, 88, 96–100
	(2S)-pinostrobin	O=C1C2=C(O)C=C(OC)C=C2O[C@H](C3=CC=CC=C3)C1	Yes	Flavanone	Fitoterapia, 2013, 88, 96–100
	(2S)-pinocembrin	O=C1C2=C(O)C=C(O)C=C2O[C@H](C3=CC=CC=C3)C1	Yes	Flavanone	Fitoterapia, 2013, 88, 96–100
	3-acetylalipinone	O=C1C2=C(O)C=C(OC)C=C2O[C@H](C3=CC=CC=C3)[C@H]1OC(C)=O	Yes	Flavanonol	Fitoterapia, 2013, 88, 96–100
	(2R,3R)-pinobanksin-3-acetate	O=C1C2=C(O)C=C(O)C=C2O[C@H](C3=CC=CC=C3)[C@H]1OC(C)=O	Yes	Flavanonol	Fitoterapia, 2013, 88, 96–100
	(2R,3R)-pinobanksin-3-isobutyrate	O=C1C2=C(O)C=C(O)C=C2O[C@H](C3=CC=CC=C3)[C@H]1OC(C(C)C)=O	Yes	Flavanonol	Fitoterapia, 2013, 88, 96–100
	(2R,3R)-pinobanksin-3-(2-methyl)-butyrate	O=C1C2=C(O)C=C(O)C=C2O[C@H](C3=CC=CC=C3)[C@H]1OC(C(C)CC)=O	Yes	Flavanonol	Fitoterapia, 2013, 88, 96–100
	(2R,3R)-pinobanksin 3-propanoate	O=C1C2=C(O)C=C(O)C=C2O[C@H](C3=CC=CC=C3)[C@H]1OC(CC)=O	Yes	Flavanonol	Fitoterapia, 2013, 88, 96–100
	techtochrysin	O=C1C2=C(O)C=C(OC)C=C2OC(C3=CC=CC=C3)=C1	Yes	Flavone	Fitoterapia, 2013, 88, 96–100
	chrysin	O=C1C2=C(O)C=C(O)C=C2OC(C3=CC=CC=C3)=C1	Yes	Flavone	Fitoterapia, 2013, 88, 96–100
	izalpinin	O=C1C2=C(O)C=C(OC)C=C2OC(C3=CC=CC=C3)=C1O	Yes	Flavonol	Fitoterapia, 2013, 88, 96–100
	mangiferolic acid	O[C@H]1CC[C@@]2(C3)[C@](CC[C@]4([H])[C@@]23CC[C@@]5(C)[C@@]4(C)CC[C@@H]5[C@@H](CC/C=C(C)/C(O)=O)C)([H])C1(C)C	Yes	Triterpene	Chiang Mai J. Sci. 2017, 44, 438-448
	isomangiferolic acid	O[C@@H]1CC[C@@]2(C3)[C@](CC[C@]4([H])[C@@]23CC[C@@]5(C)[C@@]4(C)CC[C@@H]5[C@@H](CC/C=C(C)/C(O)=O)C)([H])C1(C)C	Yes	Triterpene	Chiang Mai J. Sci. 2017, 44, 438-448
	Ambolic acid	O[C@H]1CC[C@@]2(C3)[C@](CC[C@]4([H])[C@@]23CC[C@@]5(C)[C@@]4(C)CC[C@@H]5[C@@H](CCC(C(C)C(O)=O)=C)C)([H])C1(C)C	Yes	Triterpene	Chiang Mai J. Sci. 2017, 44, 438-448
	27-hydroxyisomangiferolic acid	O[C@@H]1CC[C@@]2(C3)[C@](CC[C@]4([H])[C@@]23CC[C@@]5(C)[C@@]4(C)CC[C@@H]5[C@@H](CC/C=C(CO)/C(O)=O)C)([H])C1(C)C	Yes	Triterpene	Chiang Mai J. Sci. 2017, 44, 438-448
	Cycloartenol	O[C@H]1CC[C@@]2(C3)[C@](CC[C@]4([H])[C@@]23CC[C@@]5(C)[C@@]4(C)CC[C@@H]5[C@@H](CC/C=C(C)/C)C)([H])C1(C)C	Yes	Triterpene	Chiang Mai J. Sci. 2017, 44, 438-448
Bulgaria	Pinocembrin	O=C1C2=C(O)C=C(O)C=C2O[C@H](C3=CC=CC=C3)C1	Yes	Flavanone	J. Nat. Prod.1983, 46, 4471-474
	Galangin	OC1=CC(O)=C(C(C(O)=C(C2=CC=CC=C2)O3)=O)C3=C1		Flavonol	J. Nat. Prod.1983, 46, 4471-474
	Chrysin	OC1=CC(O)=C(C(C=C(C2=CC=CC=C2)O3)=O)C3=C1		Flavone	J. Nat. Prod.1983, 46, 4471-474
	Techtochrysin	OC1=C(C(C=C(C2=CC=CC=C2)O3)=O)C3=CC(OC)=C1		Flavone	J. Nat. Prod.1983, 46, 4471-474
	Quercetin	OC1=CC(O)=C(C(C(O)=C(C2=CC(O)=C(O)C=C2)O3)=O)C3=C1		Flavonol	J. Nat. Prod.1983, 46, 4471-474
	Isorhamnetin	OC1=CC(O)=C(C(C(O)=C(C2=CC(OC)=C(O)C=C2)O3)=O)C3=C1		Flavonol	J. Nat. Prod.1983, 46, 4471-474
	Kaempferol	OC1=CC(O)=C(C(C(O)=C(C2=CC=C(O)C=C2)O3)=O)C3=C1		Flavonol	J. Nat. Prod.1983, 46, 4471-474
	3,7-Dihydroxy-5-methoxyflavanone	OC1=CC(OC)=C(C(C(O)C(C2=CC=CC=C2)O3)=O)C3=C1	No	Flavonol	J. Nat. Prod.1983, 46, 4471-474
	2,5-Dihydroxy-7-methoxyflavanone	OC1=C(C(CC(C2=CC=CC=C2)(O)O3)=O)C3=CC(OC)=C1	No	Flavanone	J. Nat. Prod.1983, 46, 4471-474
Greece	agathodiol	C=C1CCC2[C@](CO)(C)CCC[C@]2(C)[C@H]1CC/C(C)=C/CO	Yes	Diterpene	J Med Food, 2010, 13, 286–290
	13-epi-cupressic acid	C[C@]1(C(O)=O)CCC[C@@]2(C)C1CCC([C@@H]2CC[C@](O)(C)C=C)=C	Yes	Diterpene	J Med Food, 2010, 13, 286–290
	isocupressic acid	C=C1CCC2[C@](C(O)=O)(C)CCC[C@]2(C)[C@H]1CC/C(C)=C/CO	Yes	Diterpene	J Med Food, 2010, 13, 286–290
	13-epi-torulosal	C[C@]1(C([H])=O)CCC[C@@]2(C)C1CCC([C@@H]2CC[C@](O)(C)C=C)=C	Yes	Diterpene	J Med Food, 2010, 13, 286–290
	isoagatholal	C=C1CCC2[C@](C([H])=O)(C)CCC[C@]2(C)[C@H]1CC/C(C)=C/CO	Yes	Diterpene	J Med Food, 2010, 13, 286–290
	manool	C=C1CCC2C(C)(C)CCC[C@]2(C)[C@H]1CC[C@@](C=C)(C)O	Yes	Diterpene	J Med Food, 2010, 13, 286–290
	pinostrobin	O=C(C[C@@H](C1=CC=CC=C1)O2)C3=C2C=C(OC)C=C3O	Yes	Flavanone	J Med Food, 2010, 13, 286–290
	7-prenylpinocembrin	O=C(C[C@@H](C1=CC=CC=C1)O2)C3=C2C=C(OC/C=C(C)/C)C=C3O	Yes	Prenylated flavanone	J Med Food, 2010, 13, 286–290
	7-prenylstrobopinin	O=C(C[C@@H](C1=CC=CC=C1)O2)C3=C2C=C(OC/C=C(C)/C)C(C)=C3O	Yes	Prenylated flavanone	J Med Food, 2010, 13, 286–290
	totarol	C[C@@]12[C@](CCC3=C2C=CC(O)=C3C(C)C)([H])C(C)(C)CCC1	Yes	Diterpene	Planta Med. 2004, 70, 515-519
	Chrysin	OC1=CC(O)=C(C(C=C(C2=CC=CC=C2)O3)=O)C3=C1		Flavone	Planta Med. 2004, 70, 515-519
	benzoic acid	OC(C1=CC=CC=C1)=O		Phenolic	Planta Med. 2004, 70, 515-519
	caffeic acid	O=C(O)/C=C/C1=CC(O)=C(O)C=C1		Phenylpropanoid	Planta Med. 2004, 70, 515-519
	p-coumaric acid	O=C(O)/C=C/C1=CC=C(O)C=C1		Phenylpropanoid	Planta Med. 2004, 70, 515-519
	pinocembrin	O=C1C2=C(O)C=C(O)C=C2O[C@H](C3=CC=CC=C3)C1	Yes	Flavanone	Planta Med. 2004, 70, 515-519
	sakuranetin	O=C1C2=C(O)C=C(OC)C=C2O[C@H](C3=CC=C(O)C=C3)C1	Yes	Flavanone	Planta Med. 2004, 70, 515-519
	pinobanksin	O=C1C2=C(O)C=C(O)C=C2O[C@H](C3=CC=CC=C3)[C@H]1O	Yes	Flavanonol	Planta Med. 2004, 70, 515-519
	pinobanksin-5-methyl ether	O=C1C2=C(OC)C=C(O)C=C2O[C@H](C3=CC=CC=C3)[C@H]1O	Yes	Flavanonol	Planta Med. 2004, 70, 515-519
	13-epi-torulosol	C[C@]1(CO)CCC[C@@]2(C)C1CCC([C@@H]2CC[C@@](C)(O)C=C)=C	Yes	Diterpene	Planta Med. 2004, 70, 515-519
	copalol	C[C@@]12C(CCC([C@@H]2CC/C(C)=C/CO)=C)C(C)(C)CCC1	Yes	Diterpene	Planta Med. 2004, 70, 515-519
	labda-8(17),13E-dien-19-carboxy-15-yl oleate	C[C@]1(C(O)=O)CCC[C@@]2(C)C1CCC([C@@H]2CC/C(C)=C/COC(CCCCCCC/C=C\CCCCCCCC)=O)=C	Yes	Diterpene	Phytochemistry, 2009, 70, 1262–1271
	labda-8(17),13E-dien-19-carboxy-15-ylpalmitate	C[C@]1(C(O)=O)CCC[C@@]2(C)C1CCC([C@@H]2CC/C(C)=C/COC(CCCCCCCCCCCCCCC)=O)=C	Yes	Diterpene	Phytochemistry, 2009, 70, 1262–1271
	3-oxototarol	C[C@@]12[C@](CCC3=C2C=CC(O)=C3C(C)C)([H])C(C)(C)C(CC1)=O	Yes	Diterpene	Phytochemistry, 2009, 70, 1262–1271
	3,4-seco-cycloart-12-hydroxy-4(28),24-dien-3-oic acid	CC(C1[C@@](CCC(O)=O)(C2)[C@@]32[C@@]([C@@](CC[C@@H]4[C@@H](CC/C=C(C)/C)C)(C)[C@]4(C)[C@H](O)C3)([H])CC1)=C	Yes	Triterpene	Phytochemistry, 2009, 70, 1262–1271
	cycloart-3,7-dihydroxy-24-en-28-oic acid	[H][C@@]12[C@@H](O)CC3[C@](C4)(CC[C@H](O)[C@]3(C)C(O)=O)[C@]14C[C@@H](O)[C@@]5(C)[C@@]2(C)CC[C@@H]5[C@@H](CC/C=C(C)/C)C	Yes	Triterpene	Phytochemistry, 2009, 70, 1262–1271
	pimaric acid	C[C@@]12C(CCC3=C[C@@](C=C)(C)CC[C@@H]32)[C@](C(O)=O)(C)CCC1	Yes	Diterpene	Phytochemistry, 2009, 70, 1262–1271
	trans-communal	C[C@@]12C(CCC([C@@H]2C/C=C(C)/C=C)=C)[C@](C([H])=O)(C)CCC1	Yes	Diterpene	Phytochemistry, 2009, 70, 1262–1271
	trans-communic acid	C[C@@]12C(CCC([C@@H]2C/C=C(C)/C=C)=C)[C@](C(O)=O)(C)CCC1	Yes	Diterpene	Phytochemistry, 2009, 70, 1262–1271
	junicedric acid	C[C@]1(C(O)=O)CCC[C@@]2(C)C1CCC([C@@H]2CCC(C)CC(O)=O)=C	Yes	Diterpene	Phytochemistry, 2009, 70, 1262–1271
	15-oxolabda-8(17),13E-dien-19-oic acid	C[C@]1(C(O)=O)CCC[C@@]2(C)C1CCC([C@@H]2CC/C(C)=C/C=O)=C	Yes	Diterpene	Phytochemistry, 2009, 70, 1262–1271
	15-oxolabda-8(17),13Z-dien-19-oic acid	C[C@]1(C(O)=O)CCC[C@@]2(C)C1CCC([C@@H]2CC/C(C)=C\C=O)=C	Yes	Diterpene	Phytochemistry, 2009, 70, 1262–1271
	13-epi-manool	C[C@]12CCCC(C)(C)[C@@H]1CCC([C@@H]2CC[C@@](C=C)(O)C)=C	Yes	Diterpene	Phytochemistry, 2009, 70, 1262–1271
	isorhamnetin-3-O-rutinoside	CC1C(O)C(O)C(O)C(OCC2C(O)C(O)C(O)C(OC3=C(C4=CC(OC)=C(O)C=C4)OC5=CC(O)=CC(O)=C5C3=O)O2)O1		Flavone	Phytochemistry, 2009, 70, 1262–1271
	15-acetoxyisocupressic acid	C[C@]1(C(O)=O)CCC[C@@]2(C)C1CCC([C@@H]2CC/C(C)=C/COC(C)=O)=C	Yes	Diterpene	Phytochemistry, 2009, 70, 1262–1271
	14,15-dinor-13-oxo-8(17)-labden-19-oic acid	C[C@]1(C(O)=O)CCC[C@@]2(C)C1CCC([C@@H]2CCC(C)=O)=C	Yes	Diterpene	Phytochemistry, 2009, 70, 1262–1271
Italy	isocupressic acid	C=C1CCC2[C@](C(O)=O)(C)CCC[C@]2(C)[C@H]1CC/C(C)=C/CO	Yes	Diterpene	Revista Italiana Eppos, 2003, 13, 3-8
	15-acetoxyisocupressic acid	C=C1CCC2[C@](C)(CCC[C@@]2([C@H]1CC/C(C)=C/COC(C)=O)C)C(O)=O	Yes	Diterpene	Revista Italiana Eppos, 2003, 13, 3-8
	copalol	C=C1CCC2C(C)(C)CCC[C@]2(C)[C@H]1CC/C(C)=C/CO	Yes	Diterpene	Revista Italiana Eppos, 2003, 13, 3-8
	trans-communic acid	C=C1CCC2[C@](C)(CCC[C@@]2([C@H]1C/C=C(C=C)\C)C)C(O)=O	Yes	Diterpene	Revista Italiana Eppos, 2003, 13, 3-8
	cis-communic acid	C=C1CCC2[C@](C)(CCC[C@@]2([C@H]1C/C=C(C)\C=C)C)C(O)=O	Yes	Diterpene	Revista Italiana Eppos, 2003, 13, 3-8
Malta	2-acetoxy-6-p-methoxybenzoyl jaeschkeanadiol	C[C@@]12C([C@@H](OC(C3=CC=C(OC)C=C3)=O)CC(C)=CC2)[C@@](C(C)C)(O)CC1OC(C)=O	Yes	Sesquiterpene	Food Chemistry, 2011, 126, 1431–1435
	2-acetoxy-6-p-hydroxybenzoyl jaeschkeanadiol	C[C@@]12C([C@@H](OC(C3=CC=C(O)C=C3)=O)CC(C)=CC2)[C@@](C(C)C)(O)CC1OC(C)=O	Yes	Sesquiterpene	Food Chemistry, 2011, 126, 1431–1435
Netherland	chrysin	OC1=CC(O)=C(C(C=C(C2=CC=CC=C2)O3)=O)C3=C1		Flavone	J. Ethnopharmacol., 2002, 80, 67-73
	galangin 7-methyl ether	OC1=C(C(C(O)=C(C2=CC=CC=C2)O3)=O)C3=CC(OC)=C1		Flavonol	J. Ethnopharmacol., 2002, 80, 67-73
	pinobanksin	OC1=CC(O)=C(C([C@H](O)[C@@H](C2=CC=CC=C2)O3)=O)C3=C1	Yes	Flavanonol	J. Ethnopharmacol., 2002, 80, 67-73
	pinobanksin 5-methyl ether	OC1=CC(OC)=C(C([C@H](O)[C@@H](C2=CC=CC=C2)O3)=O)C3=C1	Yes	Flavanonol	J. Ethnopharmacol., 2002, 80, 67-73
	cinnamic acid	OC(/C=C/C1=CC=CC=C1)=O		Phenylpropanoid	J. Ethnopharmacol., 2002, 80, 67-73
	ferulic acid	OC(/C=C/C1=CC=C(O)C(OC)=C1)=O		Phenylpropanoid	J. Ethnopharmacol., 2002, 80, 67-73
	3,4-dimethoxycinnamic acid	OC(/C=C/C1=CC=C(OC)C(OC)=C1)=O		Phenylpropanoid	J. Ethnopharmacol., 2002, 80, 67-73
	benzyl caffeate	O=C(OCC1=CC=CC=C1)/C=C/C2=CC=C(O)C(O)=C2		Phenylpropanoid	J. Ethnopharmacol., 2002, 80, 67-73
	cinnamyl caffeate	O=C(OC/C=C/C1=CC=CC=C1)/C=C/C2=CC=C(O)C(O)=C2		Phenylpropanoid	J. Ethnopharmacol., 2002, 80, 67-73
	2-acetyl-1,3-di-p-coumaroylglycerol	OC1=CC=C(/C=C/C(OCC(OC(C)=O)COC(/C=C/C2=CC=C(O)C=C2)=O)=O)C=C1	No	Phenylpropanoid	J. Ethnopharmacol., 2002, 80, 67-73
	2-acetyl-1-p-coumaroyl-3-feruloylglycerol	OC1=C(OC)C=C(/C=C/C(OCC(OC(C)=O)COC(/C=C/C2=CC=C(O)C=C2)=O)=O)C=C1	No	Phenylpropanoid	J. Ethnopharmacol., 2002, 80, 67-73
	benzyl alcohol	OCC1=CC=CC=C1		Phenolic	J. Ethnopharmacol., 2002, 80, 67-73
	phenyl ethanol	OCCC1=CC=CC=C1		Phenolic	J. Ethnopharmacol., 2002, 80, 67-73
	cinnamyl alcohol	OC/C=C/C1=CC=CC=C1		Phenylpropanoid	J. Ethnopharmacol., 2002, 80, 67-73
	caffeic acid	OC(/C=C/C1=CC=C(O)C(O)=C1)=O		Phenylpropanoid	J. Ethnopharmacol., 2002, 80, 67-73
Russia	Acacetin	O=C1C2=C(O)C=C(O)C=C2OC(C3=CC=C(OC)C=C3)=C1		Flavone	Apidologie, 2000, 31, 3–15
	Apigenin	O=C1C2=C(O)C=C(O)C=C2OC(C3=CC=C(O)C=C3)=C1		Flavone	Apidologie, 2000, 31, 3–15
	Ermanin	O=C1C2=C(O)C=C(O)C=C2OC(C3=CC=C(OC)C=C3)=C1OC		Flavonol	Apidologie, 2000, 31, 3–15
	Rhamnocitrin	O=C1C2=C(O)C=C(OC)C=C2OC(C3=CC=C(O)C=C3)=C1O		Flavonol	Apidologie, 2000, 31, 3–15
	Kaempferide	O=C1C2=C(O)C(OC)=C(O)C=C2OC(C3=CC=C(OC)C=C3)=C1O		Flavonol	Apidologie, 2000, 31, 3–15
	Acetoxy-betulenol	CC(C1CC[C@]2(COC(C)=O)CC[C@@]3(C)[C@]4(C)CCC5C(C)(C)[C@@H](O)CC[C@]5(C)C4CCC3C21)=C	Yes	Triterpene	Apidologie, 2000, 31, 3–15
Australia	2',3',4'-Trimethoxychalcone	O=C(/C=C/C1=CC=CC=C1)C2=C(OC)C(OC)=C(OC)C=C2		Chalcone	Phytochemistry, 2012, 81, 126–132
	2'-Hydroxy-3',4'-dimethoxychalcone	O=C(/C=C/C1=CC=CC=C1)C2=C(O)C(OC)=C(OC)C=C2		Chalcone	Phytochemistry, 2012, 81, 126–132
	2',4'-Dihydroxy-3'-methoxychalcone	O=C(/C=C/C1=CC=CC=C1)C2=C(O)C(OC)=C(O)C=C2		Chalcone	Phytochemistry, 2012, 81, 126–132
	pinobanksin 3-acetate	O=C1C2=C(O)C=C(O)C=C2O[C@H](C3=CC=CC=C3)C1OC(C)=O	Yes	Flavanonol	Phytochemistry, 2012, 81, 126–132
	5,7-Dihydroxy-6-methoxy-2,3-dihydroflavonol 3-acetate	O=C1C2=C(O)C(OC)=C(O)C=C2OC(C3=CC=CC=C3)C1OC(C)=O	No	Flavanonol	Phytochemistry, 2012, 81, 126–132
	(2S)-Sakuranetin	O=C1C2=C(O)C=C(OC)C=C2O[C@H](C3=CC=C(O)C=C3)C1	Yes	Flavanone	Experientia, 1978, 34, 157–158
	(2S)-Isosakuranetin	O=C1C2=C(O)C=C(O)C=C2O[C@H](C3=CC=C(OC)C=C3)C1	Yes	Flavanone	Experientia, 1978, 34, 157–158
	5-hydroxy-4',7-dimethoxyflavanone	O=C1C2=C(O)C=C(OC)C=C2O[C@H](C3=CC=C(OC)C=C3)C1	Yes	Flavanone	Experientia, 1978, 34, 157–158
	pterostilbene	COC1=CC(OC)=CC(/C=C/C2=CC=C(O)C=C2)=C1		Stilbene	Experientia, 1978, 34, 157–158
	xanthorrhoeol	C[C@H](O1)CC2=C(C(C)=O)C(O)=CC3=CC=CC1=C32	Yes	Naphthopyranol	Experientia, 1978, 34, 157–158
	3,5-dimethoxybenzylalcohol	OCC1=CC(OC)=CC(OC)=C1		Phenolic	Experientia, 1978, 34, 157–158
	7,8,18-trihydroxyserrulat-14-ene	OC1=C(O)C(C)=CC2=C1[C@H](C)CC[C@@]2([H])[C@@H](CO)CC/C=C(C)/C	Yes	Diterpene	Molecules 2017, 22, 1185
	(18RS)-5,18-epoxyserrulat-14-en-8,18-diol	OC1=CC(C)=C2C3=C1[C@H](C)CC[C@@]3([H])[C@H](CC/C=C(C)/C)C(O)O2	Yes	Diterpene	Molecules 2017, 22, 1185
	5,18-epoxyserrulat-14-en-7,8-dione	O=C(C1=C(C2=C3C)[C@@]([C@H](CC/C=C(C)/C)CO2)([H])CC[C@H]1C)C3=O	Yes	Diterpene	Molecules 2017, 22, 1185
	(E)-4-(3-methyl-2-buten-1-yl)-3,4',5-trihydroxy-3'-methoxystilbene	OC1=C(C/C=C(C)/C)C(O)=CC(/C=C/C2=CC(OC)=C(O)C=C2)=C1		Stilbene	Phytochemistry, 2017, 134, 87-97
	(E)-2,4-bis(3-methyl-2-buten-1-yl)-3,3',4',5-tetrahydroxystilbene	OC1=C(C/C=C(C)/C)C(O)=CC(/C=C/C2=CC(O)=C(O)C=C2)=C1C/C=C(C)/C		Stilbene	Phytochemistry, 2017, 134, 87-97
	(E)-2-(3-methyl-2-buten-1-yl)-3-(3-methyl-2-butenyloxy)-3',4',5-trihydroxystilbene	OC1=CC(/C=C/C2=CC(O)=C(O)C=C2)=C(C/C=C(C)/C)C(OC/C=C(C)/C)=C1		Stilbene	Phytochemistry, 2017, 134, 87-97
	(E)-2,6-bis(3-methyl-2-buten-1-yl)-3,3',5,5'-tetrahydroxystilbene	OC1=CC(O)=C(C/C=C(C)/C)C(/C=C/C2=CC(O)=CC(O)=C2)=C1C/C=C(C)/C		Stilbene	Phytochemistry, 2017, 134, 87-97
	(E)-2,6-bis(3-methyl-2-buten-1-yl)-3,4',5-trihydroxy-3'-methoxystilbene	OC1=CC(O)=C(C/C=C(C)/C)C(/C=C/C2=CC(OC)=C(O)C=C2)=C1C/C=C(C)/C		Stilbene	Phytochemistry, 2017, 134, 87-97
	(E)-2-(3-methyl-2-buten-1-yl)-3,4',5-trihydroxystilbene	OC1=CC(O)=CC(/C=C/C2=CC=C(O)C=C2)=C1C/C=C(C)/C		Stilbene	Phytochemistry, 2017, 134, 87-97
	methyl-(E)-4-(4'-hydroxy-3'-methylbut-(E)-20-enyloxy)cinnamate	O=C(OC)/C=C/C1=CC=C(OC/C=C(C)/CO)C=C1		Prenylated phenylpropanoid	Phytochemistry, 2012, 77, 251–259
	methyl 4-(3'-methyl-but-2'-enyloxy)cinnamate	O=C(OC)/C=C/C1=CC=C(OC/C=C(C)/C)C=C1		Prenylated phenylpropanoid	Phytochemistry, 2012, 77, 251–259
	5,4'-dihydroxy-3'-methoxy-3-prenyloxy-(E)-stilbene	OC1=CC(/C=C/C2=CC(OC)=C(O)C=C2)=CC(OC/C=C(C)/C)=C1		Stilbene	Phytochemistry, 2012, 77, 251–259
	3',4',5-trihydroxy-3-prenyloxy-(E)-stilbene	OC1=CC(/C=C/C2=CC(O)=C(O)C=C2)=CC(OC/C=C(C)/C)=C1		Stilbene	Phytochemistry, 2012, 77, 251–259
	3,5,3',4'-tetrahydroxy-2-prenyl-(E)-stilbene	OC1=CC(/C=C/C2=CC(O)=C(O)C=C2)=C(C/C=C(C)/C)C(O)=C1		Stilbene	Phytochemistry, 2012, 77, 251–259
	3,5,4'-trihydroxy-3'-methoxy-2-prenyl-(E)-stilbene	OC1=CC(/C=C/C2=CC(OC)=C(O)C=C2)=C(C/C=C(C)/C)C(O)=C1		Stilbene	Phytochemistry, 2012, 77, 251–259
	5,3',4'-trihydroxy-3-methoxy-2-prenyl-(E)-stilbene	OC1=CC(/C=C/C2=CC(O)=C(O)C=C2)=C(C/C=C(C)/C)C(OC)=C1		Stilbene	Phytochemistry, 2012, 77, 251–259
	5,4'-dihydroxy-3,3'-dimethoxy-2-prenyl-(E)-stilbene	OC1=CC(/C=C/C2=CC(OC)=C(O)C=C2)=C(C/C=C(C)/C)C(OC)=C1		Stilbene	Phytochemistry, 2012, 77, 251–259
	Piceatannol	OC1=CC(/C=C/C2=CC(O)=C(O)C=C2)=CC(O)=C1		Stilbene	Phytochemistry, 2012, 77, 251–259
	3',4'-dihydroxy-3,5-dimethoxy-(E)-stilbene	OC(C=C1)=C(O)C=C1/C=C/C2=CC(OC)=CC(OC)=C2		Stilbene	Phytochemistry, 2012, 77, 251–259
	gancoanin S	OC1=C(C/C=C(C)/C)C(O)=CC(CCC2=CC(O)=C(O)C=C2)=C1C/C=C(C)/C		Stilbene	Phytochemistry, 2012, 77, 251–259
	3,5-dihydroxy-2-prenyl-(E)-stilbene	OC1=CC(O)=CC(/C=C/C2=CC=CC=C2)=C1C/C=C(C)/C		Stilbene	Phytochemistry, 2012, 77, 251–259
	3,5,4'-trihydroxy-4-prenyldihydrostilbene	OC1=C(C/C=C(C)/C)C(O)=CC(CCC2=CC=C(O)C=C2)=C1		Stilbene	Phytochemistry, 2012, 77, 251–259
	5,4'-dihydroxy-3-prenyloxy-(E)-stilbene	OC1=CC(/C=C/C2=CC=C(O)C=C2)=CC(OC/C=C(C)/C)=C1		Stilbene	Phytochemistry, 2012, 77, 251–259
	Farrerol	O=C1C2=C(O)C(C)=C(O)C(C)=C2OC(C3=CC=C(O)C=C3)C1	No	Flavanone	Phytochemistry, 2012, 77, 251–259
	Matteucinol	CC1=C2C(C(CC(C3=CC=C(OC)C=C3)O2)=O)=C(O)C(C)=C1O	No	Flavanone	Phytochemistry, 2012, 77, 251–259
Fiji	solomonin B	OC1=CC=C(/C=C/C2=CC(O)=C(C/C=C(C)/CCC(C(C)=C)C/C=C(C)/C)C(O)=C2)C=C1OC	No	Stilbene	Rec. Nat. Prod., 2016, 10, 465-471
	solomonin C	OC1=CC=C(/C=C/C2=CC(O)=C(C/C=C(C)/CCC(C(C)=C)C/C=C(C)/C)C(O)=C2)C=C1	No	Stilbene	Rec. Nat. Prod., 2016, 10, 465-472
	glyasperin A	O=C1C2=C(O)C(C/C=C(C)/C)=C(O)C=C2OC(C3=CC(C/C=C(C)/C)=C(O)C=C3)=C1O		Prenylated flavonol	Rec. Nat. Prod., 2016, 10, 465-473
	kumatakenin	COC1=CC(O)=C2C(OC(C3=CC=C(O)C=C3)=C(OC)C2=O)=C1		Flavonol	Rec. Nat. Prod., 2016, 10, 465-474
	macarangin	C/C(C)=C\CC/C(C)=C/CC1=C(O)C2=C(OC(C3=CC=C(O)C=C3)=C(O)C2=O)C=C1O		Prenylated flavonol	Rec. Nat. Prod., 2016, 10, 465-475
	mangiferolic acid	C[C@@H]([C@@]1([H])CC[C@]2(C)[C@]1(C)CC[C@]34[C@@]2([H])CC[C@]5([H])[C@@]3(CC[C@H](O)C5(C)C)C4)CC/C=C(C(O)=O)\C	Yes	Triterpene	Rec. Nat. Prod., 2016, 10, 465-476
New Zealand	NZP acylglycerol A	OCC(O)COC(C[C@H](O)CCCC[C@H](O)CCCCCCCCCCCC)=O	Yes	Acylglycerol	J. Nat. Prod. 2019, 82, 2359-2367
	NZP acylglycerol B	OCC(O)COC(C[C@H](O)CCCC[C@H](O)CCCCCCCCCCCCC)=O	Yes	Acylglycerol	J. Nat. Prod. 2019, 82, 2359-2367
	NZP acylglycerol C	OCC(O)COC(C[C@H](O)CCCC[C@H](O)CCCCCCCCCCCCCC)=O	Yes	Acylglycerol	J. Nat. Prod. 2019, 82, 2359-2367
	NZP acylglycerol D	OC(COC(C[C@H](O)CCCC[C@H](O)CCCCCCCCCCCC)=O)COC(C)=O	Yes	Acylglycerol	J. Nat. Prod. 2019, 82, 2359-2367
	NZP acylglycerol E	OC(COC(C[C@H](O)CCCC[C@H](O)CCCCCCCCCCCCC)=O)COC(C)=O	Yes	Acylglycerol	J. Nat. Prod. 2019, 82, 2359-2367
Solomon Island	Propolin H	OC1=CC(O)=C(C(C[C@@H](C2=CC=C(O)C(C/C=C(C)/CC/C=C(C)/C)=C2)O3)=O)C3=C1	Yes	Prenylated flavanone	Phytother. Res. 2010, 24, 1181–1187
	Propolin G	OC1=C(C/C=C(C)/C)C(O)=C(C(C[C@@H](C2=CC=C(O)C(O)=C2C/C=C(C)/CC/C=C(C)/C)O3)=O)C3=C1	Yes	Prenylated flavanone	Phytother. Res. 2010, 24, 1181–1188
	Propolin D (nymphaeol B)	OC1=CC(O)=C(C(C[C@@H](C2=CC=C(O)C(O)=C2C/C=C(C)/CC/C=C(C)/C)O3)=O)C3=C1	Yes	Prenylated flavanone	Phytother. Res. 2010, 24, 1181–1189
	Propolin C (nymphaeol A)	OC1=C(C/C=C(C)/CC/C=C(C)/C)C(O)=C(C(C[C@@H](C2=CC=C(O)C(O)=C2)O3)=O)C3=C1	Yes	Prenylated flavanone	Phytother. Res. 2010, 24, 1181–1190
	solophenol B	OC1=CC(O)=C(C(C(O)=C(C2=CC=C(O)C(O)=C2C/C=C(C)/CCCC(C)(O)C)O3)=O)C3=C1		Prenylated flavonol	J. Agric. Food Chem. 2012, 60, 11765-11770
	solophenol C	OC1=C(C/C=C(C)/CCCC(C)(O)C)C(O)=C(C(C(O)=C(C2=CC=C(O)C(O)=C2)O3)=O)C3=C1		Prenylated flavonol	J. Agric. Food Chem. 2012, 60, 11765-11771
	solophenol D	OC1=CC(O)=C(C(C(O)=C(C2=CC=C(O)C(O)=C2C/C=C(C)/CC/C=C(C)/C)O3)=O)C3=C1		Prenylated flavonol	J. Agric. Food Chem. 2012, 60, 11765-11772
	solomonin	OC1=CC(/C=C/C2=CC(C/C=C(C)/CC/C=C(C)/CC/C=C(C)/C)=C(O)C(O)=C2)=CC(O)=C1		Stilbene	J. Agric. Food Chem. 2012, 60, 11765-11773
	prokinawan	O=C1C2=C(O)C(C/C=C(C)/CCCC(C)(O)C)=C(O)C=C2O[C@H](C3=CC=C(O)C(O)=C3)C1	Yes	Prenylated flavanone	J. Agric. Food Chem. 2012, 60, 11765-11774
	bonannione A	O=C1C2=C(O)C(C/C=C(C)/CC/C=C(C)/C)=C(O)C=C2O[C@H](C3=CC=C(O)C=C3)C1	Yes	Prenylated flavanone	J. Agric. Food Chem. 2012, 60, 11765-11776
	6-geranylpinocembrin	O=C1C2=C(O)C(C/C=C(C)/CC/C=C(C)/C)=C(O)C=C2O[C@H](C3=CC=CC=C3)C1	Yes	Prenylated flavanone	J. Agric. Food Chem. 2012, 60, 11765-11777
	propolin I	O=C1C2=C(O)C(C/C=C(C)/CC/C=C(C)/CC/C=C(C)/C)=C(O)C=C2O[C@H](C3=CC=C(O)C(O)=C3)C1	Yes	Prenylated flavanone	J. Agric. Food Chem. 2012, 60, 11765-11778
	sophoraflavanone A	O=C1C2=C(O)C=C(O)C(C/C=C(C)/CC/C=C(C)/C)=C2O[C@H](C3=CC=C(O)C=C3)C1	Yes	Prenylated flavanone	J. Agric. Food Chem. 2012, 60, 11765-11779
	(2S)-5,7-dihydroxy-4'-methoxy-8-prenylflavanone	O=C1C2=C(O)C=C(O)C(C/C=C(C)/C)=C2O[C@H](C3=CC=C(OC)C=C3)C1	Yes	Prenylated flavanone	J. Agric. Food Chem. 2012, 60, 11765-11780
	puyanin	O=C1C2=C(O)C=C(O)C(C/C=C(C)/CC/C=C(C)/C)=C2O[C@H](C3=CC=C(OC)C=C3)C1	Yes	Prenylated flavanone	J. Agric. Food Chem. 2012, 60, 11765-11781
	propolin A	O=C1C2=C(O)C=C(O)C=C2O[C@H](C3=CC=C(O)C(O)=C3C/C=C(C)/CCCC(C)(O)C)C1	Yes	Prenylated flavanone	J. Agric. Food Chem. 2012, 60, 11765-11782
	solophenol A	O=C1C2=C(O)C=C(O)C(C/C=C(C)/C)=C2O[C@H](C3=CC=C(O)C(O)=C3C/C=C(C)/CC/C=C(C)/C)C1	Yes	Prenylated flavanone	J. Agric. Food Chem. 2012, 60, 11765-11785
	propolin B	O=C1C2=C(O)C=C(O)C=C2O[C@H](C3=CC(C/C=C(C)/CCCC(C)(O)C)=C(O)C(O)=C3)C1	Yes	Prenylated flavanone	J. Agric. Food Chem. 2012, 60, 11765-11786
	propolin E	O=C1C2=C(O)C=C(O)C=C2O[C@H](C3=CC(C/C=C(C)/CCCC(C)(O)C)=C(O)C=C3)C1	Yes	Prenylated flavanone	J. Agric. Food Chem. 2012, 60, 11765-11787
	Propolin F (isonymphaeol B)	O=C1C2=C(O)C=C(O)C=C2O[C@H](C3=CC(C/C=C(C)/CC/C=C(C)/C)=C(O)C(O)=C3)C1	Yes	Prenylated flavanone	J. Agric. Food Chem. 2012, 60, 11765-11788
	gallic acid	OC1=C(O)C(O)=CC(C(O)=O)=C1		Phenolic	J. Agric. Food Chem. 2012, 60, 11765-11790
Blue: replicated compounds

## Sheet: Stingless bee
Geographic region	Trivial name	Structure	Stereochemistry check	Compound class	Reference
Brazil	kaempferide	O=C1C2=C(O)C=C(O)C=C2OC(C3=CC=C(OC)C=C3)=C1O		Flavonol	J. Nat. Prod. 1998, 61, 896-900 Evid. Based Compl. Alternat. Med. 2013, 801383
	naringenin	OC1=CC(O)=C(C(C[C@@H](C2=CC=C(O)C=C2)O3)=O)C3=C1	Yes	Flavanone	Chem. Pharm. Bull., 1999, 47, 1388–1392 Quim. Nova, 2013, 36, 628-633 Quim. Nova, 2013, 36, 628-633
	sakuranetin	COC1=CC(O)=C2C(C[C@@H](C3=CC=C(O)C=C3)OC2=C1)=O	Yes	Flavanone	Chem. Pharm. Bull., 1999, 47, 1388–1392 J. Braz. Chem. Soc., 2008, 19, 532-535 Evid. Based Compl. Alternat. Med. 2013, 801383
	mangiferolic acid	O[C@H]1CC[C@@]2(C3)[C@](CC[C@]4([H])[C@@]23CC[C@@]5(C)[C@@]4(C)CC[C@@H]5[C@@H](CC/C=C(C)/C(O)=O)C)([H])C1(C)C	Yes	Triterpene	Quím Nova 2005, 28, 801-804 J. Braz. Chem. Soc., 2008, 19, 532-535
	Ambolic acid	O[C@H]1CC[C@]23C[C@@]2(CC[C@]4([C@]5(CC[C@@H]4[C@H](C)CCC(C(C(O)=O)C)=C)C)C)[C@@]5([H])CC[C@]3(C1(C)C)[H]	Yes	Triterpene	J. Braz. Chem. Soc., 2008, 19, 532-535
	isorhamnetin	OC1=C(OC2=CC(O)=CC(O)=C2C1=O)C3=CC=C(O)C(OC)=C3		Flavonol	J. Braz. Chem. Soc., 2008, 19, 532-535
	Rhamnocitrin	OC1=C(OC2=CC(OC)=CC(O)=C2C1=O)C3=CC=C(O)C=C3		Flavonol	J. Braz. Chem. Soc., 2008, 19, 532-535
	tricetin	OC1=CC(C(OC2=CC(O)=CC(O)=C23)=CC3=O)=CC(O)=C1O		Flavone	J. Braz. Chem. Soc., 2008, 19, 532-535
	aromadendrin-7-methyl ether	COC1=CC(O)=C2C([C@H](O)[C@H](OC2=C1)C3=CC=C(C=C3)O)=O	Yes	Flavanonol	J. Braz. Chem. Soc., 2008, 19, 532-535 Evid. Based Compl. Alternat. Med. 2013, 801383
	7,4'-Di-O-methyl aromadendrin	COC1=CC(O)=C2C([C@@H]([C@@H](C3=CC=C(OC)C=C3)OC2=C1)O)=O	Yes	Flavanonol	Evid. Based Compl. Alternat. Med. 2013, 801383
	5-O-methyl aromadendrin	OC1=CC(OC)=C2C([C@@H]([C@@H](C3=CC=C(O)C=C3)OC2=C1)O)=O	Yes	Flavanonol	Evid. Based Compl. Alternat. Med. 2013, 801383
	6-O-p-Coumaroyl-D-galactopyranose	OC1=CC=C(/C=C/C(OC[C@@H]2[C@H](O)[C@H](O)[C@@H](O)[C@H](O)O2)=O)C=C1	Yes	Phenylpropanoid	Evid. Based Compl. Alternat. Med. 2013, 801383
	6-O-Cinnamoyl-1-O-p-coumaroyl-b-D-glucopyranose	O=C(OC[C@@H]1[C@@H](O)[C@H](O)[C@@H](O)[C@H](OC(/C=C/C2=CC=C(O)C=C2)=O)O1)/C=C/C3=CC=CC=C3	Yes	Phenylpropanoid	Evid. Based Compl. Alternat. Med. 2013, 801383
	quercetin 3-methyl ether	O=C1C2=C(O)C=C(O)C=C2OC(C3=CC=C(O)C(O)=C3)=C1OC		Flavonol	Evid. Based Compl. Alternat. Med. 2013, 801383
	5-O-Methyl kaempferol	OC1=C(C2=CC=C(C=C2)O)OC3=CC(O)=CC(OC)=C3C1=O		Flavonol	Evid. Based Compl. Alternat. Med. 2013, 801383
	5,7-dihydroxy-6-(3-methyl-2-butenyl)-8-(4-cinnamoyl-3-methyl-1-oxobutyl)-4-propylcoumarin	O=C(C=C1CCC)OC2=C1C(O)=C(C/C=C(C)/C)C(O)=C2C(CC(C)COC(/C=C/C3=CC=CC=C3)=O)=O	No	Coumarin	Planta Med. 2016, 82, 190–194
	Mammein	O=C(C=C1CCC)OC2=C1C(O)=C(C/C=C(C)/C)C(O)=C2C(CC(C)C)=O		Coumarin	Planta Med. 2016, 82, 190–194
	Mammeigin	CC(C)CC(C1=C(OC(C)(C)C=C2)C2=C(OC(C=C3C4=CC=CC=C4)=O)C3=C1O)=O		Coumarin	Planta Med. 2016, 82, 190–194
	5,7-dihydroxy-6-(4-cinnamoyl-3-methyl-1-oxobutyl)-4-phenylcoumarin	O=C(OCC(C)CC(C1=C(O)C=C(OC(C=C2C3=CC=CC=C3)=O)C2=C1O)=O)/C=C/C4=CC=CC=C4	No	Coumarin	Planta Med. 2016, 82, 190–194
	Mammeisin	CC(C)CC(C1=C(O)C(C/C=C(C)/C)=C(OC(C=C2C3=CC=CC=C3)=O)C2=C1O)=O		Coumarin	Planta Med. 2016, 82, 190–194
	Cinnamoyloxy-mammeisin	O=C(OCC(C)CC(C1=C(O)C(C/C=C(C)/C)=C(OC(C=C2C3=CC=CC=C3)=O)C2=C1O)=O)/C=C/C4=CC=CC=C4	No	Coumarin	Planta Med. 2016, 82, 190–194
	Hydroxymammeigin	CC(CC(C1=C(OC(C)(C)C=C2)C2=C(OC(C=C3C4=CC=CC=C4)=O)C3=C1O)=O)CO	No	Coumarin	Planta Med. 2016, 82, 190–194
	Nemorosone	OC([C@@]1(C([C@]2(C(C)([C@H](C1)C/C=C(C)\C)C)C(C3=CC=CC=C3)=O)=O)C/C=C(C)\C)=C(C2=O)C/C=C(C)\C	Yes	Polyprenylated acylphloroglucinol	Planta Med. 2016, 82, 190–194
	kaurenoic acid	[H][C@@]12[C@](C)(C(O)=O)CCC[C@@]1(C)[C@@]3([H])[C@@](C[C@H]4CC3)(CC4=C)CC2	Yes	Diterpene	Fitoterapia, 2000, 71, 693-696
	ent-15b-(3-methylbutanoyloxy)-16-kauren-19-oic acid	[H][C@@]12[C@](C)(C(O)=O)CCC[C@@]1(C)[C@@]3([H])[C@@](C[C@H]4CC3)([C@@H](OC(CC(C)C)=O)C4=C)CC2	Yes	Diterpene	Fitoterapia, 2000, 71, 693-696
	ent-15b-hydroxy-16-kauren-19-oic acid	[H][C@@]12[C@](C)(C(O)=O)CCC[C@@]1(C)[C@@]3([H])[C@@](C[C@H]4CC3)([C@@H](O)C4=C)CC2	Yes	Diterpene	Fitoterapia, 2000, 71, 693-696
	3,5,6,7,4’-pentahydroxyflavonol	OC1=CC=C([C@H]2OC3=CC(O)=C(O)C(O)=C3C([C@@H]2O)=O)C=C1	Yes	Flavanonol	Quim. Nova, 2013, 36, 628-633
	naringenin-4’-O-b-D-glucopyranoside	O=C1C2=C(O)C=C(O)C=C2O[C@H](C3=CC=C(O[C@H]4[C@H](O)[C@@H](O)[C@H](O)[C@@H](CO)O4)C=C3)C1	Yes	Flavanone	Quim. Nova, 2013, 36, 628-633
	myricetin-3-O-b-D-glucopyranoside	O=C1C2=C(O)C=C(O)C=C2OC(C3=CC(O)=C(O)C(O)=C3)=C1O[C@@H]4O[C@H](CO)[C@@H](O)[C@H](O)[C@H]4O	Yes	Flavonol	Quim. Nova, 2013, 36, 628-633
Indonesia	5-pentadecylresorcinol	OC1=CC(O)=CC(CCCCCCCCCCCCCCC)=C1		Phenolic lipid	Nat. Prod. Res. 2011, 25, 606-613 Asian Pac. J. Cancer Prev. 2015, 16, 6581-6589
	mangiferolic acid	O[C@H]1CC[C@@]2(C3)[C@](CC[C@]4([H])[C@@]23CC[C@@]5(C)[C@@]4(C)CC[C@@H]5[C@@H](CC/C=C(C)/C(O)=O)C)([H])C1(C)C	Yes	Triterpene	Nat. Prod. Res. 2011, 25, 606-613 Plants 2019, 8, 57
	Cycloartenol	O[C@H]1CC[C@@]2(C3)[C@](CC[C@]4([H])[C@@]23CC[C@@]5(C)[C@@]4(C)CC[C@@H]5[C@@H](CC/C=C(C)/C)C)([H])C1(C)C	Yes	Triterpene	Plants 2019, 8, 57
	Mangiferonic acid	O=C1CC[C@@]2(C3)[C@](CC[C@]4([H])[C@@]23CC[C@@]5(C)[C@@]4(C)CC[C@@H]5[C@@H](CC/C=C(C)/C(O)=O)C)([H])C1(C)C	Yes	Triterpene	Plants 2019, 8, 57
	Ambolic acid	O[C@H]1CC[C@@]2(C3)[C@](CC[C@]4([H])[C@@]23CC[C@@]5(C)[C@@]4(C)CC[C@@H]5[C@@H](CCC(C(C)C(O)=O)=C)C)([H])C1(C)C	Yes	Triterpene	Plants 2019, 8, 57
	Ambonic acid	O=C1CC[C@@]2(C3)[C@](CC[C@]4([H])[C@@]23CC[C@@]5(C)[C@@]4(C)CC[C@@H]5[C@@H](CCC(C(C)C(O)=O)=C)C)([H])C1(C)C	Yes	Triterpene	Plants 2019, 8, 57
	4-(4'-hydroxy-3'-methoxyphenyl)-3,5,7-trihydroxycoumarin	OC1=CC(O)=C2C(OC(C(O)=C2C3=CC(OC)=C(O)C=C3)=O)=C1		Coumarin	J. Nat. Prod. 2019, 82, 205-210
	Sulawesin A	[H][C@@]1(CC2=C3C(OC)=C4OCOC4=C2)COC[C@@]([C@@H]3C5=CC(OC)=C6OCOC6=C5)1[H]	Yes	Lignan	J. Nat. Prod. 2019, 82, 205-210
	Sulawesin B	COC1=C(OCO2)C2=CC([C@H]3[C@@]4([H])[C@](COC4)([H])CC5=C3C(OC)=C(OC)C(OC)=C5)=C1	Yes	Lignan	J. Nat. Prod. 2019, 82, 205-210
	glyasperin A	C/C(C)=C/CC(C=C(C=C1)C(OC2=C(C3=O)C(O)=C(C(O)=C2)C/C=C(C)/C)=C3O)=C1O		Prenylated flavonol	J. Nat. Prod. 2019, 82, 205-210
	broussoflavonol F	C/C(C)=C/CC(C=C(C=C1)C(OC2=C(C(O)=CC(O)=C2C3=O)C/C=C(C)/C)=C3O)=C1O		Flavonol	J. Nat. Prod. 2019, 82, 205-210
	(2S)-5,7-dihydroxy-4'-methoxy-8-prenylflavanone	OC1=C(C/C=C(C)/C)C(O[C@H](C(C=C2)=CC=C2OC)CC3=O)=C3C(O)=C1	Yes	Flavanone	J. Nat. Prod. 2019, 82, 205-210
	(1'S)-2-trans,4-trans-abscisic acid	CC1=CC(CC(C)(C)[C@@]1(O)/C=C/C(C)=C/C(O)=O)=O	Yes	Sesquiterpene	J. Nat. Prod. 2019, 82, 205-210
	(1'S)-2-cis,4-trans-abscisic acid	CC1=CC(CC(C)(C)[C@@]1(O)/C=C/C(C)=C\C(O)=O)=O	Yes	Sesquiterpene	J. Nat. Prod. 2019, 82, 205-210
Malaysia	24(E)-cycloart-24-ene-26-ol-3-one	CC1(C)C(CC[C@@]23C1CCC4[C@@]2(C3)CC[C@@]5(C)[C@@]4(C)CCC5[C@H](C)CC/C=C(C)/CO)=O	Yes	Triterpene	Molecules 2017, 22, 1935
	20-hydroxy-24-dammaren-3-one	CC1(C)C(CC[C@@]2(C)C1CC[C@]3(C)C2CC[C@@]4(C)[C@@]3(C)CCC4[C@](O)(C)CC/C=C(C)/C)=O	Yes	Triterpene	Molecules 2017, 22, 1935
Philippine	Propolin A	OC1=CC(O)=C(C(C[C@@H](C2=CC=C(O)C(O)=C2C/C=C(C)/CCCC(C)(O)C)O3)=O)C3=C1	Yes	Prenylated flavanone	Rev. Bras. Farmacogn. 2015, 25, 177-179
	propolin E	OC1=CC(O)=C(C(C[C@@H](C2=CC(C/C=C(C)/CCCC(C)(O)C)=C(O)C=C2)O3)=O)C3=C1	Yes	Prenylated flavanone	Rev. Bras. Farmacogn. 2015, 25, 177-179
	Propolin H	OC1=CC(O)=C(C(C[C@@H](C2=CC=C(O)C(C/C=C(C)/CC/C=C(C)/C)=C2)O3)=O)C3=C1	Yes	Prenylated flavanone	Rev. Bras. Farmacogn. 2015, 25, 177-179
	glyasperin A	O=C1C(O)=C(C2=CC(C/C=C(C)/C)=C(O)C=C2)OC3=CC(O)=C(C/C=C(C)/C)C(O)=C31		Prenylated flavonol	Rev. Bras. Farmacogn. 2015, 25, 177-179
Thailand	a-mangostin	O=C1C2=C(C=C(O)C(C/C=C(C)/C)=C2O)OC3=CC(O)=C(OC)C(C/C=C(C)/C)=C31		Xanthone	PLoS One, 2015, 10, e0126886 Nat. Prod. Commun. 2018, 13, 973-975
	mangostanin	O=C1C2=C(C=C(OC(C)(C)C=C3)C3=C2O)OC4=CC(O)=C(OC)C(C/C=C(C)/C)=C41		Xanthone	PLoS One, 2015, 10, e0126886
	g-mangostin	O=C1C2=C(C=C(O)C(C/C=C(C)/C)=C2O)OC3=CC(O)=C(O)C(C/C=C(C)/C)=C31		Xanthone	PLoS One, 2015, 10, e0126886 Nat. Prod. Commun. 2018, 13, 973-975
	8-deoxygartanin	O=C1C2=C(C(C/C=C(C)/C)=C(O)C(C/C=C(C)/C)=C2O)OC3=C(O)C=CC=C31		Xanthone	PLoS One, 2015, 10, e0126886
	gartanin	O=C1C2=C(C(C/C=C(C)/C)=C(O)C(C/C=C(C)/C)=C2O)OC3=C(O)C=CC(O)=C31		Xanthone	PLoS One, 2015, 10, e0126886
	garcinone B	O=C1C2=C(C=C(O)C(C/C=C(C)/C)=C2O)OC3=CC(O)=C4C(C=CC(C)(C)O4)=C31		Xanthone	PLoS One, 2015, 10, e0126886
	dipterocarpol	O[C@](CC/C=C(C)/C)(C)C1CC[C@@]2(C)[C@]3(C)CCC4C(C)(C)C(CC[C@]4(C)C3CC[C@@]21[H])=O	Yes	Triterpene	PLoS One, 2015, 10, e0126886
	methylpinoresinol	C[C@]12COC(C3=CC=C(O)C(OC)=C3)[C@@]1(C)COC2C4=CC(OC)=C(OC)C=C4	Yes	Lignan	PLoS One, 2015, 10, e0126886
	ursolic aldehyde	CC1(C)[C@@H](O)CC[C@@]2(C)[C@@]1([H])CC[C@]3(C)C2CC=C4[C@@]3(C)CC[C@]5(C([H])=O)C4[C@@H](C)[C@H](C)CC5	Yes	Triterpene	PLoS One, 2015, 10, e0126886
	oleanolic aldehyde	CC1(C)[C@@H](O)CC[C@@]2(C)[C@@]1([H])CC[C@]3(C)C2CC=C4[C@@]3(C)CC[C@]5(C([H])=O)C4CC(C)(C)CC5	Yes	Triterpene	PLoS One, 2015, 10, e0126886
	3-O-acetyl ursolic acid	CC1(C)[C@@H](OC(C)=O)CC[C@@]2(C)[C@@]1([H])CC[C@]3(C)C2CC=C4[C@@]3(C)CC[C@]5(C(O)=O)C4[C@@H](C)[C@H](C)CC5	Yes	Triterpene	PLoS One, 2015, 10, e0126886
	ocotillone I	CC1(C)C(CC[C@@]2(C)[C@@]1([H])CC[C@]3(C)C2CCC4[C@@]3(C)CC[C@]4([H])[C@]5(C)O[C@H](C(C)(O)C)CC5)=O	Yes	Triterpene	PLoS One, 2015, 10, e0126886
	ocotillone II	CC1(C)C(CC[C@@]2(C)[C@@]1([H])CC[C@]3(C)C2CCC4[C@@]3(C)CC[C@]4([H])[C@@]5(C)O[C@@H](C(C)(O)C)CC5)=O	Yes	Triterpene	PLoS One, 2015, 10, e0126886
	isocabralealactone	CC1(C)C(CC[C@@]2(C)[C@@]1([H])CC[C@]3(C)C2CCC4[C@@]3(C)CC[C@]4([H])[C@]5(C)OC(CC5)=O)=O	Yes	Triterpene	PLoS One, 2015, 10, e0126886
	Cabralealactone	CC1(C)C(CC[C@@]2(C)[C@@]1([H])CC[C@]3(C)C2CCC4[C@@]3(C)CC[C@]4([H])[C@@]5(C)OC(CC5)=O)=O	Yes	Triterpene	PLoS One, 2015, 10, e0126886
	garcinone C	C/C(C)=C\CC1=C(O)C2=C(OC3=C(C(CCC(C)(O)C)=C(O)C(O)=C3)C2=O)C=C1O		Xanthone	Nat. Prod. Commun. 2018, 13, 973-975
	garcinone D	C/C(C)=C\CC1=C(O)C2=C(OC3=C(C(CCC(C)(O)C)=C(OC)C(O)=C3)C2=O)C=C1O		Xanthone	Nat. Prod. Commun. 2018, 13, 973-975
	b-mangostin	C/C(C)=C\CC1=C(OC)C=C2C(C(C3=C(C=C(O)C(OC)=C3C/C=C(C)\C)O2)=O)=C1O		Xanthone	Nat. Prod. Commun. 2018, 13, 973-975
	mangostanol	C/C(C)=C\CC1=C(OC)C(O)=CC2=C1C(C3=C(O)C4=C(OC(C)(C)C(O)C4)C=C3O2)=O		Xanthone	Nat. Prod. Commun. 2018, 13, 973-975
Vietnam	27-acetoxymangiferonic acid	O=C1CC[C@@]2(C3)[C@](CC[C@]4([H])[C@@]23CC[C@@]5(C)[C@@]4(C)CC[C@@H]5[C@@H](CC/C=C(COC(C)=O)/C(O)=O)C)([H])C1(C)C	Yes	Triterpene	J. Nat. Prod. 2017, 80, 2345-2352
	27-methoxycarbonyloxymangiferonic acid	O=C1CC[C@@]2(C3)[C@](CC[C@]4([H])[C@@]23CC[C@@]5(C)[C@@]4(C)CC[C@@H]5[C@@H](CC/C=C(COC(OC)=O)/C(O)=O)C)([H])C1(C)C	Yes	Triterpene	J. Nat. Prod. 2017, 80, 2345-2352
	cycloartenone	O=C1CC[C@@]2(C3)[C@](CC[C@]4([H])[C@@]23CC[C@@]5(C)[C@@]4(C)CC[C@@H]5[C@@H](CC/C=C(C)/C)C)([H])C1(C)C	Yes	Triterpene	J. Nat. Prod. 2017, 80, 2345-2352
	mangiferonic acid	O=C1CC[C@@]2(C3)[C@](CC[C@]4([H])[C@@]23CC[C@@]5(C)[C@@]4(C)CC[C@@H]5[C@@H](CC/C=C(C)/C(O)=O)C)([H])C1(C)C	Yes	Triterpene	J. Nat. Prod. 2017, 80, 2345-2352
	23-hydroxymangiferonic acid	O=C1CC[C@@]2(C3)[C@](CC[C@]4([H])[C@@]23CC[C@@]5(C)[C@@]4(C)CC[C@@H]5[C@@H](CC(O)/C=C(C)/C(O)=O)C)([H])C1(C)C	Yes	Triterpene	J. Nat. Prod. 2017, 80, 2345-2352
	27-hydroxymangiferonic acid	O=C1CC[C@@]2(C3)[C@](CC[C@]4([H])[C@@]23CC[C@@]5(C)[C@@]4(C)CC[C@@H]5[C@@H](CC/C=C(CO)/C(O)=O)C)([H])C1(C)C	Yes	Triterpene	J. Nat. Prod. 2017, 80, 2345-2352
	27-acetoxymangiferolic acid	O[C@H]1CC[C@@]2(C3)[C@](CC[C@]4([H])[C@@]23CC[C@@]5(C)[C@@]4(C)CC[C@@H]5[C@@H](CC/C=C(COC(C)=O)/C(O)=O)C)([H])C1(C)C	Yes	Triterpene	J. Nat. Prod. 2017, 80, 2345-2352
	23-hydroxyisomangiferolic acid A	O[C@@H]1CC[C@@]2(C3)[C@](CC[C@]4([H])[C@@]23CC[C@@]5(C)[C@@]4(C)CC[C@@H]5[C@@H](C[C@H](O)/C=C(C)/C(O)=O)C)([H])C1(C)C	Yes	Triterpene	J. Nat. Prod. 2017, 80, 2345-2352
	23-hydroxyisomangiferolic acid B	O[C@@H]1CC[C@@]2(C3)[C@](CC[C@]4([H])[C@@]23CC[C@@]5(C)[C@@]4(C)CC[C@@H]5[C@@H](C[C@@H](O)/C=C(C)/C(O)=O)C)([H])C1(C)C	Yes	Triterpene	J. Nat. Prod. 2017, 80, 2345-2352
	mangiferolic acid	O[C@H]1CC[C@@]2(C3)[C@](CC[C@]4([H])[C@@]23CC[C@@]5(C)[C@@]4(C)CC[C@@H]5[C@@H](CC/C=C(C)/C(O)=O)C)([H])C1(C)C	Yes	Triterpene	J. Nat. Prod. 2017, 80, 2345-2352
	23-hydroxymangiferolic acid	O[C@H]1CC[C@@]2(C3)[C@](CC[C@]4([H])[C@@]23CC[C@@]5(C)[C@@]4(C)CC[C@@H]5[C@@H](CC(O)/C=C(C)/C(O)=O)C)([H])C1(C)C	Yes	Triterpene	J. Nat. Prod. 2017, 80, 2345-2352
	27-hydroxymangiferolic acid	O[C@H]1CC[C@@]2(C3)[C@](CC[C@]4([H])[C@@]23CC[C@@]5(C)[C@@]4(C)CC[C@@H]5[C@@H](CC/C=C(CO)/C(O)=O)C)([H])C1(C)C	Yes	Triterpene	J. Nat. Prod. 2017, 80, 2345-2352
	27-hydroxyisomangiferolic acid	O[C@@H]1CC[C@@]2(C3)[C@](CC[C@]4([H])[C@@]23CC[C@@]5(C)[C@@]4(C)CC[C@@H]5[C@@H](CC/C=C(CO)/C(O)=O)C)([H])C1(C)C	Yes	Triterpene	J. Nat. Prod. 2017, 80, 2345-2352
	(24E)-3b-hydroxycycloart-24-en-26-al	O[C@H]1CC[C@@]2(C3)[C@](CC[C@]4([H])[C@@]23CC[C@@]5(C)[C@@]4(C)CC[C@@H]5[C@@H](CC/C=C(C)/C([H])=O)C)([H])C1(C)C	Yes	Triterpene	J. Nat. Prod. 2017, 80, 2345-2352
	(23E)-27-nor-3b-hydroxycycloart-23-en-25-one	O[C@H]1CC[C@@]2(C3)[C@](CC[C@]4([H])[C@@]23CC[C@@]5(C)[C@@]4(C)CC[C@@H]5[C@@H](C/C=C/C(C)=O)C)([H])C1(C)C	Yes	Triterpene	J. Nat. Prod. 2017, 80, 2345-2352
	lanosterol	O[C@H]1CC[C@]2([C@]([H])(C1(C)C)CCC3=C2CC[C@]4([C@]3(CC[C@@H]4[C@H](C)CC/C=C(C)\C)C)C)C	Yes	Triterpene	J. Nat. Prod. 2017, 80, 2345-2352
	2-hydroxyl-6-(14'Z-nonadecenyl)benzoic acid	OC1=C(C(O)=O)C(CCCCCCCCCCCCC/C=C\CCCC)=CC=C1		Phenolic lipid	Nat. Prod. Commun. 2018, 13, 69-70
	3-(14'Z-nonadecenyl)phenol	OC1=CC(CCCCCCCCCCCCC/C=C\CCCC)=CC=C1		Phenolic lipid	Nat. Prod. Commun. 2018, 13, 69-70
	3-(14'Z-nonadecenyl)resorcinol	OC1=CC(CCCCCCCCCCCCC/C=C\CCCC)=CC(O)=C1		Phenolic lipid	Nat. Prod. Commun. 2018, 13, 69-70
	(2R)-7,4’-Dihydroxy-5-methoxy-8-methylflavane	CC1=C2C(CC[C@H](C3=CC=C(O)C=C3)O2)=C(OC)C=C1O	Yes	Flavane	PLoS ONE, 2019, 14, e0216074
	(3R)-7,4’-Dihydroxyhomoisoflavane	OC1=CC=C(C[C@@H](CC2=CC=C(O)C=C2)CO3)C3=C1	Yes	Homoisoflavane	PLoS ONE, 2019, 14, e0216074
	(3S)-7,4’-Dihydroxy-5-methoxyhomoisoflavane	OC1=CC(OC)=C(C[C@H](CC2=CC=C(O)C=C2)CO3)C3=C1	Yes	Homoisoflavane	PLoS ONE, 2019, 14, e0216074
	10,11-Dihydroxydracaenone C	O=C1C=C[C@](C[C@H]2CO3)(C(C=C(O)C(O)=C4)=C4C2)C3=C1	Yes	meta-homoisoflavane	PLoS ONE, 2019, 14, e0216074
	3-Geranyloxy-1,7-dihydroxyxanthone	O=C1C2=C(C=C(OC/C=C(C)/CC/C=C(C)/C)C=C2O)OC3=CC=C(O)C=C31		Xanthone	PLoS ONE, 2019, 14, e0216074
	7-Geranyloxy-1,3-dihydroxyxanthone	O=C1C2=C(C=C(O)C=C2O)OC3=CC=C(OC/C=C(C)/CC/C=C(C)/C)C=C31		Xanthone	PLoS ONE, 2019, 14, e0216074
	Cochinchinone A	O=C1C2=C(C=C(O)C=C2)OC3=C(C/C=C(CC/C=C(C)/C)/C)C(O)=C(C/C=C(C)/C)C(O)=C31		Xanthone	PLoS ONE, 2019, 14, e0216074
	a-Mangostin	O=C1C2=C(C=C(O)C(C/C=C(C)/C)=C2O)OC3=CC(O)=C(OC)C(C/C=C(C)/C)=C31		Xanthone	PLoS ONE, 2019, 14, e0216074
	garcinone B	O=C1C2=C(C=C(O)C(C/C=C(C)/C)=C2O)OC3=CC(O)=C(OC(C)(C)C=C4)C4=C31		Xanthone	PLoS ONE, 2019, 14, e0216074
	lupeol	CC1(C)[C@@H](O)CC[C@@]2(C)[C@@]1([H])CC[C@]3(C)[C@]2([H])CC[C@@]4([H])[C@@]3(C)CC[C@]5(C)[C@]4([H])[C@H](C(C)=C)CC5	Yes	Triterpene	PLoS ONE, 2019, 14, e0216074
	ocotillone I	CC1(C)C(CC[C@@]2(C)[C@@]1([H])CC[C@]3(C)C2CCC4[C@@]3(C)CC[C@]4([H])[C@]5(C)O[C@H](C(C)(O)C)CC5)=O	Yes	Triterpene	Journal of Apitherapy and Nature, 2018, 1, 73
	ocotillone II	CC1(C)C(CC[C@@]2(C)[C@@]1([H])CC[C@]3(C)C2CCC4[C@@]3(C)CC[C@]4([H])[C@@]5(C)O[C@@H](C(C)(O)C)CC5)=O	Yes	Triterpene	Journal of Apitherapy and Nature, 2018, 1, 73
	dipterocarpol	O[C@](CC/C=C(C)/C)(C)C1CC[C@@]2(C)[C@]3(C)CCC4C(C)(C)C(CC[C@]4(C)C3CC[C@@]21[H])=O	Yes	Triterpene	Journal of Apitherapy and Nature, 2018, 1, 73
	Hydroxyhopanone	CC1(C)C(CC[C@@]2(C)[C@@]1([H])CC[C@]3(C)[C@]2([H])CC[C@@]4([H])[C@@]3(C)CC[C@]5([H])[C@]4(C)CC[C@@H]5C(C)(O)C)=O	Yes	Triterpene	Journal of Apitherapy and Nature, 2018, 1, 73
	(13E,17E)-polypoda-7,13,17,21-tetraen-3b-ol	CC1=CC[C@@]2([H])C(C)(C)[C@@H](O)CC[C@]2(C)[C@H]1CC/C=C(C)/CC/C=C(C)/CC/C=C(C)/C	Yes	Triterpene	Journal of Apitherapy and Nature, 2018, 1, 73
Australia	(2S)-cryptostrobin	O=C1C2=C(O)C=C(O)C(C)=C2O[C@H](C3=CC=CC=C3)C1		Flavanone	Fitoterapia, 2014, 95, 247–257
	(2S)-stroboponin	O=C1C2=C(O)C(C)=C(O)C=C2O[C@H](C3=CC=CC=C3)C1		Flavanone	Fitoterapia, 2014, 95, 247–257
	(2S)-cryptostrobin 7-methyl ether	O=C1C2=C(O)C=C(OC)C(C)=C2O[C@H](C3=CC=CC=C3)C1		Flavanone	Fitoterapia, 2014, 95, 247–257
	(2S)- pinostrobin	O=C1C2=C(O)C=C(OC)C=C2O[C@H](C3=CC=CC=C3)C1	Yes	Flavanone	Fitoterapia, 2014, 95, 247–257
	(2S)-pinocembrin	O=C1C2=C(O)C=C(O)C=C2O[C@H](C3=CC=CC=C3)C1	Yes	Flavanone	Fitoterapia, 2014, 95, 247–257
	(2S)-desmethoxymatteucinol	O=C1C2=C(O)C(C)=C(O)C(C)=C2O[C@H](C3=CC=CC=C3)C1	Yes	Flavanone	Fitoterapia, 2014, 95, 247–257
	Tetragocarbone A	O=C1C(C)(C)[C@@H](OC(C)=O)C(C)(C)[C@H](CC(/C=C/C2=CC=CC=C2)=O)[C@]1(O)CCC(C)C	Yes	Phloroglucinol	Asian J. Org. Chem. 2016, 5, 855 – 859
	Tetragocarbone B	O=C1C(C)(C)[C@@H](OC(C)=O)C(C)(C)[C@H](CC(/C=C/C2=CC=CC=C2)=O)[C@]1(O)CC(C)C	Yes	Phloroglucinol	Asian J. Org. Chem. 2016, 5, 855 – 859
Blue: replicated compounds

## Sheet: Dereplication_Honey bee
Geographic region	Trivial name	Code	Structure	Stereochemistry check	Compound class	Bee type	Bee species	Plant source (genus)	Plant source (family)	Propolis type	Biological activity	Reference				Blue: replicated compounds
Algeria	pectolinarigenin	H1	O=C1C2=C(O)C(OC)=C(O)C=C2OC(C3=CC=C(OC)C=C3)=C1		Flavone	Honey bee	n.d	n.d				Arabian Journal of Chemistry, 2016, 9, S425–S428
	pilosin	H2	O=C1C2=C(O)C(OC)=C(O)C(O)=C2OC(C3=CC=C(OC)C=C3)=C1		Flavone	Honey bee	n.d	n.d				Arabian Journal of Chemistry, 2016, 9, S425–S428
	ladanein	H3	O=C1C2=C(O)C(O)=C(OC)C=C2OC(C3=CC=C(OC)C=C3)=C1		Flavone	Honey bee	n.d	n.d				Arabian Journal of Chemistry, 2016, 9, S425–S428
	chicoric acid	H4	O=C(O[C@H](C(O)=O)[C@H](OC(/C=C/C1=CC(O)=C(O)C=C1)=O)C(O)=O)/C=C/C2=CC(O)=C(O)C=C2	Yes	Phenylpropanoid	Honey bee	n.d	n.d				Planta Med 2011, 77, 999–1004
	chicoric acid monomethyl ester	H5	O=C(O[C@H](C(O)=O)[C@H](OC(/C=C/C1=CC(O)=C(O)C=C1)=O)C(OC)=O)/C=C/C2=CC(O)=C(O)C=C2	Yes	Phenylpropanoid	Honey bee	n.d	n.d				Planta Med 2011, 77, 999–1005
	caffeic acid	H6	OC(/C=C/C1=CC(O)=C(O)C=C1)=O		Phenylpropanoid	Honey bee	n.d	n.d				Planta Med 2011, 77, 999–1006
	caftaric acid	H7	O=C(O[C@H](C(O)=O)[C@H](O)C(O)=O)/C=C/C1=CC(O)=C(O)C=C1	Yes	Phenylpropanoid	Honey bee	n.d	n.d				Planta Med 2011, 77, 999–1007
	caftaric acid 1-methyl ester	H8	O=C(O[C@H](C(OC)=O)[C@H](O)C(O)=O)/C=C/C1=CC(O)=C(O)C=C1	Yes	Phenylpropanoid	Honey bee	n.d	n.d				Planta Med 2011, 77, 999–1008
	techtochrysin	H9	O=C1C2=C(O)C=C(OC)C=C2OC(C3=CC=CC=C3)=C1		Flavone	Honey bee	n.d	Populus spp. and Citrus spp.				Nat. Prod. Res. 2019, 1-5
	pinocembrin	H10	O=C1C2=C(O)C=C(O)C=C2O[C@H](C3=CC=CC=C3)C1	Yes	Flavanone	Honey bee	n.d	Populus spp. and Citrus spp.				Nat. Prod. Res. 2019, 1-5
	3-methyl-3-butenyl-(E)-Caffeate	H11	OC1=CC(/C=C/C(OCCC(C)=C)=O)=CC=C1O		Phenylpropanoid	Honey bee	n.d	Populus spp.				J. Agric. Food Chem. 2013, 61, 5080-5088
	2-methyl-2-butenyl-(E)-Caffeate	H12	OC1=CC(/C=C/C(OC/C=C(C)/C)=O)=CC=C1O		Phenylpropanoid	Honey bee	n.d	Populus spp.				J. Agric. Food Chem. 2013, 61, 5080-5088
	phenethyl-(E)-caffeate	H13	OC1=C(O)C=C(/C=C/C(OCCC2=CC=CC=C2)=O)C=C1		Phenylpropanoid	Honey bee	n.d	Populus spp.				J. Agric. Food Chem. 2013, 61, 5080-5088
	Chrysin	H14	O=C1C2=C(O)C=C(O)C=C2OC(C3=CC=CC=C3)=C1		Flavone	Honey bee	n.d	Populus spp.				J. Agric. Food Chem. 2013, 61, 5080-5088
	Apigenin	H15	O=C1C2=C(O)C=C(O)C=C2OC(C3=CC=C(O)C=C3)=C1		Flavone	Honey bee	n.d	Populus spp.				J. Agric. Food Chem. 2013, 61, 5080-5088
	kaempferol	H16	O=C1C2=C(O)C=C(O)C=C2OC(C3=CC=C(O)C=C3)=C1O		Flavonol	Honey bee	n.d	Populus spp.				J. Agric. Food Chem. 2013, 61, 5080-5088
	galangin	H17	O=C1C2=C(O)C=C(O)C=C2OC(C3=CC=CC=C3)=C1O		Flavonol	Honey bee	n.d	Populus spp.				J. Agric. Food Chem. 2013, 61, 5080-5088
	pinobanksin	H18	O=C1C2=C(O)C=C(O)C=C2O[C@H](C3=CC=CC=C3)[C@H]1O	Yes	Flavanonol	Honey bee	n.d	Populus spp.				J. Agric. Food Chem. 2013, 61, 5080-5088
	Pinobanksin-3-acetate	H19	O=C1C2=C(O)C=C(O)C=C2O[C@H](C3=CC=CC=C3)[C@H]1OC(C)=O	Yes	Flavanonol	Honey bee	n.d	Populus spp.				J. Agric. Food Chem. 2013, 61, 5080-5088
	pinobanksin-3-(E)-caffeate	H20	O=C1C2=C(O)C=C(O)C=C2O[C@H](C3=CC=CC=C3)[C@H]1OC(/C=C/C4=CC=C(O)C(O)=C4)=O	Yes	Flavanonol	Honey bee	n.d	Populus spp.				J. Agric. Food Chem. 2013, 61, 5080-5088
	cupressic acid	H21	C=C1CCC2[C@@](C)(C(O)=O)CCC[C@]2(C)C1CCC(C)(O)C=C	Yes	Diterpene	Honey bee	n.d	Cistus spp.				J. Agric. Food Chem. 2013, 61, 5080-5088
	isocupressic acid	H22	C=C1CCC2[C@@](C)(C(O)=O)CCC[C@]2(C)C1CC/C(C)=C/CO	Yes	Diterpene	Honey bee	n.d	Cistus spp.				J. Agric. Food Chem. 2013, 61, 5080-5088
	imbricatoloic acid	H23	C=C1CCC2[C@@](C)(C(O)=O)CCC[C@]2(C)C1CCC(C)CCO	Yes	Diterpene	Honey bee	n.d	Cistus spp.				J. Agric. Food Chem. 2013, 61, 5080-5088
	torulosal	H24	C=C1CCC2[C@@](C)(C([H])=O)CCC[C@]2(C)C1CCC(C)(O)C=C	Yes	Diterpene	Honey bee	n.d	Cistus spp.				J. Agric. Food Chem. 2013, 61, 5080-5088
	isoagathotal	H25	C=C1CCC2[C@@](C)(C([H])=O)CCC[C@]2(C)C1CC/C(C)=C/CO	Yes	Diterpene	Honey bee	n.d	Cistus spp.				J. Agric. Food Chem. 2013, 61, 5080-5088
	torulosol	H26	C=C1CCC2[C@@](C)(CO)CCC[C@]2(C)C1CCC(C)(O)C=C	Yes	Diterpene	Honey bee	n.d	Cistus spp.				J. Agric. Food Chem. 2013, 61, 5080-5088
	agathadiol	H27	C=C1CCC2[C@@](C)(CO)CCC[C@]2(C)C1CC/C(C)=C/CO	Yes	Diterpene	Honey bee	n.d	Cistus spp.				J. Agric. Food Chem. 2013, 61, 5080-5088
	cistadiol	H28	[H][C@@]12[C@@](CC[C@@H](C)[C@]2(C)CCC(C)CCO)(C)C(CO)=CCC1	Yes	Diterpene	Honey bee	n.d	Cistus spp.				J. Agric. Food Chem. 2013, 61, 5080-5088
	18-hydroxy-cis-clerodan-3-ene-15-oic acid	H29	[H][C@@]12[C@@](CC[C@@H](C)[C@]2(C)CCC(C)CC(O)=O)(C)C(CO)=CCC1	Yes	Diterpene	Honey bee	n.d	Cistus spp.				J. Agric. Food Chem. 2013, 61, 5080-5088
	myricetin-3,7,4',5'-tetramethyl ether	H30	O=C1C2=C(O)C=C(OC)C=C2OC(C3=CC(O)=C(OC)C(OC)=C3)=C1OC		Flavonol	Honey bee	n.d	Cistus spp.				J. Agric. Food Chem. 2013, 61, 5080-5088
Cameroon	a-amyrin	H31	O[C@H]1CC[C@]2(C)[C@]3([H])[C@](C)([C@@]4(C)C([C@@H]5[C@H]([C@@H](CC[C@@]5(CC4)C)C)C)=CC3)CC[C@@]2([H])C1(C)C	Yes	Triterpene	Honey bee	n.d	n.d				Phytochemistry, 2014, 106, 156–163
	b-amyrin	H32	C[C@@]12CC[C@]3(C)C([C@@H]1CC(C)(C)CC2)=CC[C@@]4([H])[C@@]3(C)CC[C@]5([H])[C@]4(C)CC[C@H](O)C5(C)C	Yes	Triterpene	Honey bee	n.d	n.d				Phytochemistry, 2014, 106, 156–163
	lupeol	H33	CC([C@@H]1CC[C@]2([C@]1([C@]3(CC[C@@]4([C@]5(CC[C@@H](C(C)([C@@]5(CC[C@]4([C@@]3(CC2)C)C)[H])C)O)C)[H])[H])[H])C)=C	Yes	Triterpene	Honey bee	n.d	n.d				Phytochemistry, 2014, 106, 156–163
	Cycloartenol	H34	CC1(C)[C@@H](O)CC[C@@]2(C3)[C@@]1([H])CC[C@]4([H])[C@@]23CC[C@@]5(C)[C@@]4(C)CC[C@@H]5[C@@H](CC/C=C(C)/C)C	Yes	Triterpene	Honey bee	n.d	n.d				Phytochemistry, 2014, 106, 156–163
	Mangiferonic acid	H35	O=C1CC[C@@]2(C3)[C@](CC[C@]4([H])[C@@]23CC[C@@]5(C)[C@@]4(C)CC[C@@H]5[C@@H](CC/C=C(C)/C(O)=O)C)([H])C1(C)C	Yes	Triterpene	Honey bee	n.d	n.d				Phytochemistry, 2014, 106, 156–163
	Mangiferolic acid	H36	O[C@H]1CC[C@@]2(C3)[C@](CC[C@]4([H])[C@@]23CC[C@@]5(C)[C@@]4(C)CC[C@@H]5[C@@H](CC/C=C(C)/C(O)=O)C)([H])C1(C)C	Yes	Triterpene	Honey bee	n.d	n.d				Phytochemistry, 2014, 106, 156–163
	Isomangiferolic acid	H37	O[C@@H]1CC[C@@]2(C3)[C@](CC[C@]4([H])[C@@]23CC[C@@]5(C)[C@@]4(C)CC[C@@H]5[C@@H](CC/C=C(C)/C(O)=O)C)([H])C1(C)C	Yes	Triterpene	Honey bee	n.d	n.d				Phytochemistry, 2014, 106, 156–163
	Ambonic acid	H38	CC1(C)C(CC[C@@]2(C3)[C@@]1([H])CC[C@]4([H])[C@@]23CC[C@@]5(C)[C@@]4(C)CC[C@@H]5[C@@H](CCC(C(C)C(O)=O)=C)C)=O	Yes	Triterpene	Honey bee	n.d	n.d				Phytochemistry, 2014, 106, 156–163
	Ambolic acid	H39	CC1(C)[C@@H](O)CC[C@@]2(C3)[C@@]1([H])CC[C@]4([H])[C@@]23CC[C@@]5(C)[C@@]4(C)CC[C@@H]5[C@@H](CCC(C(C)C(O)=O)=C)C	Yes	Triterpene	Honey bee	n.d	n.d				Phytochemistry, 2014, 106, 156–163
	25-cyclopropyl-3b-hudroxyurs-12-ene	H40	O[C@H]1CC[C@@]2(C3)C(CC[C@]4(C)[C@@]23CC=C5[C@@]4(C)CC[C@]6(C)C5[C@@H](C)[C@H](C)CC6)C1(C)C	Yes	Triterpene	Honey bee	n.d	n.d				Journal of Applied Pharmaceutical Science, 2014, 4, 1-9
	cycloart-3b-hydroxy-12, 25(26)-diene	H41	O[C@H]1CC[C@@]2(C3)C(CC[C@]4(C)[C@@]23CC=C5[C@]4(CCC5[C@H](CCCC(C)=C)C)C)C1(C)C	Yes	Triterpene	Honey bee	n.d	n.d				Journal of Applied Pharmaceutical Science, 2014, 4, 1-9
	olean-12-en-3b, 28-diol	H42	O[C@H]1CC[C@@]2(C)C(CC[C@]3(C)C2CC=C4[C@@]3(C)CC[C@]5(CO)C4CC(C)(C)CC5)C1(C)C	Yes	Triterpene	Honey bee	n.d	n.d				Journal of Applied Pharmaceutical Science, 2014, 4, 1-9
	lup-20(26)-en-3-one	H43	C=C([C@@H]1CC[C@]2(C)CC[C@@]3(C)[C@]4(C)CCC5C(C)(C)C(CC[C@]5(C)C4CCC3C21)=O)C	Yes	Triterpene	Honey bee	n.d	n.d				Journal of Applied Pharmaceutical Science, 2014, 4, 1-9
	lup-20(29)-en-3b-oate	H44	C=C([C@@H]1CC[C@]2(C)CC[C@@]3(C)[C@]4(C)CCC5C(C)(C)[C@@H](OC(C)=O)CC[C@]5(C)C4CCC3C21)C	Yes	Triterpene	Honey bee	n.d	n.d				Journal of Applied Pharmaceutical Science, 2014, 4, 1-9
	3b-hydroxylup-20(29)-ene	H45	C=C([C@@H]1CC[C@]2(C)CC[C@@]3(C)[C@]4(C)CCC5C(C)(C)[C@@H](O)CC[C@]5(C)C4CCC3C21)C	Yes	Triterpene	Honey bee	n.d	n.d				Journal of Applied Pharmaceutical Science, 2014, 4, 1-9
	deperoxidised plukenetione C (named plukenetinone I)	H46	O=C([C@](C[C@@H](O)C(C)(O)C)([C@@]1(C(C)(O)C)[H])C([C@@]2(C/C=C(C)/C)C[C@H](C1)C3(C)C)=O)[C@@]3(C(C4=CC=CC=C4)=O)C2=O	Yes	Polyprenylated acylphloroglucinol	Honey bee	n.d	n.d			Antitrypanosome (T. brucei brucei MIC 0.348 µM)	Phytochemistry Letters, 2014, 10, 35–39
Canary Island	Sesamin	H47	[H][C@@]1([C@@H](C2=CC=C(OCO3)C3=C2)OC4)[C@@]4([H])[C@@H](C5=CC(OCO6)=C6C=C5)OC1	Yes	Lignan	Honey bee	Apis mellifera	n.d				Fitoterapia, 1999, 70, 89-92
	Aschantin	H48	[H][C@@]1([C@@H](C2=CC=C(OCO3)C3=C2)OC4)[C@@]4([H])[C@@H](C5=CC(OC)=C(OC)C(OC)=C5)OC1	Yes	Lignan	Honey bee	Apis mellifera	n.d				Fitoterapia, 1999, 70, 89-92
	Sesartemin	H49	[H][C@@]1([C@@H](C2=CC(OC)=C(OCO3)C3=C2)OC4)[C@@]4([H])[C@@H](C5=CC(OC)=C(OC)C(OC)=C5)OC1	Yes	Lignan	Honey bee	Apis mellifera	n.d				Fitoterapia, 1999, 70, 89-92
	Yangambin	H50	[H][C@@]1([C@@H](C2=CC(OC)=C(OC)C(OC)=C2)OC3)[C@@]3([H])[C@@H](C4=CC(OC)=C(OC)C(OC)=C4)OC1	Yes	Lignan	Honey bee	Apis mellifera	n.d				Fitoterapia, 1999, 70, 89-92
Egypt	isonymphaeol C	H51	O=C1C2=C(O)C=C(OC)C=C2OC(C3=CC(C/C=C(C)/CC/C=C(C)/C)=C(O)C(O)=C3)C1	No	Prenylated flavanone	Honey bee	n.d	n.d				Rev. Latinoam. Quim., 2009, 37, 85–90
	isonymphaeol D	H52	O=C1C2=C(OC)C=C(O)C=C2O[C@H](C3=CC(C/C=C(C)/CC/C=C(C)/C)=C(O)C(O)=C3)C1	Yes	Prenylated flavanone	Honey bee	n.d	n.d				Nat. Prod. Commun., 2010, 5, 43–45
	Propolin F (isonymphaeol B)	H53	O=C1C2=C(O)C=C(O)C=C2O[C@H](C3=CC(C/C=C(C)/CC/C=C(C)/C)=C(O)C(O)=C3)C1	Yes	Prenylated flavanone	Honey bee	n.d	n.d				Nat. Prod. Commun., 2010, 5, 43–45
	Propolin D (nymphaeol B)	H54	CC(=CCC/C(=C/CC1=C(C=CC(=C1O)O)[C@@H]2CC(=O)C3=C(C=C(C=C3O2)O)O)/C)C	Yes	Prenylated flavanone	Honey bee	n.d	n.d				Nat. Prod. Commun., 2010, 5, 43–45
Ghana	(E)-5-(2-(8-hydroxy-2-methyl-2-(4-methylpent-3-en-1-yl)-2H-chromen-6-yl) vinyl)-2-(3-methylbut-2-en-1-yl)benzene-1,3-diol	H55	OC1=C(C/C=C(C)/C)C(O)=CC(/C=C/C2=CC(C=CC(CC/C=C(C)/C)(C)O3)=C3C(O)=C2)=C1	No	Stilbene	Honey bee	n.d	n.d				Phytochemistry Letters, 2014, 10, 35–39
	5-((E)-3,5-dihydroxystyryl)-3-((E)-3,7-dimethylocta-2,6-dien-1-yl)benzene-1,2-diol	H56	OC1=CC(O)=CC(/C=C/C2=CC(C/C=C(C)/CC/C=C(C)/C)=C(O)C(O)=C2)=C1		Stilbene	Honey bee	n.d	n.d				Phytochemistry Letters, 2014, 10, 35–39
Kenya	Tetrahydrojusticidin B	H57	COC1=C(OC)C=C([C@@H](C2=CC=C(OCO3)C3=C2)[C@@H](C(OC4)=O)[C@H]4C5)C5=C1	Yes	Lignan	Honey bee	Apis mellifera	n.d				Fitoterapia, 2010, 81, 509–514
	6-Methoxydiphyllin	H58	COC1=C(OC)C=C(C(C2=CC=C(OCO3)C3=C2)=C(C(OC4)=O)C4=C5O)C5=C1OC	Yes	Lignan	Honey bee	Apis mellifera	n.d				Fitoterapia, 2010, 81, 509–514
	phyllamyricinC	H59	COC1=C(OC)C=C(C(C2=CC=C(OCO3)C3=C2)=C(C(OC4)=O)C4=C5)C5=C1OC	Yes	Lignan	Honey bee	Apis mellifera	n.d				Fitoterapia, 2010, 81, 509–514
	macarangin	H60	O=C1C2=C(O)C(C/C=C(C)/CC/C=C(C)/C)=C(O)C=C2OC(C3=CC=C(O)C=C3)=C1O		Prenylated flavone	Honey bee	n.d	n.d				Fitoterapia, 2010, 81, 509–514
	schweinfurthin A	H61	OC1=CC(/C=C/C(C=C2O)=CC3=C2O[C@@]4(C)[C@@](C3)([H])C(C)(C)[C@H](O)[C@H](O)C4)=CC(O)=C1C/C=C(C)/CC/C=C(C)/C	Yes	Stilbene	Honey bee	n.d	n.d				Fitoterapia, 2010, 81, 509–514
	schweinfurthin B	H62	OC1=CC(/C=C/C(C=C2OC)=CC3=C2O[C@@]4(C)[C@@](C3)([H])C(C)(C)[C@H](O)[C@H](O)C4)=CC(O)=C1C/C=C(C)/CC/C=C(C)/C	Yes	Stilbene	Honey bee	n.d	n.d				Fitoterapia, 2010, 81, 509–514
Libya	13-epitorulosal	H63	C[C@@]12C(CCC([C@@H]2CC[C@](C=C)(O)C)=C)[C@](C([H])=O)(C)CCC1	Yes	Diterpene	Honey bee	n.d	n.d				Phytother. Res. 2014, 28, 1756–1760
	acetyl-13-epi-cupressic acid	H64	C[C@@]12C(CCC([C@@H]2CC[C@](C=C)(OC(C)=O)C)=C)[C@](C(O)=O)(C)CCC1	Yes	Diterpene	Honey bee	n.d	n.d				Phytother. Res. 2014, 28, 1756–1760
	13-epi-cupressic acid	H65	C[C@@]12C(CCC([C@@H]2CC[C@](C=C)(O)C)=C)[C@](C(O)=O)(C)CCC1	Yes	Diterpene	Honey bee	n.d	n.d				Phytother. Res. 2014, 28, 1756–1760
	13-epi-torulosolol	H66	C[C@@]12C(CCC([C@@H]2CC[C@](C=C)(O)C)=C)[C@](CO)(C)CCC1	Yes	Diterpene	Honey bee	n.d	n.d				Molecules 2019, 24, 1041
	Demethylpiperitol	H67	[H][C@]12[C@H](C3=CC(OCO4)=C4C=C3)OC[C@@]1([H])[C@H](C5=CC(O)=C(O)C=C5)OC2	Yes	Lignan	Honey bee	Apis mellifera	n.d				Molecules 2019, 24, 1041
	5'-Methoxypiperitol	H68	[H][C@]12[C@H](C3=CC(OCO4)=C4C=C3)OC[C@@]1([H])[C@H](C5=CC(OC)=C(O)C(OC)=C5)OC2	Yes	Lignan	Honey bee	Apis mellifera	n.d				Molecules 2019, 24, 1041
	Bilobol	H69	OC1=CC(CCCCCCC/C=C\CCCC)=CC(O)=C1		Phenolic lipid	Honey bee	n.d	n.d				Molecules 2019, 24, 1041
	Taxifolin-3-acetyl-4'-methyl ether	H70	OC1=CC(O)=C(C([C@H](OC(C)=O)[C@H](C2=CC(O)=C(OC)C=C2)O3)=O)C3=C1	Yes	Flavanonol	Honey bee	n.d	n.d				Molecules 2019, 24, 1041
	27-Hydroxymangiferonic acid	H71	O=C1CC[C@]23C[C@@]2(CC[C@]4([C@]5(CC[C@@H]4[C@H](C)CC/C=C(C(O)=O)\CO)C)C)[C@@]5([H])CC[C@]3(C1(C)C)[H]	Yes	Triterpene	Honey bee	n.d	n.d				Molecules 2019, 24, 1041
	15-acetoxyisocupressic acid	H72	C=C1CCC2[C@](C(O)=O)(C)CCC[C@]2(C)[C@H]1CC/C(C)=C/COC(C)=O	Yes	Diterpene	Honey bee	n.d	n.d				Molecules 2019, 24, 1041
	isoagatholal	H73	C=C1CCC2[C@](C([H])=O)(C)CCC[C@]2(C)[C@H]1CC/C(C)=C/CO	Yes	Diterpene	Honey bee	n.d	n.d				Molecules 2019, 24, 1041
Nigeria	calycosin	H74	O=C1C2=CC=C(O)C=C2OC=C1C3=CC=C(OC)C(O)=C3		Flavone	Honey bee	n.d	Dalbergia and Macaranga spp.				Phytochemical Analysis, 2016, 27, 107-115
	vestitol	H75	OC1=CC=C(C[C@@H](C2=CC=C(OC)C=C2O)CO3)C3=C1	Yes	Isoflavane	Honey bee	n.d	Dalbergia and/or Macaranga spp.				Phytochemical Analysis, 2016, 27, 107-115
	liquiritigenin	H76	OC1=CC=C(C(C[C@@H](C2=CC=C(O)C=C2)O3)=O)C3=C1	Yes	Flavanone	Honey bee	n.d	Dalbergia and Macaranga spp.				Phytochemical Analysis, 2016, 27, 107-115
	medicarpin	H77	OC1=CC2=C([C@@]3([H])OC4=C(C=CC(OC)=C4)[C@@]3([H])CO2)C=C1	Yes	Pterocarpan	Honey bee	n.d	Dalbergia and/or Macaranga spp.				Phytochemical Analysis, 2016, 27, 107-115
	riverinol	H78	COC1=CC=C(C(CC2=C(O)C=C(OC)C=C2)CO3)C3=C1	No	Lignan	Honey bee	Apis mellifera	Dalbergia and/or Macaranga spp.				Phytochemical Analysis, 2016, 27, 107-115
	6-prenylnaringenin	H79	OC1=C(C/C=C(C)/C)C(O)=C(C(C[C@@H](C2=CC=C(O)C=C2)O3)=O)C3=C1	Yes	Prenylated flavanone	Honey bee	n.d	Dalbergia and/or Macaranga spp.				Phytochemical Analysis, 2016, 27, 107-115
	8-prenylnaringenin	H80	OC1=CC(O)=C(C(C[C@@H](C2=CC=C(O)C=C2)O3)=O)C3=C1C/C=C(C)/C	Yes	Prenylated flavanone	Honey bee	n.d	Dalbergia and/or Macaranga spp.				Phytochemical Analysis, 2016, 27, 107-115
	1,3,7-trihydroxy-2,8-di-(3-methylbut-2-enyl)xanthone	H81	OC1=CC=C(OC(C=C(O)C(C/C=C(C)/C)=C2O)=C2C3=O)C3=C1C/C=C(C)/C		Xanthone	Honey bee	n.d	Dalbergia and/or Macaranga spp.				Sci. Rep., 2016, 7, 923
	1,3,7-trihydroxy-4,8-di-(3-methylbut-2-enyl)xanthone	H82	OC1=CC=C(OC(C(C/C=C(C)/C)=C(O)C=C2O)=C2C3=O)C3=C1C/C=C(C)/C		Xanthone	Honey bee	n.d	Dalbergia and/or Macaranga spp.				Sci. Rep., 2016, 7, 923
	1,7-dihydroxy-3-O-(3-methylbut-2-enyl)-8-(3-methylbut-2-enyl)xanthone	H83	OC1=CC=C(OC(C=C(OC/C=C(C)/C)C=C2O)=C2C3=O)C3=C1C/C=C(C)/C		Xanthone	Honey bee	n.d	Dalbergia and/or Macaranga spp.				Sci. Rep., 2016, 7, 923
	astrapterocarpan	H84	OC1=CC2=C([C@@]3([H])OC4=C(C=CC(OC)=C4OC)[C@@]3([H])CO2)C=C1	Yes	Pterocarpan	Honey bee	n.d	Dalbergia and/or Macaranga spp.				Natural Product Research, 2019, In press
	broussonin B	H85	COC1=C(CCCC2=CC=C(O)C=C2)C=CC(O)=C1		Phenylpropanoid	Honey bee	n.d	Dalbergia and/or Macaranga spp.				Natural Product Research, 2019, In press
Argentina	3'-methyl-nordihydroguaiaretic acid	H86	OC1=C(OC)C=C(C[C@@H](C)[C@@H](C)CC2=CC(O)=C(O)C=C2)C=C1	Yes	Lignan	Honey bee	Apis mellifera	Larrea nitida				Food Chem. Toxicol., 2011, 49, 1970-1978
	nordihydroguaiaretic acid	H87	OC1=C(O)C=C(C[C@@H](C)[C@@H](C)CC2=CC(O)=C(O)C=C2)C=C1	Yes	Lignan	Honey bee	Apis mellifera	Larrea nitida				Food Chem. Toxicol., 2011, 49, 1970-1978
	4-((2R,3S)-4-(4-hydroxyphenyl)-2,3-dimethylbutyl)benzene-1,2-diol	H88	OC1=C(O)C=C(C[C@@H](C)[C@@H](C)CC2=CC=C(O)C=C2)C=C1	Yes	Lignan	Honey bee	Apis mellifera	Larrea nitida				Food Chem. Toxicol., 2011, 49, 1970-1978
	meso-(7S,8S,7'R,8'R)-3,4,3',4'-tetrahydroxy-7,7'-epoxylignan	H89	C[C@H]1[C@H](C)[C@@H](C2=CC=C(O)C(O)=C2)O[C@@H]1C3=CC(O)=C(O)C=C3	Yes	Lignan	Honey bee	Apis mellifera	Larrea nitida				Food Chem. Toxicol., 2011, 49, 1970-1978
	(7S,8S,7'R,8'R)-3,3',4'-trihydroxy-4-methoxy-7,7'-epoxylignan	H90	C[C@H]1[C@H](C)[C@@H](C2=CC=C(O)C(O)=C2)O[C@@H]1C3=CC(O)=C(OC)C=C3	Yes	Lignan	Honey bee	Apis mellifera	Larrea nitida				Food Chem. Toxicol., 2011, 49, 1970-1978
	Izalpinin	H91	O=C1C2=C(O)C=C(OC)C=C2OC(C3=CC=CC=C3)=C1O		Flavonol	Honey bee	Apis mellifera	Zuccagnia punctata				J. Agric. Food Chem. 2010, 58, 194–201
	Rhamnocitrin	H92	O=C1C2=C(O)C=C(OC)C=C2OC(C3=CC=C(O)C=C3)=C1O		Flavonol	Honey bee	Apis mellifera	Zuccagnia punctata				J. Agric. Food Chem. 2010, 58, 194–201
	3-hydroxy-7,8-dimethoxyflavone	H93	O=C1C2=CC=C(C(OC)=C2OC(C3=CC=CC=C3)=C1O)OC		Flavonol	Honey bee	Apis mellifera	Zuccagnia punctata				J. Agric. Food Chem. 2010, 58, 194–201
	7-hydroxyflavanone	H94	O=C1C2=CC=C(O)C=C2O[C@H](C3=CC=CC=C3)C1	Yes	Flavanone	Honey bee	Apis mellifera	Zuccagnia punctata				J. Agric. Food Chem. 2010, 58, 194–201
	7-hydroxy-8-methoxyflavanone	H95	O=C1C2=CC=C(O)C(OC)=C2OC(C3=CC=CC=C3)C1	No	Flavanone	Honey bee	Apis mellifera	Zuccagnia punctata				J. Agric. Food Chem. 2010, 58, 194–201
	Pinostrobin	H96	O=C1C2=C(O)C=C(OC)C=C2O[C@H](C3=CC=CC=C3)C1	Yes	Flavanone	Honey bee	Apis mellifera	Zuccagnia punctata				J. Agric. Food Chem. 2010, 58, 194–201
	2',4'-dihydroxy-3'-methoxychalcone	H97	O=C(/C=C/C1=CC=CC=C1)C2=C(O)C(OC)=C(O)C=C2		Chalcone	Honey bee	Apis mellifera	Zuccagnia punctata				J. Agric. Food Chem. 2010, 58, 194–201
	2',4'-dihydroxychalcone	H98	O=C(/C=C/C1=CC=CC=C1)C2=C(O)C=C(O)C=C2		Chalcone	Honey bee	Apis mellifera	Zuccagnia punctata				J. Agric. Food Chem. 2010, 58, 194–201
	7,4’-dihydroxy-5-methoxyflavanone	H99	O=C(CC(C1=CC=C(O)C=C1)O2)C3=C2C=C(O)C=C3OC	No	Flavanone	Honey bee	Apis mellifera	n.d				Natural Product Communications, 2011, 6, 823-827
	7-hydroxy-5,8-dimethoxyflavanone	H100	O=C(CC(C1=CC=CC=C1)O2)C3=C2C(OC)=C(O)C=C3OC	No	Flavanone	Honey bee	Apis mellifera	n.d				Natural Product Communications, 2011, 6, 823-827
	3b,7-dihydroxy-5-methoxyflavanone	H101	O=C([C@H](O)C(C1=CC=CC=C1)O2)C3=C2C=C(O)C=C3OC	Yes	Flavanonol	Honey bee	Apis mellifera	n.d				Natural Product Communications, 2011, 6, 823-827
	2’,4’,4-trihydroxy-6’-methoxychalcone	H102	O=C(/C=C/C1=CC=C(O)C=C1)C2=C(O)C=C(O)C=C2OC		Chalcone	Honey bee	Apis mellifera	n.d				Natural Product Communications, 2011, 6, 823-827
	7-hydroxy-5,8 dimethoxyflavone	H103	O=C(C=C(C1=CC=CC=C1)O2)C3=C2C(OC)=C(O)C=C3OC		Flavone	Honey bee	Apis mellifera	n.d				Natural Product Communications, 2011, 6, 823-827
	3,7-dihydroxy-8-methoxyflavone	H104	O=C(C(O)=C(C1=CC=CC=C1)O2)C3=C2C(OC)=C(O)C=C3		Flavonol	Honey bee	Apis mellifera	n.d				Natural Product Communications, 2011, 6, 823-827
	3,5-dihydroxy-7,8-dimethoxyflavone	H105	O=C(C(O)=C(C1=CC=CC=C1)O2)C3=C2C(OC)=C(OC)C=C3O		Flavonol	Honey bee	Apis mellifera	n.d				Natural Product Communications, 2011, 6, 823-827
	5-hydroxy-4’,7-dimethoxyflavone	H106	O=C(C=C(C1=CC=C(OC)C=C1)O2)C3=C2C=C(OC)C=C3O		Flavone	Honey bee	Apis mellifera	n.d				Natural Product Communications, 2011, 6, 823-827
	4', 5-dihydroxy-3,7,8-trimethoxyflavone	H107	O=C(C(OC)=C(C1=CC=C(O)C=C1)O2)C3=C2C(OC)=C(OC)C=C3O		Flavonol	Honey bee	Apis mellifera	n.d				Natural Product Communications, 2011, 6, 823-827
Brazil	guttiferone E	H108	O=C(C(C([C@@]12C[C@@H](C/C=C(C)/C)C(C)=C)=O)=C(O)[C@@](C/C=C(C)/C)(C(C)(C)[C@@H](C/C=C(C)/C)C2)C1=O)C3=CC(O)=C(O)C=C3	Yes	Polyprenylated acylphloroglucinol	Honey bee	Apis mellifera	Dalbergia ecastophyllum		Red propolis		J. Agric. Food Chem. 2011, 59, 6484–6491
	xanthochymol	H109	O=C(C(C([C@@]12C[C@@H](CCC(C)=C)C(C)=C)=O)=C(O)[C@@](C/C=C(C)/C)(C(C)(C)[C@@H](C/C=C(C)/C)C2)C1=O)C3=CC(O)=C(O)C=C3	Yes	Polyprenylated acylphloroglucinol	Honey bee	Apis mellifera	Dalbergia ecastophyllum		Red propolis		J. Agric. Food Chem. 2011, 59, 6484–6491
	oblongifolin A	H110	O=C(C(C([C@@]12C/C=C(C)\C)=O)=C(O)[C@@](C/C=C(C)/C)(C(C)(C)[C@@H](C/C=C(C)/CC/C=C(C)\C)C2)C1=O)C3=CC(O)=C(O)C=C3	Yes	Polyprenylated acylphloroglucinol	Honey bee	Apis mellifera	Dalbergia ecastophyllum		Red propolis		J. Agric. Food Chem. 2011, 59, 6484–6491
	7,3'-dihydroxy-5'-methoxyisoflavone	H111	O=C1C2=CC=C(O)C=C2OC=C1C3=CC(O)=CC(OC)=C3		Isoflavone	Honey bee	Apis mellifera	Dalbergia ecastophyllum		Red propolis		J. Agric. Food Chem. 2011, 59, 6484–6491
	neovestitol	H112	OC(C=C1)=CC2=C1CC(C3=CC=C(O)C=C3OC)CO2	No	Isoflavane	Honey bee	Apis mellifera	Dalbergia ecastophyllum		Red propolis		J. Agric. Food Chem. 2011, 59, 6484–6491
	homopterocarpin	H113	COC(C=C1)=CC2=C1[C@](OC3=C4C=CC(OC)=C3)([H])[C@]4([H])CO2	Yes	Pterocarpan	Honey bee	Apis mellifera	Dalbergia ecastophyllum		Red propolis		J. Agric. Food Chem. 2011, 59, 6484–6491
	retusapurpurin A	H114	COC(C=C1)=CC2=C1CC(C3=C(O)C=C([O+]=C(C4=CC=C(O)C=C4OC)C=C5C6=CC=C(OC)C=C6)C5=C3)CO2	No	Isoflavane	Honey bee	Apis mellifera	Dalbergia ecastophyllum		Red propolis		J. Agric. Food Chem. 2011, 59, 6484–6491
	retusapurpurin B	H115	COC(C=C1)=CC2=C1CC(C3=C(O)C=C([O+]=C(C4=CC=C(O)C=C4)C=C5C6=C(O)C=C(OC)C=C6)C5=C3)CO2	No	Isoflavane	Honey bee	Apis mellifera	Dalbergia ecastophyllum		Red propolis		J. Agric. Food Chem. 2011, 59, 6484–6491
	syringaldehyde	H116	OC1=C(OC)C=C(/C=C/C([H])=O)C=C1		Phenylpropanoid	Honey bee	Apis mellifera	Araucaria heterophylla				Z. Naturforsch., C, 1996, 51, 277–280
	Dimeric coniferyl acetate (10,11-diacetyl dehydrodiconiferyl alcohol)	H117	CC(OC/C=C/C1=CC2=C(C(OC)=C1)O[C@@H](C3=CC=C(O)C(OC)=C3)[C@@H]2COC(C)=O)=O	Yes	Lignan	Honey bee	Apis mellifera	n.d				Z. Naturforsch., C, 1996, 51, 735–737
	kaempferide	H118	O=C1C2=C(O)C=C(O)C=C2OC(C3=CC=C(OC)C=C3)=C1O		Flavone	Honey bee	Apis mellifera	n.d				Z. Naturforsch., C, 1996, 51, 735–737
	5-O-caffeoylquinic acid	H119	O[C@H]1[C@H](O)[C@H](OC(/C=C/C2=CC(O)=C(O)C=C2)=O)C[C@@](O)(C(O)=O)C1	Yes	Phenylpropanoid	Honey bee	Apis mellifera	n.d				Biol. Pharm. Bull.1996, 19, 966-970
	chlorogenic acid	H120	O[C@@H]1[C@H](O)C[C@@](O)(C(O)=O)C[C@H]1OC(/C=C/C2=CC=C(O)C(O)=C2)=O	Yes	Phenylpropanoid	Honey bee	Apis mellifera	n.d				Biol. Pharm. Bull.1996, 19, 966-970
	4-O-caffeoylquinic acid	H121	O[C@H]1[C@H](OC(/C=C/C2=CC=C(O)C(O)=C2)=O)[C@H](O)C[C@@](O)(C(O)=O)C1	Yes	Phenylpropanoid	Honey bee	Apis mellifera	n.d				Biol. Pharm. Bull.1996, 19, 966-970
	4,5-di-O-caffeoylquinic acid	H122	O[C@H]1[C@H](OC(/C=C/C2=CC=C(O)C(O)=C2)=O)[C@H](OC(/C=C/C3=CC(O)=C(O)C=C3)=O)C[C@@](O)(C(O)=O)C1	Yes	Phenylpropanoid	Honey bee	Apis mellifera	n.d				Biol. Pharm. Bull.1996, 19, 966-970
	3,5-di-O-caffeoylquinic acid	H123	OC1(C(O)=O)C[C@@H](OC(/C=C/C2=CC=C(O)C(O)=C2)=O)C[C@H](OC(/C=C/C3=CC(O)=C(O)C=C3)=O)C1	Yes	Phenylpropanoid	Honey bee	Apis mellifera	n.d				Biol. Pharm. Bull.1996, 19, 966-970
	3,4-di-O-caffeoylquinic acid	H124	O[C@@H]1C[C@@](O)(C(O)=O)C[C@@H](OC(/C=C/C2=CC=C(O)C(O)=C2)=O)[C@@H]1OC(/C=C/C3=CC(O)=C(O)C=C3)=O	Yes	Phenylpropanoid	Honey bee	Apis mellifera	n.d				Biol. Pharm. Bull.1996, 19, 966-970
	methyl 3,4-di-O-caffeoylquinate	H125	O[C@@H]1C[C@@](O)(C(OC)=O)C[C@@H](OC(/C=C/C2=CC=C(O)C(O)=C2)=O)[C@@H]1OC(/C=C/C3=CC(O)=C(O)C=C3)=O	Yes	Phenylpropanoid	Honey bee	Apis mellifera	n.d				Biol. Pharm. Bull.1996, 19, 1479-1484
	methyl 4,5-di-O-caffeoylquinate	H126	O[C@H]1[C@H](OC(/C=C/C2=CC=C(O)C(O)=C2)=O)[C@H](OC(/C=C/C3=CC(O)=C(O)C=C3)=O)C[C@@](O)(C(OC)=O)C1	Yes	Phenylpropanoid	Honey bee	Apis mellifera	n.d				Biol. Pharm. Bull.1996, 19, 1479-1484
	3-hydroxy-2,2-dimethyl-8-prenylchromane-6-propenoic acid	H127	CC(C(O)C1)(C)OC2=C1C=C(/C=C/C(O)=O)C=C2C/C=C(C)/C	No	Benzopyran	Honey bee	Apis mellifera	Baccharis spp.		Green propolis		J. Nat. Prod. 1998, 61, 896-900
	2,2-Dimethyl-8-prenylchromene-6-propenoic acid	H128	CC(C=C1)(C)OC2=C1C=C(/C=C/C(O)=O)C=C2C/C=C(C)/C		Benzopyran	Honey bee	Apis mellifera	Baccharis spp.		Green propolis		J. Nat. Prod. 1998, 61, 896-900
	2,2-dimethylchromene-6-propenoic acid	H129	CC(C=C1)(C)OC2=C1C=C(/C=C/C(O)=O)C=C2		Benzopyran	Honey bee	Apis mellifera	Baccharis spp.		Green propolis		J. Nat. Prod. 1998, 61, 896-900
	2,2-dimethylchromene-6-carboxylic acid	H130	CC(C=C1)(C)OC2=C1C=C(C(O)=O)C=C2		Benzopyran	Honey bee	Apis mellifera	Baccharis spp.		Green propolis		J. Nat. Prod. 1998, 61, 896-900
	artepillin	H131	OC(/C=C/C1=C(O)C(C/C=C(C)/C)=CC(C/C=C(C)/C)=C1)=O		Prenylated phenylpropanoid	Honey bee	Apis mellifera	Baccharis spp.		Green propolis		J. Nat. Prod. 1998, 61, 896-900
	4-dihydrocinnamoyloxy-3-prenylcinnamic acid	H132	OC(/C=C/C1=C(OC(CCC2=CC=CC=C2)=O)C=CC(C/C=C(C)/C)=C1)=O		Prenylated phenylpropanoid	Honey bee	Apis mellifera	Baccharis spp.		Green propolis		J. Nat. Prod. 1998, 61, 896-900
	2-hydroxy-5-prenylcinnamic acid	H133	OC(/C=C/C1=C(O)C=CC(C/C=C(C)/C)=C1)=O		Prenylated phenylpropanoid	Honey bee	Apis mellifera	Baccharis spp.		Green propolis		J. Nat. Prod. 1998, 61, 896-900
	vanillin	H134	OC1=CC=C(C([H])=O)C=C1OC		Phenolic	Honey bee	Apis mellifera	Baccharis spp.		Green propolis		J. Nat. Prod. 1998, 61, 896-900
	agathic acid	H135	C=C1CCC2[C@](C(O)=O)(C)CCC[C@]2(C)[C@H]1CC/C(C)=C/C(O)=O	Yes	Diterpene	Honey bee	Apis mellifera	Baccharis spp.		Green propolis		J. Nat. Prod. 1998, 61, 896-900
	agathic acid 15-methyl ester	H136	C=C1CCC2[C@](C(O)=O)(C)CCC[C@]2(C)[C@H]1CC/C(C)=C/C(OC)=O	Yes	Diterpene	Honey bee	Apis mellifera	Baccharis spp.		Green propolis		J. Nat. Prod. 1998, 61, 896-900
	agathalic acid	H137	C=C1CCC2[C@](C([H])=O)(C)CCC[C@]2(C)[C@H]1CC/C(C)=C/C(O)=O	Yes	Diterpene	Honey bee	Apis mellifera	Baccharis spp.		Green propolis		J. Nat. Prod. 1998, 61, 896-900
	tremetone	H138	CC([C@@H]1OC2=CC=C(C(C)=O)C=C2C1)=C	Yes	Benzofuran	Honey bee	Apis mellifera	Baccharis spp.		Green propolis		J. Nat. Prod. 1998, 61, 896-900
	viscidone	H139	C=C(CO)[C@@H]1OC2=CC(C(C)=O)=C(O)C=C2C1	Yes	Benzofuran	Honey bee	Apis mellifera	Baccharis spp.		Green propolis		J. Nat. Prod. 1998, 61, 896-900
	12-acetoxyviscidone	H140	C=C(COC(C)=O)[C@@H]1OC2=CC(C(C)=O)=C(O)C=C2C1	Yes	Benzofuran	Honey bee	Apis mellifera	Baccharis spp.		Green propolis		J. Nat. Prod. 1998, 61, 896-900
	betuletol	H141	O=C1C2=C(O)C(OC)=C(O)C=C2OC(C3=CC=C(OC)C=C3)=C1O		Flavonol	Honey bee	Apis mellifera	Baccharis spp.		Green propolis		J. Nat. Prod. 1998, 61, 896-900
	ermanin	H142	O=C1C2=C(O)C=C(O)C=C2OC(C3=CC=C(OC)C=C3)=C1OC		Flavonol	Honey bee	Apis mellifera	Baccharis spp.		Green propolis		J. Nat. Prod. 1998, 61, 896-900
	Dihydrokaempferide	H143	O=C1C2=C(O)C=C(O)C=C2O[C@H](C3=CC=C(OC)C=C3)[C@H]1O	Yes	Flavanonol	Honey bee	Apis mellifera	Baccharis spp.		Green propolis		J. Nat. Prod. 1998, 61, 896-900
	naringenin	H144	OC1=CC(O)=C(C(C[C@@H](C2=CC=C(O)C=C2)O3)=O)C3=C1	Yes	Flavanone	Honey bee	Apis mellifera	Baccharis spp.		Green propolis		Chem. Pharm. Bull., 1999, 47, 1388–1392
	sakuranetin	H145	COC1=CC(O)=C2C(C[C@@H](C3=CC=C(O)C=C3)OC2=C1)=O	Yes	Flavanone	Honey bee	Apis mellifera	Baccharis spp.		Green propolis		Chem. Pharm. Bull., 1999, 47, 1388–1392
	aromadendrin	H146	OC(C=C1)=CC=C1[C@H]2OC3=CC(O)=CC(O)=C3C([C@@H]2O)=O	Yes	Flavanonol	Honey bee	Apis mellifera	Baccharis spp.		Green propolis		Chem. Pharm. Bull., 1999, 47, 1388–1392
	6-methoxykaempferol	H147	COC1=C(O)C2=C(OC(C3=CC=C(O)C=C3)=C(O)C2=O)C=C1O		Flavonol	Honey bee	Apis mellifera	Baccharis spp.		Green propolis		Chem. Pharm. Bull., 1999, 47, 1388–1392
	4-hydroxy-3-prenylbenzoic acid	H148	C/C(C)=C/CC1=CC(C(O)=O)=CC=C1O		Prenylated phenolic	Honey bee	Apis mellifera	Baccharis spp.		Green propolis		Chem. Pharm. Bull., 1999, 47, 1388–1392
	trans-communic acid	H149	C=C1CCC2[C@](C(O)=O)(C)CCC[C@]2(C)[C@H]1C/C=C(C)/C=C	Yes	Diterpene	Honey bee	Apis mellifera	Baccharis spp.		Green propolis		Chem. Pharm. Bull., 1999, 47, 1388–1392
	dehydroabietic acid	H150	C[C@]12C([C@@](C)(CCC2)C(O)=O)CCC3=C1C=CC(C(C)C)=C3	Yes	Diterpene	Honey bee	Apis mellifera	Baccharis spp.		Green propolis		Chem. Pharm. Bull., 1999, 47, 1388–1392
	1-(4-hydroxy-3-methoxyphenyl)-1,2-bis{4-[(E)-3-acetoxypropen-1-yl]-2-methoxyphenoxy}propan-3-ol acetate	H151	CC(OC/C=C/C1=CC(OC)=C(OC(C(OC2=C(OC)C=C(/C=C/COC(C)=O)C=C2)C3=CC=C(O)C(OC)=C3)COC(C)=O)C=C1)=O	No	Phenylpropanoid	Honey bee	Apis mellifera	Baccharis spp.		Green propolis		Chem. Pharm. Bull., 1999, 47, 1388–1392
	benzyl p-coumarate	H152	O=C(OCC1=CC=CC=C1)/C=C/C2=CC=C(O)C=C2		Phenylpropanoid	Honey bee	Apis mellifera	Baccharis spp.		Green propolis		Chem. Pharm. Bull., 1999, 47, 1388–1392
	phenethyl p-coumarate	H153	O=C(OCCC1=CC=CC=C1)/C=C/C2=CC=C(O)C=C2		Phenylpropanoid	Honey bee	Apis mellifera	Baccharis spp.		Green propolis		Chem. Pharm. Bull., 1999, 47, 1388–1392
	cinnamic acid	H154	OC(/C=C/C1=CC=CC=C1)=O		Phenylpropanoid	Honey bee	Apis mellifera	Baccharis spp.		Green propolis		Chem. Pharm. Bull., 1999, 47, 1388–1392
	ferulic acid	H155	OC(/C=C/C1=CC=C(O)C(OC)=C1)=O		Phenylpropanoid	Honey bee	Apis mellifera	Baccharis spp.		Green propolis		Chem. Pharm. Bull., 1999, 47, 1388–1392
	plicatin B	H156	O=C(/C=C/C1=CC(C/C=C(C)\C)=C(O)C=C1)OC		Prenylated phenylpropanoid	Honey bee	Apis mellifera	Baccharis spp.		Green propolis		Chem. Pharm. Bull., 1999, 47, 1388–1392
	capillartemisin A	H157	C/C(C)=C/CC(C=C(C=C1C/C=C(C)/CO)/C=C/C(O)=O)=C1O		Prenylated phenylpropanoid	Honey bee	Apis mellifera	Baccharis spp.		Green propolis		Chem. Pharm. Bull., 1999, 47, 1388–1392
	(E)-2,3-dihydroconiferyl p-coumarate	H158	OC1=CC=C(/C=C/C(OCCCC2=CC=C(O)C(OC)=C2)=O)C=C1		Phenylpropanoid	Honey bee	Apis mellifera	Baccharis spp.		Green propolis		Chem. Pharm. Bull., 1999, 47, 1388–1392
	(E)-3-{2,3-dihydro-2[2-[(E)-p-coumaroyloxy]-1-methylethyl]-5-benzofuranyl}-2-propenoic acid	H159	O=C(OCC(C1CC(C=C(/C=C/C(O)=O)C=C2)=C2O1)C)/C=C/C3=CC=C(O)C=C3	No	Phenylpropanoid	Honey bee	Apis mellifera	Baccharis spp.		Green propolis		Chem. Pharm. Bull., 1999, 47, 1388–1392
	(E)-3-(2,3-dihydro-2-(1-methylethenyl)-5-benzofuranyl]-2-propenoic acid	H160	OC(/C=C/C1=CC2=C(OC(C(C)=C)C2)C=C1)=O		Benzofuran	Honey bee	Apis mellifera	Baccharis spp.		Green propolis		Chem. Pharm. Bull., 1999, 47, 1388–1392
	(E)-4-(2,3-dihydrocinnamoyloxy)cinnamic acid	H161	O=C(OC1=CC=C(/C=C/C(O)=O)C=C1)CCC2=CC=CC=C2		Phenylpropanoid	Honey bee	Apis mellifera	Baccharis spp.		Green propolis		Chem. Pharm. Bull., 1999, 47, 1388–1392
	(E)-3-(2,3-dihydro-2-(1-methylethenyl)-7-prenyl-5-benzofuranyl]-2-propenoic acid	H162	OC(/C=C/C1=CC2=C(OC(C(C)=C)C2)C(C/C=C(C)/C)=C1)=O		Benzofuran	Honey bee	Apis mellifera	Baccharis spp.		Green propolis		Chem. Pharm. Bull., 1999, 47, 1388–1392
	(E)-3-{4-hydroxy-3-[(E)-4-(2,3-dihydrocinnamoyloxy)-3-methyl-2-butenyl]-5-prenyl-phenyl}-2-propenoic acid	H163	OC(/C=C/C1=CC(C/C=C(C)/COC(CCC2=CC=CC=C2)=O)=C(O)C(C/C=C(C)/C)=C1)=O		Prenylated phenylpropanoid	Honey bee	Apis mellifera	Baccharis spp.		Green propolis		Chem. Pharm. Bull., 1999, 47, 1388–1392
	(E)-3-(2,3-dihydro-2-(1-hydroxy-1-methylethenyl)-7-prenyl-5-benzofuranyl]-2-propenoic acid	H164	OC(/C=C/C1=CC2=C(OC(C(C)(O)C)C2)C(C/C=C(C)/C)=C1)=O		Benzofuran	Honey bee	Apis mellifera	Baccharis spp.		Green propolis		Chem. Pharm. Bull. 1998, 46, 1477-1479
	protocatechuic acid	H165	O=C(O)C1=CC(O)=C(O)C=C1		Phenolic	Honey bee	Apis mellifera	Baccharis spp.		Green propolis		Chem. Pharm. Bull. 1998, 46, 1477-1479
	Propolis-benzofuran A	H166	OC1=CC2=C(C=C1C(C)=O)OC(C3=CO[C@@H](C4=CC(OC)=C(O)C=C4)[C@H](COC(C)=O)C3)=C2	Yes	Lignan	Honey bee	Apis mellifera	n.d				J. Nat. Prod. 2000, 63, 1277-1279
	Propolis-benzofuran B	H167	O=C1C[C@@H](COC(C)=O)[C@H](C2=CC=C(O)C(OC)=C2)C3=C1OC4=C3C=C(O)C(C(C)=O)=C4	Yes	Lignan	Honey bee	Apis mellifera	n.d				J. Nat. Prod. 2000, 63, 1277-1279
	3-(3-hydroxy-3-methyl-butyl)-5-prenyl-4-hydroxycinnamic acid	H168	OC1=C(C/C=C(C)/C)C=C(/C=C/C(O)=O)C=C1CCC(C)(O)C		Prenylated phenylpropanoid	Honey bee	Apis mellifera	Baccharis dracunculifolia		Green propolis		Chem. Pharm. Bull., 2003, 51, 984–985
	3-methoxykaempferol	H169	O=C1C2=C(O)C=C(O)C=C2OC(C3=CC=C(O)C=C3)=C1OC		Flavonol	Honey bee	Apis mellifera	n.d				Chem. Pharm. Bull., 1999, 47, 1521–1524
	artepillin C	H170	OC(/C=C/C1=CC(C/C=C(C)/C)=C(O)C(C/C=C(C)/C)=C1)=O		Prenylated phenylpropanoid	Honey bee	Apis mellifera	n.d				Chem. Pharm. Bull., 1999, 47, 1521–1524
	drupanin	H171	OC(/C=C/C1=CC(C/C=C(C)/C)=C(O)C=C1)=O		Prenylated phenylpropanoid	Honey bee	Apis mellifera	n.d				Chem. Pharm. Bull., 1999, 47, 1521–1524
	3,4-dihydroxy-5-prenylcinnamic acid	H172	OC(/C=C/C1=CC(C/C=C(C)/C)=C(O)C(O)=C1)=O		Prenylated phenylpropanoid	Honey bee	Apis mellifera	n.d				Chem. Pharm. Bull., 1999, 47, 1521–1524
	4-dihydrocinnamoyloxy-3-prenylcinnamic acid	H173	OC(/C=C/C1=CC(C/C=C(C)/C)=C(OC(CCC2=CC=CC=C2)=O)C=C1)=O		Prenylated phenylpropanoid	Honey bee	Apis mellifera	n.d				Biosci Biotechnol Biochem. 1994, 58, 945–946
	Melliferone	H174	O=C1CC[C@@]2(C)[C@](CC[C@]3(C)[C@]2([H])C=C[C@@]4(O5)[C@@]3(C)CC[C@]6(C5=O)[C@@]4([H])CC(C)(C)CC6)([H])C1(C)C		Triterpene	Honey bee	Apis mellifera	Myrceugenia euosma				J. Nat. Prod. 2001, 64, 1278-1281
	moronic acid	H175	O=C1CC[C@@]2(C)[C@](CC[C@]3(C)[C@]2([H])C=C[C@@]4([H])[C@@]3(C)CC[C@]5(C(O)=O)C4=CC(C)(C)CC5)([H])C1(C)C		Triterpene	Honey bee	Apis mellifera	Myrceugenia euosma				J. Nat. Prod. 2001, 64, 1278-1281
	anwuweizonic acid	H176	O=C1CC[C@@]2(C)[C@](CCC3=C2CC[C@@]4(C)[C@@]3(C)CC[C@@H]4[C@@H](CC/C=C(C(O)=O)/C)C)([H])C1(C)C		Triterpene	Honey bee	Apis mellifera	Myrceugenia euosma				J. Nat. Prod. 2001, 64, 1278-1281
	betulonic acid	H177	O=C1CC[C@@]2(C)[C@](CC[C@]3(C)[C@]2([H])CC[C@@]4([H])[C@@]3(C)CC[C@]5(C(O)=O)C4[C@H](C(C)=C)CC5)([H])C1(C)C		Triterpene	Honey bee	Apis mellifera	Myrceugenia euosma				J. Nat. Prod. 2001, 64, 1278-1281
	12-acetoxytremetone	H178	CC(C1=CC=C(O[C@@H](C(COC(C)=O)=C)C2)C2=C1)=O		Benzofuran	Honey bee	Apis mellifera	Myrceugenia euosma				J. Nat. Prod. 2001, 64, 1278-1281
	2,2-dimethyl-8-prenyl-6-vinylchromene	H179	C=CC1=CC2=C(C(C/C=C(C)/C)=C1)OC(C)(C)CC2		Benzopyran	Honey bee	Apis mellifera	n.d				Chem. Pharm. Bull. 2001, 49, 1207-1209
	2,6-diprenyl-4-vinylphenol	H180	OC(C(C/C=C(C)/C)=CC(C=C)=C1)=C1C/C=C(C)/C		Prenylated phenolic	Honey bee	Apis mellifera	n.d				Chem. Pharm. Bull. 2001, 49, 1207-1209
	4-hydroxy-3,5-diprenylbenzaldehyde	H181	[H]C(C1=CC(C/C=C(C)/C)=C(O)C(C/C=C(C)/C)=C1)=O		Prenylated phenolic	Honey bee	Apis mellifera	n.d				Chem. Pharm. Bull. 2001, 49, 1207-1209
	2,2-dimethyl-6-vinylchromene	H182	C=CC1=CC2=C(C=C1)OC(C)(C)CC2		Benzopyran	Honey bee	Apis mellifera	n.d				Chem. Pharm. Bull. 2001, 49, 1207-1209
	acetophenone	H183	CC(C1=CC=CC=C1)=O		Phenolic	Honey bee	Apis mellifera	n.d				Chem. Pharm. Bull. 2001, 49, 1207-1209
	3,4-dimethoxy-allylbenzene	H184	COC1=CC(CC=C)=CC=C1OC		Phenylpropanoid	Honey bee	Apis mellifera	n.d				Chem. Pharm. Bull. 2001, 49, 1207-1209
	2-prenyl-4-vinylphenol	H185	OC1=CC=C(C=C)C=C1C/C=C(C)/C		Prenylated phenolic	Honey bee	Apis mellifera	n.d				Chem. Pharm. Bull. 2001, 49, 1207-1209
	3,4-dimethoxy-styrene	H186	COC1=CC(C=C)=CC=C1OC		Phenolic	Honey bee	Apis mellifera	n.d				Chem. Pharm. Bull. 2001, 49, 1207-1209
	spathulenol	H187	C[C@]1(O)CC[C@@H]2[C@@H]1[C@H]3[C@@H](CCC2=C)C3(C)C	Yes	Sesquiterpene	Honey bee	Apis mellifera	n.d				Chem. Pharm. Bull. 2001, 49, 1207-1209
	3-prenylcinnamic acid allyl ester	H188	O=C(O/C=C/C)/C=C/C1=CC=CC(C/C=C(C)/C)=C1		Prenylated phenylpropanoid	Honey bee	Apis mellifera	Baccharis spp.		Green propolis		J. Apic. Res., 2003, 42, 39-41
	p-methoxycinnamic acid methyl ester	H189	COC1=CC=C(/C=C/C(OC)=O)C=C1		Phenylpropanoid	Honey bee	Apis mellifera	Baccharis spp.		Green propolis		J. Apic. Res., 2003, 42, 39-41
	dihydrocinnamic acid	H190	OC(CCC1=CC=CC=C1)=O		Phenylpropanoid	Honey bee	Apis mellifera	Baccharis spp.		Green propolis		J. Apic. Res., 2003, 42, 39-41
	dihydrocinnamic acid methyl ester	H191	O=C(CCC1=CC=CC=C1)OC		Phenylpropanoid	Honey bee	Apis mellifera	Baccharis spp.		Green propolis		J. Apic. Res., 2003, 42, 39-41
	hyperibone A	H192	O=C1[C@]2(C/C=C(C)/C)C3=C(C[C@@H](C(C)(O)C)O3)C([C@]1(C(C)(C)C(C/C=C(C)/C)C2)C(C4=CC=CC=C4)=O)=O	Yes	Polyprenylated acylphloroglucinol	Honey bee	Apis mellifera	n.d				Bioorg. Med. Chem. 2009, 17, 5332–5335
	Procrim A	H193	C[C@]12[C@]3(C)CC[C@@]4([H])C(C)(C)[C@@H](OC(C[C@H](O)CCCCCCCCCCCCC)=O)CC[C@]4(C)[C@@]3([H])CC[C@]1([H])[C@]5([H])[C@@](CC[C@H]5C(C)=C)(C)CC2	Yes	Triterpene	Honey bee	Apis mellifera	n.d		Alecrim propolis		Chem. Pharm. Bull., 2002, 50, 439–440
	Procrim B	H194	C[C@]12[C@]3(C)CC[C@@]4([H])C(C)(C)[C@@H](OC(C[C@H](O)CCCCCCCCCCCCCCC)=O)CC[C@]4(C)[C@@]3([H])CC[C@]1([H])[C@]5([H])[C@@](CC[C@H]5C(C)=C)(C)CC2	Yes	Triterpene	Honey bee	Apis mellifera	n.d		Alecrim propolis		Chem. Pharm. Bull., 2002, 50, 439–440
	24-methylenecycloartane-3b,26-diol	H195	O[C@H]1CC[C@@]2(C3)[C@](CC[C@]4([H])[C@@]23CC[C@@]5(C)[C@@]4(C)CC[C@@H]5[C@@H](CCC(C(C)CO)=C)C)([H])C1(C)C	Yes	Triterpene	Honey bee	Apis mellifera	Mangifera indica				Quím Nova 2005, 28, 801-804
	20(29)-lupen-3-one	H196	CC1(C)C(CC[C@@]2(C)[C@@]1([H])CC[C@]3(C)[C@]2([H])CC[C@@]4([H])[C@@]3(C)CC[C@]5(C)[C@]4([H])[C@H](C(C)=C)CC5)=O	Yes	Triterpene	Honey bee	Apis mellifera	Clusia spp.		Red propolis		eCAM, 2006, 3, 249–254
	2,3-epoxy-2-(3-methyl-2-butenyl)-1,4-naphthalenedione	H197	O=C1C2(C/C=C(C)/C)C(O2)C(C3=CC=CC=C31)=O	No	Naphthoquinone	Honey bee	Apis mellifera	Clusia spp.		Red propolis		eCAM, 2006, 3, 249–254
	isosativan	H198	COC1=CC=C(C2CC3=C(OC2)C=C(OC)C=C3)C(O)=C1	No	Isoflavane	Honey bee	Apis mellifera	Clusia spp.		Red propolis		eCAM, 2006, 3, 249–254
	24-methylenecycloartanol	H199	O[C@H]1CC[C@@]2(C3)[C@](CC[C@]4([H])[C@@]23CC[C@@]5(C)[C@@]4(C)CC[C@@H]5[C@@H](CCC(C(C)C)=C)C)([H])C1(C)C	Yes	Triterpene	Honey bee	Apis mellifera	Anacardium occidentale				Eclética Química 2008, 33, 53-58
	cardanol A	H200	OC1=CC(CCCCCCC/C=C\CCCCCC)=CC=C1		Phenolic lipid	Honey bee	Apis mellifera	Anacardium occidentale				Eclética Química 2008, 33, 53-58
	cardanol B	H201	OC1=CC(CCCCCCC/C=C\C/C=C\CCC)=CC=C1		Phenolic lipid	Honey bee	Apis mellifera	Anacardium occidentale				Eclética Química 2008, 33, 53-58
	cardol A	H202	OC1=CC(CCCCCCC/C=C\CCCCCC)=CC(O)=C1		Phenolic lipid	Honey bee	Apis mellifera	Anacardium occidentale				Eclética Química 2008, 33, 53-58
	cardol B	H203	OC1=CC(CCCCCCC/C=C\C/C=C\CCC)=CC(O)=C1		Phenolic lipid	Honey bee	Apis mellifera	Anacardium occidentale				Eclética Química 2008, 33, 53-58
	anacardic acid	H204	OC1=C(C(O)=O)C(CCCCCCC/C=C\CCCCCC)=CC=C1		Phenolic lipid	Honey bee	Apis mellifera	Anacardium occidentale				Eclética Química 2008, 33, 53-58
	(2S)-7-hydroxy-6-methoxyflavanone	H205	O=C1C2=CC(OC)=C(O)C=C2O[C@H](C3=CC=CC=C3)C1	Yes	Flavanone	Honey bee	Apis mellifera	n.d		Red propolis		Bioorg Med Chem. 2008, 16, 5434–5440
	(2S)-dihydrobaicalein	H206	O=C1C2=C(O)C(O)=C(O)C=C2O[C@H](C3=CC=CC=C3)C1	Yes	Flavanone	Honey bee	Apis mellifera	n.d		Red propolis		Bioorg Med Chem. 2008, 16, 5434–5440
	(2S)-dihydrooroxylin A	H207	O=C1C2=C(O)C(OC)=C(O)C=C2O[C@H](C3=CC=CC=C3)C1	Yes	Flavanone	Honey bee	Apis mellifera	n.d		Red propolis		Bioorg Med Chem. 2008, 16, 5434–5440
	(2R,3R)-3,7-dihydroxyflavanone	H208	O=C1C2=CC=C(O)C=C2O[C@H](C3=CC=CC=C3)[C@H]1O	Yes	Flavanone	Honey bee	Apis mellifera	n.d		Red propolis		Bioorg Med Chem. 2008, 16, 5434–5440
	garbanzol	H209	O=C1C2=CC=C(O)C=C2O[C@H](C3=CC=C(O)C=C3)[C@H]1O	Yes	Flavanone	Honey bee	Apis mellifera	n.d		Red propolis		Bioorg Med Chem. 2008, 16, 5434–5440
	(2R,3R)-3,7-dihydroxy-6-methoxyflavanone	H210	O=C1C2=CC(OC)=C(O)C=C2O[C@H](C3=CC=CC=C3)[C@H]1O	Yes	Flavanone	Honey bee	Apis mellifera	n.d		Red propolis		Bioorg Med Chem. 2008, 16, 5434–5440
	alnustinol	H211	O=C1C2=C(O)C(OC)=C(O)C=C2O[C@H](C3=CC=CC=C3)[C@H]1O	Yes	Flavanone	Honey bee	Apis mellifera	n.d		Red propolis		Bioorg Med Chem. 2008, 16, 5434–5440
	alnusin	H212	O=C1C2=C(O)C(OC)=C(O)C=C2OC(C3=CC=CC=C3)=C1O		Flavonol	Honey bee	Apis mellifera	n.d		Red propolis		Bioorg Med Chem. 2008, 16, 5434–5440
	daidzein	H213	O=C1C2=CC=C(O)C=C2OC=C1C3=CC=C(O)C=C3		Isoflavone	Honey bee	Apis mellifera	n.d		Red propolis		Bioorg Med Chem. 2008, 16, 5434–5440
	formononetin	H214	O=C1C2=CC=C(O)C=C2OC=C1C3=CC=C(OC)C=C3		Isoflavone	Honey bee	Apis mellifera	n.d		Red propolis		Bioorg Med Chem. 2008, 16, 5434–5440
	xenognosin B	H215	O=C1C2=CC=C(O)C=C2OC=C1C3=CC=C(OC)C=C3O		Isoflavone	Honey bee	Apis mellifera	n.d		Red propolis		Bioorg Med Chem. 2008, 16, 5434–5440
	Biochanin A	H216	O=C1C2=C(O)C=C(O)C=C2OC=C1C3=CC=C(OC)C=C3		Isoflavone	Honey bee	Apis mellifera	n.d		Red propolis		Bioorg Med Chem. 2008, 16, 5434–5440
	pratensein	H217	O=C1C2=C(O)C=C(O)C=C2OC=C1C3=CC=C(OC)C(O)=C3		Isoflavone	Honey bee	Apis mellifera	n.d		Red propolis		Bioorg Med Chem. 2008, 16, 5434–5440
	2'-hydroxybiochanin A	H218	O=C1C2=C(O)C=C(O)C=C2OC=C1C3=CC=C(OC)C=C3O		Isoflavone	Honey bee	Apis mellifera	n.d		Red propolis		Bioorg Med Chem. 2008, 16, 5434–5440
	(3S)-vestitone	H219	O=C1C2=CC=C(O)C=C2OC[C@@H]1C3=CC=C(OC)C=C3O	Yes	Isoflavanone	Honey bee	Apis mellifera	n.d		Red propolis		Bioorg Med Chem. 2008, 16, 5434–5440
	(3S)-violanone	H220	O=C1C2=CC=C(O)C=C2OC[C@@H]1C3=CC=C(OC)C(O)=C3OC	Yes	Isoflavanone	Honey bee	Apis mellifera	n.d		Red propolis		Bioorg Med Chem. 2008, 16, 5434–5440
	(3S)-ferreirin	H221	O=C1C2=C(O)C=C(O)C=C2OC[C@@H]1C3=CC=C(OC)C=C3O	Yes	Isoflavanone	Honey bee	Apis mellifera	n.d		Red propolis		Bioorg Med Chem. 2008, 16, 5434–5440
	(3R)-4'-methoxy-2',3,7-trihydroxyisoflavanone	H222	O=C1C2=C(O)C=C(O)C=C2OC[C@@]1(O)C3=CC=C(OC)C=C3O	Yes	Isoflavanone	Honey bee	Apis mellifera	n.d		Red propolis		Bioorg Med Chem. 2008, 16, 5434–5440
	(3S)-isovestitol	H223	OC1=CC=C(C[C@@H](C2=CC=C(O)C=C2OC)CO3)C3=C1	Yes	Isoflavane	Honey bee	Apis mellifera	n.d		Red propolis		Bioorg Med Chem. 2008, 16, 5434–5440
	(3S)-7-O-methylvestitol	H224	OC1=CC(OC)=CC=C1[C@@H]2CC3=CC=C(OC)C=C3OC2	Yes	Isoflavane	Honey bee	Apis mellifera	n.d		Red propolis		Bioorg Med Chem. 2008, 16, 5434–5440
	(3S)-mucronulatol	H225	OC1=CC=C(C[C@@H](C2=CC=C(OC)C(O)=C2OC)CO3)C3=C1	Yes	Isoflavane	Honey bee	Apis mellifera	n.d		Red propolis		Bioorg Med Chem. 2008, 16, 5434–5440
	isoliquiritigenin	H226	O=C(/C=C/C1=CC=C(O)C=C1)C2=CC=C(O)C=C2O		Chalcone	Honey bee	Apis mellifera	n.d		Red propolis		Bioorg Med Chem. 2008, 16, 5434–5440
	4,4'-dihydroxy-2'-methoxychalcone	H227	O=C(/C=C/C1=CC=C(O)C=C1)C2=CC=C(O)C=C2OC		Chalcone	Honey bee	Apis mellifera	n.d		Red propolis		Bioorg Med Chem. 2008, 16, 5434–5440
	(aS)-a,2',4,4'-tetrahydroxydihydrochalcone	H228	O=C([C@@H](O)CC1=CC=C(O)C=C1)C2=CC=C(O)C=C2O	Yes	Chalcone	Honey bee	Apis mellifera	n.d		Red propolis		Bioorg Med Chem. 2008, 16, 5434–5440
	2,6-dihydroxy-2-[(4-hydroxyphenyl)methyl]-3-benzofuranone	H229	OC1=CC=C(C(C(CC2=CC=C(O)C=C2)(O)O3)=O)C3=C1	No	Benzofuran	Honey bee	Apis mellifera	n.d		Red propolis		Bioorg Med Chem. 2008, 16, 5434–5440
	2-(2',4'-dihydroxyphenyl)-3-methyl-6-methoxybenzofuran	H230	CC1=C(C2=C(O)C=C(O)C=C2)OC3=C1C=CC(OC)=C3		Benzofuran	Honey bee	Apis mellifera	n.d		Red propolis		Bioorg Med Chem. 2008, 16, 5434–5440
	(6aS,11aS)-3,10-dihydroxy-9-methoxypterocarpan	H231	OC1=CC=C([C@](OC2=C3C=CC(OC)=C2O)([H])[C@]3([H])CO4)C4=C1	Yes	Pterocarpan	Honey bee	Apis mellifera	n.d		Red propolis		Bioorg Med Chem. 2008, 16, 5434–5440
	(6aR,11aR)-3-hydroxy-8,9-dimethoxypterocarpan	H232	OC1=CC=C([C@@](OC2=C3C=C(OC)C(OC)=C2)([H])[C@@]3([H])CO4)C4=C1	Yes	Pterocarpan	Honey bee	Apis mellifera	n.d		Red propolis		Bioorg Med Chem. 2008, 16, 5434–5440
	(6aS,11aS)-6a-ethoxymedicarpin	H233	OC1=CC=C([C@@](OC2=C3C=CC(OC)=C2)([H])[C@@]3(OCC)CO4)C4=C1	Yes	Pterocarpan	Honey bee	Apis mellifera	n.d		Red propolis		Bioorg Med Chem. 2008, 16, 5434–5440
	(6aR,11aR)-3,4-dihydroxy-9-methoxypterocarpan	H234	OC1=CC=C([C@@](OC2=C3C=CC(OC)=C2)([H])[C@@]3([H])CO4)C4=C1O	Yes	Pterocarpan	Honey bee	Apis mellifera	n.d		Red propolis		Bioorg Med Chem. 2008, 16, 5434–5440
	(6aR,11aR)-4-methoxymedicarpin	H235	OC1=CC=C([C@@](OC2=C3C=CC(OC)=C2)([H])[C@@]3([H])CO4)C4=C1OC	Yes	Pterocarpan	Honey bee	Apis mellifera	n.d		Red propolis		Bioorg Med Chem. 2008, 16, 5434–5440
	(7S)-dalbergiphenol	H236	OC1=C(OC)C=C(OC)C([C@@H](C=C)C2=CC=CC=C2)=C1	Yes	Dalbergiquinol	Honey bee	Apis mellifera	n.d		Red propolis		Bioorg Med Chem. 2008, 16, 5434–5440
	(+)-pinoresinol dimethyl ether	H237	[H][C@]12[C@H](C3=CC(OC)=C(OC)C=C3)OC[C@@]1([H])[C@H](C4=CC(OC)=C(OC)C=C4)OC2	Yes	Lignan	Honey bee	Apis mellifera	n.d		Red propolis		Bioorg Med Chem. 2008, 16, 5434–5440
	(+)-pinoresinol	H238	[H][C@]12[C@H](C3=CC(OC)=C(O)C=C3)OC[C@@]1([H])[C@H](C4=CC(OC)=C(O)C=C4)OC2	Yes	Lignan	Honey bee	Apis mellifera	n.d		Red propolis		Bioorg Med Chem. 2008, 16, 5434–5440
	(+)-syringaresinol	H239	[H][C@]12[C@H](C3=CC(OC)=C(O)C(OC)=C3)OC[C@@]1([H])[C@H](C4=CC(OC)=C(O)C(OC)=C4)OC2	Yes	Lignan	Honey bee	Apis mellifera	n.d		Red propolis		Bioorg Med Chem. 2008, 16, 5434–5440
	Drupanal	H240	OC(/C=C/C1=CC(C/C=C(C)/C([H])=O)=C(O)C=C1)=O		Coumarin	Honey bee	Apis mellifera	Baccharis dracunculifolia		Green propolis		J. Agric. Food Chem. 2019, 67, 12303-12312
	13Z-symphyoreticulic acid	H241	C/C(CC[C@@]1(C)[C@H](C(O)=O)CC[C@@]2(C)C(C)=CCC[C@@]21[H])=C/C=O	Yes	Diterpene	Honey bee	Apis mellifera	n.d				Z. Naturforsch. C, 1997, 52, 702-704
	13E-symphyoreticulic acid	H242	C/C(CC[C@@]1(C)[C@H](C(O)=O)CC[C@@]2(C)C(C)=CCC[C@@]21[H])=C\C=O	Yes	Diterpene	Honey bee	Apis mellifera	n.d				Z. Naturforsch. C, 1997, 52, 702-704
Chile	erythro-1-(4-hydroxy-3-methoxyphenyl)-2-{4-[(E)-3-acetoxypropen-1-yl]-2-methoxyphenoxy}propan-1,3-diol 3-acetate	H243	CC(OC/C=C/C1=CC(OC)=C(O[C@@H]([C@H](O)C2=CC=C(O)C(OC)=C2)COC(C)=O)C=C1)=O	Yes	Lignan	Honey bee	Apis mellifera	n.d				J. Nat. Prod. 1998, 61, 771-775
	threo-1-(4-hydroxy-3-methoxyphenyl)-2-{4-[(E)-3-acetoxypropen-1-yl]-2-methoxyphenoxy}propan-1,3-diol 3-acetate	H244	CC(OC/C=C/C1=CC(OC)=C(O[C@@H]([C@@H](O)C2=CC=C(O)C(OC)=C2)COC(C)=O)C=C1)=O	Yes	Lignan	Honey bee	Apis mellifera	n.d				J. Nat. Prod. 1998, 61, 771-775
	3-acetoxymethyl-5-[(E)-2-formylethen-1-yl]-2-(4-hydroxy-3-methoxyphenyl)-7-methoxy-2,3-dihydrobenzofuran	H245	O=C/C=C/C1=CC2=C(O[C@H](C3=CC=C(O)C(OC)=C3)[C@H]2COC(C)=O)C(OC)=C1	Yes	Lignan	Honey bee	Apis mellifera	n.d				J. Nat. Prod. 1998, 61, 771-775
Columbia	garcinoic acid	H246	CC1=C2C(CC[C@](CC/C=C(C)/CC/C=C(C)/CC/C=C(C)/C(O)=O)(C)O2)=CC(O)=C1	Yes	d-tocotrienol	Honey bee	Apis mellifera	Clusiaceae family				Nat. Prod. Res. 2019, In press
	5-hydroxy-8b-oxo garcinoic acid	H247	OC1=CC(C([H])=O)=C2C(CC[C@](CC/C=C(C)/CC/C=C(C)/CC/C=C(C)/C(O)=O)(C)O2)=C1O	Yes	d-tocotrienol	Honey bee	Apis mellifera	Clusiaceae family				Nat. Prod. Res. 2019, In press
	5,6-dioxo-garcinoic acid	H248	CC1=CC(C(C2=C1O[C@@](CC/C=C(C)/CC/C=C(C)/CC/C=C(C)/C(O)=O)(C)CC2)=O)=O	Yes	d-tocotrienol	Honey bee	Apis mellifera	Clusiaceae family				Nat. Prod. Res. 2019, In press
Cuba	propolone B	H249	O=C([C@@]12CC(O)C(C)(O)C)C3=C(OC(C)(C)[C@H](O)C3)[C@@](C(C4=CC=CC=C4)=O)(C(C)(C)[C@H](C/C=C(C)\C)C2)C1=O	Yes	Polyprenylated acylphloroglucinol	Honey bee	Apis mellifera	n.d		Red propolis		J. Nat. Prod. 2005, 68, 931-934
	propolone C	H250	O=C([C@@]12C/C=C(C)/C)C3=C(O[C@@H](C(C)(O)C)C3)[C@@](C(C4=CC=CC=C4)=O)(C(C)(C)[C@H](C/C=C(C)\C)C2)C1=O	Yes	Polyprenylated acylphloroglucinol	Honey bee	Apis mellifera	n.d		Red propolis		J. Nat. Prod. 2005, 68, 931-934
	propolone D	H251	O=C(C1=CC=CC=C1)[C@@]2(C(C)(C)[C@H](C/C=C(C)\C)C3)C(C(C/C=C(C)/C)=C(O[C@@H](C(C)(O)C)C4)C34C2=O)=O	Yes	Polyprenylated acylphloroglucinol	Honey bee	Apis mellifera	n.d		Red propolis		J. Nat. Prod. 2005, 68, 931-934
	garcinielliptone I	H252	O=C(C1=CC=CC=C1)[C@@]2(C(C)(C)[C@H](C/C=C(C)\C)C3)C(C(C[C@@H](C(C)(O)C)O4)=C4[C@@]3(C/C=C(C)/C)C2=O)=O	Yes	Polyprenylated acylphloroglucinol	Honey bee	Apis mellifera	n.d		Red propolis		J. Nat. Prod. 2005, 68, 931-934
	hyperibone B	H253	O=C(C1=CC=CC=C1)[C@@]2(C(C)(C)[C@H](C/C=C(C)\C)C3)C(C(C[C@H](C(C)(O)C)O4)=C4[C@@]3(C/C=C(C)/C)C2=O)=O	Yes	Polyprenylated acylphloroglucinol	Honey bee	Apis mellifera	n.d		Red propolis		J. Nat. Prod. 2005, 68, 931-934
	Nemorosone	H254	OC([C@]1(C/C=C(C)/C)C([C@@]2(C(C3=CC=CC=C3)=O)C(C)(C)[C@@H](C/C=C(C)/C)C1)=O)=C(C/C=C(C)/C)C2=O	Yes	Polyprenylated acylphloroglucinol	Honey bee	Apis mellifera	Clusia rosea				Z Naturforsch C. 2002, 57, 372-378
	Methyl-nemorosone	H255	O=C1C(C/C=C(C)/C)=C(OC)[C@]2(C/C=C(C)/C)C([C@@]1(C(C3=CC=CC=C3)=O)C(C)(C)[C@@H](C/C=C(C)/C)C2)=O	Yes	Polyprenylated acylphloroglucinol	Honey bee	Apis mellifera	Clusia rosea				Z Naturforsch C. 2002, 57, 372-378
	plukenetione A	H256	O=C([C@@]1(C/C=C(C)/C)C([C@]2(C/C=C(C)/C)[C@H](/C=C(C)/C)[C@H](C1)C3(C)C)=O)[C@]3(C(C4=CC=CC=C4)=O)C2=O	Yes	Polyprenylated acylphloroglucinol	Honey bee	Apis mellifera	Clusia plukenetii				Int J Clin Pharmacol Ther. 2010, 48, 670–677
	propolone A	H257	O=C(C(CCC(C)(C)O1)=C1[C@@]23C/C=C(C)/C)[C@@](C(C4=CC=CC=C4)=O)(C(C)(C)[C@H](C/C=C(C)\C)C3)C2=O	Yes	Polyprenylated acylphloroglucinol	Honey bee	Apis mellifera	n.d		Red propolis		J. Nat. Prod. 1999, 62, 1013-1015
	Gallic acid	H258	OC1=C(O)C=C(C(O)=O)C=C1O		Phenolic	Honey bee	Apis mellifera	n.d		Red propolis		J. Agric. Food Chem. 2005, 53, 9010-9016
	(6aR,11aR)-Vesticarpan	H259	OC1=CC=C([C@@](OC2=C3C=CC(OC)=C2O)([H])[C@@]3([H])CO4)C4=C1	Yes	Pterocarpan	Honey bee	Apis mellifera	n.d		Red propolis		J. Agric. Food Chem. 2005, 53, 9010-9016
	(6aR,11aR)-3,8-Dihydroxy-9-methoxypterocarpan	H260	OC1=CC=C([C@@](OC2=C3C=C(O)C(OC)=C2)([H])[C@@]3([H])CO4)C4=C1	Yes	Pterocarpan	Honey bee	Apis mellifera	n.d		Red propolis		J. Agric. Food Chem. 2005, 53, 9010-9016
	Laxifloran	H261	OC1=CC=C(CC(C2=C(OC)C(OC)=C(O)C=C2)CO3)C3=C1	No	Isoflavane	Honey bee	Apis mellifera	n.d		Red propolis		Int J Clin Pharmacol Ther. 2014, 52, 787-801
	Sativan	H262	OC1=CC=C(CC(C2=CC=C(OC)C=C2OC)CO3)C3=C1	No	Isoflavane	Honey bee	Apis mellifera	n.d		Red propolis		Int J Clin Pharmacol Ther. 2014, 52, 787-801
	Conferol A	H263	OC1=CC=C(C(O)C(C2=CC=C(O)C=C2OC)CO3)C3=C1	No	Isoflavane	Honey bee	Apis mellifera	n.d		Red propolis		Int J Clin Pharmacol Ther. 2014, 52, 787-801
	A4-7	H264	O=C1C2=CC=CC=C2OC3=CC(O)CC(C)(C)C13		Xanthone	Honey bee	Apis mellifera	n.d		Red propolis		Int J Clin Pharmacol Ther. 2014, 52, 787-801
	CZ4-2	H265	O=C(C1=CC=CC=C1)[C@@]2(C(C)(C)[C@H](C/C=C(C)\C)C3)C(C(C(OCC)[C@@H](C(C)(O)C)O4)=C4[C@@]3(C/C=C(C)/C)C2=O)=O	Yes	Polyprenylated acylphloroglucinol	Honey bee	Apis mellifera	n.d		Red propolis		Int J Clin Pharmacol Ther. 2014, 52, 787-801
El Salvador	2',3'-dihydroxy-4,4'-dimethoxychalcone	H266	O=C(/C=C/C1=CC=C(OC)C=C1)C2=C(O)C(O)=C(OC)C=C2		Chalcone	Honey bee	Apis mellifera	n.d				Z. Naturfosch., C, 2001, 56, 593–596
	2',3',4-trihydroxy-4'-methoxychalcone	H267	O=C(/C=C/C1=CC=C(O)C=C1)C2=C(O)C(O)=C(OC)C=C2		Chalcone	Honey bee	Apis mellifera	n.d				Z. Naturfosch., C, 2001, 56, 593–596
	ent-8(17)-labden-15-O-a-L-rhamnopyranoside	H268	CC1(C)CCC[C@]2(C)C1CCC([C@H]2CC[C@@H](C)CCO[C@H]3O[C@H](C)[C@@H](O)[C@H](O)[C@@H]3O)=C	Yes	Diterpene	Honey bee	Apis mellifera	n.d				Z. Naturforsch., C, 2001, 56, 1108–1111
	ent-8(17)-labden-15-O-(3'-O-acetyl)-a-L-rhamnopyranoside	H269	CC1(C)CCC[C@]2(C)C1CCC([C@H]2CC[C@@H](C)CCO[C@H]3O[C@H](C)[C@@H](O)[C@H](OC(C)=O)[C@@H]3O)=C	Yes	Diterpene	Honey bee	Apis mellifera	n.d				Z. Naturforsch., C, 2001, 56, 1108–1111
Honduras	(E)-Cinnamyl-(E)-cinnamate	H270	O=C(OC/C=C/C1=CC=CC=C1)/C=C/C2=CC=CC=C2		Phenylpropanoid	Honey bee	Apis mellifera	Liquidambar styraciflua				J. Agric. Food Chem. 2012, 60, 10540-10545
	(E)-Cinnamyl-(Z)-cinnamate	H271	O=C(OC/C=C/C1=CC=CC=C1)/C=C\C2=CC=CC=C2		Phenylpropanoid	Honey bee	Apis mellifera	Liquidambar styraciflua				J. Agric. Food Chem. 2012, 60, 10540-10545
	Hydrocinnamyl-(E)-cinnamate	H272	O=C(OCCCC1=CC=CC=C1)/C=C/C2=CC=CC=C2		Phenylpropanoid	Honey bee	Apis mellifera	Liquidambar styraciflua				J. Agric. Food Chem. 2012, 60, 10540-10545
	Benzyl-(E)-cinnamate	H273	O=C(OCC1=CC=CC=C1)/C=C/C2=CC=CC=C2		Phenylpropanoid	Honey bee	Apis mellifera	Liquidambar styraciflua				J. Agric. Food Chem. 2012, 60, 10540-10545
	(E)-p-Coumaric Acid	H274	OC1=CC=C(/C=C/C(O)=O)C=C1		Phenylpropanoid	Honey bee	Apis mellifera	Liquidambar styraciflua				J. Agric. Food Chem. 2012, 60, 10540-10545
	(E)-Cinnamyl-(E)-p-coumarate	H275	O=C(OC/C=C/C1=CC=CC=C1)/C=C/C2=CC=C(O)C=C2		Phenylpropanoid	Honey bee	Apis mellifera	Liquidambar styraciflua				J. Agric. Food Chem. 2012, 60, 10540-10545
	(E)-Cinnamyl-(Z)-p-coumarate	H276	O=C(OC/C=C/C1=CC=CC=C1)/C=C\C2=CC=C(O)C=C2		Phenylpropanoid	Honey bee	Apis mellifera	Liquidambar styraciflua				J. Agric. Food Chem. 2012, 60, 10540-10545
	(E)-Cinnamyl-benzoate	H277	O=C(OC/C=C/C1=CC=CC=C1)C2=CC=CC=C2		Phenylpropanoid	Honey bee	Apis mellifera	Liquidambar styraciflua				J. Agric. Food Chem. 2012, 60, 10540-10545
	p-Hydroxybenzoic Acid	H278	OC1=CC=C(C(O)=O)C=C1		Phenolic	Honey bee	Apis mellifera	Liquidambar styraciflua				J. Agric. Food Chem. 2012, 60, 10540-10545
	6b-Hydroxy-3-oxo-lup-20(29)-en-28-oic Acid	H279	O=C1CC[C@@]2(C)C([C@H](O)C[C@]3(C)C2CC[C@@]4([H])[C@@]3(C)CC[C@]5(C(O)=O)C4[C@H](C(C)=C)CC5)C1(C)C	Yes	Triterpene	Honey bee	Apis mellifera	Liquidambar styraciflua				J. Agric. Food Chem. 2012, 60, 10540-10545
	3-Oxo-oleanoic Acid	H280	O=C1CC[C@@]2(C)C(CC[C@]3(C)C2CC=C4[C@@]3(C)CC[C@]5(C(O)=O)[C@@]4([H])CC(C)(C)CC5)C1(C)C	Yes	Triterpene	Honey bee	Apis mellifera	Liquidambar styraciflua				J. Agric. Food Chem. 2012, 60, 10540-10545
	Kukulkanin B	H281	O=C(/C=C/C1=CC=C(O)C=C1)C2=C(O)C(OC)=C(O)C=C2		Chalcone	Honey bee	Apis mellifera	Liquidambar styraciflua				J. Agric. Food Chem. 2012, 60, 10540-10545
Mexico	alipinone	H282	OC1=C(C([C@H](O)[C@@H](C2=CC=CC=C2)O3)=O)C3=CC(OC)=C1	Yes	Flavanonol	Honey bee	Apis mellifera	n.d				Natural Product Communications, 2010, 5, 1601-1606
	pinobanksin 5-methyl ether	H283	OC1=CC(OC)=C(C([C@H](O)[C@@H](C2=CC=CC=C2)O3)=O)C3=C1	Yes	Flavanonol	Honey bee	Apis mellifera	n.d				Natural Product Communications, 2010, 5, 1601-1606
	3-acetylalipinone	H284	OC1=C(C([C@H](OC(C)=O)[C@@H](C2=CC=CC=C2)O3)=O)C3=CC(OC)=C1	Yes	Flavanonol	Honey bee	Apis mellifera	n.d				Natural Product Communications, 2010, 5, 1601-1606
	pinobanksin 3-propanoate	H285	OC1=CC(O)=C(C([C@H](OC(CC)=O)[C@@H](C2=CC=CC=C2)O3)=O)C3=C1	Yes	Flavanonol	Honey bee	Apis mellifera	n.d				Natural Product Communications, 2010, 5, 1601-1606
	pinobanksin 3-isobutyrate	H286	OC1=CC(O)=C(C([C@H](OC(C(C)C)=O)[C@@H](C2=CC=CC=C2)O3)=O)C3=C1	Yes	Flavanonol	Honey bee	Apis mellifera	n.d				Natural Product Communications, 2010, 5, 1601-1606
	pinobanksin 3-(2-methyl)-butyrate	H287	OC1=CC(O)=C(C([C@H](OC(C(C)CC)=O)[C@@H](C2=CC=CC=C2)O3)=O)C3=C1	Yes	Flavanonol	Honey bee	Apis mellifera	n.d				Natural Product Communications, 2010, 5, 1601-1606
	3-methoxy-4',7-dihydroxyflavone	H288	OC1=CC=C(C(C(OC)=C(C2=CC=C(O)C=C2)O3)=O)C3=C1		Flavonol	Honey bee	Apis mellifera	n.d				Natural Product Communications, 2010, 5, 1601-1606
	3,3'-dimethoxy-4',5,7-trihydroxyflavone	H289	OC1=CC(O)=C(C(C(OC)=C(C2=CC=C(O)C(OC)=C2)O3)=O)C3=C1		Flavonol	Honey bee	Apis mellifera	n.d				Natural Product Communications, 2010, 5, 1601-1606
	(2R,3S)-8-[4-phenylprop-2-en-1-one]-4',7-dihydroxy-3',5-dimethoxyflavan-3-ol	H290	OC1=CC(OC)=C(C([C@H](O)[C@@H](C2=CC(OC)=C(O)C=C2)O3)=O)C3=C1C(/C=C/C4=CC=CC=C4)=O	Yes	Flavanonol	Honey bee	Apis mellifera	n.d				Natural Product Communications, 2010, 5, 1601-1606
	3,4-dimethoxycinnamic acid	H291	OC(/C=C/C1=CC=C(OC)C(OC)=C1)=O		Phenylpropanoid	Honey bee	Apis mellifera	n.d				Natural Product Communications, 2010, 5, 1601-1606
	benzoic acid	H292	OC(C1=CC=CC=C1)=O		Phenolic	Honey bee	Apis mellifera	n.d				Natural Product Communications, 2010, 5, 1601-1606
	cinnamylideneacetic acid	H293	OC(/C=C/C=C/C1=CC=CC=C1)=O		Phenylpropanoid	Honey bee	Apis mellifera	n.d				Natural Product Communications, 2010, 5, 1601-1606
	cinnamyl isoferulate	H294	O=C(OC/C=C/C1=CC=CC=C1)/C=C/C2=CC=C(OC)C(O)=C2		Phenylpropanoid	Honey bee	Apis mellifera	n.d				Natural Product Communications, 2010, 5, 1601-1606
	cinnamyl 3,4-dimethoxycinnamate	H295	O=C(OC/C=C/C1=CC=CC=C1)/C=C/C2=CC=C(OC)C(OC)=C2		Phenylpropanoid	Honey bee	Apis mellifera	n.d				Natural Product Communications, 2010, 5, 1601-1606
	benzyl 3,4-dimethoxycinnamate	H296	O=C(OCC1=CC=CC=C1)/C=C/C2=CC=C(OC)C(OC)=C2		Phenylpropanoid	Honey bee	Apis mellifera	n.d				Natural Product Communications, 2010, 5, 1601-1606
	benzyl ferulate	H297	O=C(OCC1=CC=CC=C1)/C=C/C2=CC=C(O)C(OC)=C2		Phenylpropanoid	Honey bee	Apis mellifera	n.d				Natural Product Communications, 2010, 5, 1601-1606
	2-acetyl-1,3-di-p-coumaroylglycerol	H298	OC1=CC=C(/C=C/C(OCC(OC(C)=O)COC(/C=C/C2=CC=C(O)C=C2)=O)=O)C=C1	No	Phenylpropanoid	Honey bee	Apis mellifera	n.d				Natural Product Communications, 2010, 5, 1601-1606
	2-acetyl-3-caffeoyl-1-p-coumaroylglycerol	H299	OC1=C(O)C=C(/C=C/C(OCC(OC(C)=O)COC(/C=C/C2=CC=C(O)C=C2)=O)=O)C=C1	No	Phenylpropanoid	Honey bee	Apis mellifera	n.d				Natural Product Communications, 2010, 5, 1601-1606
	2-acetyl-1-p-coumaroyl-3-feruloylglycerol	H300	OC1=C(OC)C=C(/C=C/C(OCC(OC(C)=O)COC(/C=C/C2=CC=C(O)C=C2)=O)=O)C=C1	No	Phenylpropanoid	Honey bee	Apis mellifera	n.d				Natural Product Communications, 2010, 5, 1601-1606
	2-acetyl-1,3-diferuloylglycerol	H301	OC1=C(OC)C=C(/C=C/C(OCC(OC(C)=O)COC(/C=C/C2=CC=C(O)C(OC)=C2)=O)=O)C=C1	No	Phenylpropanoid	Honey bee	Apis mellifera	n.d				Natural Product Communications, 2010, 5, 1601-1606
	3-acetyl-1-p-coumaroylglycerol	H302	OC1=CC=C(/C=C/C(OCC(OC(C)=O)COC(C)=O)=O)C=C1	No	Phenylpropanoid	Honey bee	Apis mellifera	n.d				Natural Product Communications, 2010, 5, 1601-1606
	(7"R)-8-[1-(4'-hydroxy-3'-methoxyphenyl)prop-2-en-1-yl]chrysin	H303	O=C1C2=C(O)C=C(O)C([C@H](C3=CC=C(O)C(OC)=C3)C=C)=C2OC(C4=CC=CC=C4)=C1	Yes	Phenylallyl flavone	Honey bee	Apis mellifera	Populus spp.				J. Nat. Prod. 2010, 73, 623–627
	(7"R)-8-[1-(4'-hydroxy-3'-methoxyphenyl)prop-2-en-1-yl]galangin	H304	O=C1C2=C(O)C=C(O)C([C@H](C3=CC=C(O)C(OC)=C3)C=C)=C2OC(C4=CC=CC=C4)=C1O	Yes	Phenylallyl flavone	Honey bee	Apis mellifera	Populus spp.				J. Nat. Prod. 2010, 73, 623–627
	3,3-dimethylallyl (E)-ferulate	H305	O=C(OC/C=C(C)/C)/C=C/C1=CC=C(O)C(OC)=C1		Phenylpropanoid	Honey bee	Apis mellifera	Populus spp.				J. Nat. Prod. 2010, 73, 623–627
	3-methyl-3-butenyl ferulate	H306	O=C(OCCC(C)=C)/C=C/C1=CC=C(O)C(OC)=C1		Phenylpropanoid	Honey bee	Apis mellifera	Populus spp.				J. Nat. Prod. 2010, 73, 623–627
	1-(3',4'-dihydroxy-2'-methoxyphenyl)-3-(phenyl)propane	H307	OC1=CC=C(CCCC2=CC=CC=C2)C(OC)=C1O		Phenylpropanoid	Honey bee	Apis mellifera	Dalbergia spp.				J. Agric. Food Chem. 2010, 58, 2209–2213
	(Z)-1-(2'-methoxy-4',5'-dihydroxyphenyl)-2-(3-phenyl)propene	H308	OC1=CC(OC)=C(C/C=C\C2=CC=CC=C2)C=C1O		Phenylpropanoid	Honey bee	Apis mellifera	Dalbergia spp.				J. Agric. Food Chem. 2010, 58, 2209–2213
	3-hydroxy-5,6-dimethoxyflavan	H309	O[C@H]1CC2=C(OC)C(OC)=CC=C2O[C@@H]1C3=CC=CC=C3	Yes	Flavane	Honey bee	Apis mellifera	Dalbergia spp.				J. Agric. Food Chem. 2010, 58, 2209–2213
	(3S)-Arizonicanol	H310	OC1=CC=C(C[C@@H](C2=CC=C(OC)C(O)=C2O)CO3)C3=C1	Yes	Isoflavane	Honey bee	Apis mellifera	Dalbergia spp.				J. Agric. Food Chem. 2010, 58, 2209–2213
	Melilotocarpan A	H311	OC1=C2C(C(OC3=C4C=CC(OC)=C3)C4CO2)=CC=C1OC	No	Pterocarpan	Honey bee	Apis mellifera	Dalbergia spp.				J. Agric. Food Chem. 2010, 58, 2209–2213
	Melilotocarpan D	H312	OC1=C2C(C(OC3=C4C=CC(OC)=C3O)C4CO2)=CC=C1OC	No	Pterocarpan	Honey bee	Apis mellifera	Dalbergia spp.				J. Agric. Food Chem. 2010, 58, 2209–2213
	(2R,3R)-6-[1-(4'-hydroxy-3'-methoxyphenyl)prop-2-en-1-yl]pinobanksin	H313	OC1=C(OC)C=C(C(C=C)C2=C(O)C(C([C@H](O)[C@@H](C3=CC=CC=C3)O4)=O)=C4C=C2O)C=C1	Yes	Phenylallyl flavanonol	Honey bee	Apis mellifera	n.d				Chem. Pharm. Bull. 2011, 59, 1194—1196
	(2R,3R)-6-[1-(4'-hydroxy-3'-methoxyphenyl)prop-2-en-1-yl]pinobanksin 3-acetate	H314	OC1=C(OC)C=C(C(C=C)C2=C(O)C(C([C@H](OC(C)=O)[C@@H](C3=CC=CC=C3)O4)=O)=C4C=C2O)C=C1	Yes	Phenylallyl flavanonol	Honey bee	Apis mellifera	n.d				Chem. Pharm. Bull. 2011, 59, 1194—1196
	alpinetin	H315	OC1=CC(OC)=C(C(C[C@@H](C2=CC=CC=C2)O3)=O)C3=C1	Yes	Flavanone	Honey bee	Apis mellifera	n.d				Chemico-Biological Interactions, 2015, 242, 35-44
	pinobanksin-3-O-butanoate	H316	OC1=CC(O)=C(C([C@H](OC(CCC)=O)[C@@H](C2=CC=CC=C2)O3)=O)C3=C1	Yes	Flavanonol	Honey bee	Apis mellifera	n.d				Chemico-Biological Interactions, 2015, 242, 35-44
	pinobanksin-3-O-pentanoate	H317	OC1=CC(O)=C(C([C@H](OC(CCCC)=O)[C@@H](C2=CC=CC=C2)O3)=O)C3=C1	Yes	Flavanonol	Honey bee	Apis mellifera	n.d				Chemico-Biological Interactions, 2015, 242, 35-44
	pinobanksin-3-O-hexanoate	H318	OC1=CC(O)=C(C([C@H](OC(CCCCC)=O)[C@@H](C2=CC=CC=C2)O3)=O)C3=C1	Yes	Flavanonol	Honey bee	Apis mellifera	n.d				Chemico-Biological Interactions, 2015, 242, 35-44
	Rhamnetin	H319	OC1=C(C(C(O)=C(C2=CC(O)=C(O)C=C2)O3)=O)C3=CC(OC)=C1		Flavonol	Honey bee	Apis mellifera	n.d				Molecules 2018, 23, 334
	Epoxypinocembrin chalcone	H320	OC1=CC(O)=CC(O)=C1C(C2C(O2)C3=CC=C(O)C=C3)=O	No	Chalcone	Honey bee	Apis mellifera	n.d				Molecules 2018, 23, 334
	10e-caprolactone derivative	H321	O=C1OC(C(O)/C=C/C=C\CCCCCCC)CCCC1		Alkyllactone	Honey bee	Apis mellifera	n.d				Molecules 2018, 23, 334
	dammarenediol II	H322	O[C@H]1CC[C@]2([C@]([H])(C1(C)C)CC[C@@]3(C2CC[C@]4([C@]3(CC[C@@H]4[C@@](O)(C)CC/C=C(C)\C)C)C)[H])C	Yes	Triterpene	Honey bee	Apis mellifera	Bursera simaruba				Phytochemistry Letters, 2019, 29, 25–29
Uruguay	chrysin 5-methyl ether	H323	O=C1C2=C(OC)C=C(O)C=C2OC(C3=CC=CC=C3)=C1		Flavone	Honey bee	Apis mellifera	Populus spp.				J. Agric. Food Chem. 2002, 50, 4777-4782
	quercetin 3-methyl ether	H324	O=C1C2=C(O)C=C(O)C=C2OC(C3=CC=C(O)C(O)=C3)=C1OC		Flavonol	Honey bee	Apis mellifera	Populus spp.				J. Agric. Food Chem. 2002, 50, 4777-4782
	2-methyl-2-butenyl p-coumarate	H325	O=C(OC/C(C)=C/C)/C=C/C1=CC=C(O)C=C1		Phenylpropanoid	Honey bee	Apis mellifera	Populus spp.				J. Agric. Food Chem. 2002, 50, 4777-4782
	2-methyl-2-butenyl ferulate	H326	O=C(OC/C(C)=C/C)/C=C/C1=CC(OC)=C(O)C=C1		Phenylpropanoid	Honey bee	Apis mellifera	Populus spp.				J. Agric. Food Chem. 2002, 50, 4777-4782
	cinnamyl caffeate	H327	O=C(OC/C=C/C1=CC=CC=C1)/C=C/C2=CC(O)=C(O)C=C2		Phenylpropanoid	Honey bee	Apis mellifera	Populus spp.				J. Agric. Food Chem. 2002, 50, 4777-4782
Venezuela	Scrobiculatones A	H328	O=C1[C@](C(C)(C)[C@H](C/C=C(C)/C)C2)(C(C3=CC=CC=C3)=O)C([C@]2(C/C=C(C)/C)C4=C1C=CC(C)(C)O4)=O	Yes	Polyprenylated acylphloroglucinol	Honey bee	Apis mellifera	Clusia spp.				Fitoterapia, 2004, 75, 683– 689
	Scrobiculatones B	H329	O=C1[C@@]2(C/C=C(C)/C)C([C@@](C(C)(C)[C@H](C/C=C(C)/C)C2)(C(C3=CC=CC=C3)=O)C4=C1C=CC(C)(C)O4)=O	Yes	Polyprenylated acylphloroglucinol	Honey bee	Apis mellifera	Clusia spp.				Fitoterapia, 2004, 75, 683– 689
	18-Ethyloxy-17-hydroxy-17,18-dihydroscrobiculatone A	H330	O=C1[C@](C(C)(C)[C@H](C/C=C(C)/C)C2)(C(C3=CC=CC=C3)=O)C([C@]2(C/C=C(C)/C)C4=C1C(O)C(OCC)C(C)(C)O4)=O	Yes	Polyprenylated acylphloroglucinol	Honey bee	Apis mellifera	Clusia spp.				Fitoterapia, 2004, 75, 683– 689
	18-Ethyloxy-17-hydroxy-17,18-dihydroscrobiculatone B	H331	O=C1[C@@]2(C/C=C(C)/C)C([C@@](C(C)(C)[C@H](C/C=C(C)/C)C2)(C(C3=CC=CC=C3)=O)C4=C1C(O)C(OCC)C(C)(C)O4)=O	Yes	Polyprenylated acylphloroglucinol	Honey bee	Apis mellifera	Clusia spp.				Fitoterapia, 2004, 75, 683– 689
China	benzyl caffeate	H332	OC1=C(O)C=CC(/C=C/C(OCC2=CC=CC=C2)=O)=C1		Phenylpropanoid	Honey bee	Apis mellifera	n.d				Biosci. Biotech. Biochem., 1992, 56, 1321-1322
	6-cinnamylchrysin	H333	OC1=CC2=C(C(C=C(C3=CC=CC=C3)O2)=O)C(O)=C1C/C=C/C4=CC=CC=C4		Flavone	Honey bee	Apis mellifera	n.d				J. Nat. Prod. 2002, 65, 673-676
	isoferulic acid	H334	COC1=C(O)C=C(/C=C/C(O)=O)C=C1		Phenylpropanoid	Honey bee	Apis mellifera	n.d				J. Nat. Prod. 2002, 65, 673-676
	8-[(E)-4-phenylprop-2-en-1-one]-(2R,3S)-2-(3,5-dihydroxyphenyl)-3,4-dihydro-2H-2-benzopyran-5-methoxyl-3,7-diol	H335	OC1=CC(OC)=C(C[C@H](O)[C@@H](C2=CC(O)=CC(O)=C2)O3)C3=C1C(/C=C/C4=CC=CC=C4)=O	Yes	Flavanol	Honey bee	Apis mellifera	n.d				J Nat Prod 2009, 72, 799-801
	8-[(E)-4-phenylprop-2-en-1-one]-(2S,3R)-2-(3,5-dihydroxyphenyl)-3,4-dihydro-2H-2-benzopyran-5-methoxyl-3,7-diol	H336	OC1=CC(OC)=C(C[C@@H](O)[C@H](C2=CC(O)=CC(O)=C2)O3)C3=C1C(/C=C/C4=CC=CC=C4)=O	Yes	Flavanol	Honey bee	Apis mellifera	n.d				J Nat Prod 2009, 72, 799-801
	8-[(E)-4-phenylprop-2-en-1-one]-2-(3-methoxyl-4-hydroxyphenyl)-3,4-dihydro-2H-2-benzopyran-5-methoxyl-3,7-diol	H337	OC1=CC(OC)=C(CC(O)C(C2=CC=C(O)C(OC)=C2)O3)C3=C1C(/C=C/C4=CC=CC=C4)=O	No	Flavanol	Honey bee	Apis mellifera	n.d				J Nat Prod 2009, 72, 799-801
	5-methoxy-3,7-dihydroxyflavanone	H338	COC1=CC(O)=CC2=C1C(C(O)C(C3=CC=CC=C3)O2)=O	No	Flavanonol	Honey bee	Apis mellifera	n.d				J Nat Prod 2009, 72, 799-801
	quercetin	H339	OC1=CC2=C(C(C(O)=C(C3=CC=C(O)C(O)=C3)O2)=O)C(O)=C1		Flavonol	Honey bee	Apis mellifera	n.d				J Nat Prod 2009, 72, 799-801
	isorhamnetin	H340	OC1=CC2=C(C(C(O)=C(C3=CC=C(O)C(OC)=C3)O2)=O)C(O)=C1		Flavonol	Honey bee	Apis mellifera	n.d				J Nat Prod 2009, 72, 799-801
	2-Acetyl-1-coumaroyl-3-cinnamoylglycerol	H341	O=C(OCC(OC(C)=O)COC(/C=C/C1=CC=C(O)C=C1)=O)/C=C/C2=CC=CC=C2		Phenylpropanoid	Honey bee	Apis mellifera	Populus spp.				J. Agric. Food Chem. 2012, 60, 10041-10047
	2-Acetyl-1-feruloyl-3-cinnamoylglycerol	H342	O=C(OCC(OC(C)=O)COC(/C=C/C1=CC=C(O)C(OC)=C1)=O)/C=C/C2=CC=CC=C2		Phenylpropanoid	Honey bee	Apis mellifera	Populus spp.				J. Agric. Food Chem. 2012, 60, 10041-10047
	2-Acetyl-1,3-dicinnamoylglycerol	H343	O=C(OCC(OC(C)=O)COC(/C=C/C1=CC=CC=C1)=O)/C=C/C2=CC=CC=C2		Phenylpropanoid	Honey bee	Apis mellifera	Populus spp.				J. Agric. Food Chem. 2012, 60, 10041-10047
	2-Acetyl-1-(E)-feruloyl-3-(3"(z),16")-dihydroxypalmitoylglycerol	H344	O=C(OCC(OC(C)=O)COC(CC(O)CCCCCCCCCCCCCO)=O)/C=C/C1=CC=CC=C1		Acylglycerol	Honey bee	Apis mellifera	Populus spp.				J. Agric. Food Chem. 2012, 60, 10041-10047
Indonesia	5-pentadecylresorcinol	H345	OC1=CC(O)=CC(CCCCCCCCCCCCCCC)=C1		Phenolic lipid	Honey bee	Apis mellifera	Mangifera indica and/or Macaranga tanarius				Nat. Prod. Res. 2011, 25, 606-613
	5-(8'Z,11'Z-heptadecadienyl)-resorcinol	H346	OC1=CC(O)=CC(CCCCCCC/C=C\C/C=C\CCCCC)=C1		Phenolic lipid	Honey bee	Apis mellifera	Mangifera indica and/or Macaranga tanarius				Nat. Prod. Res. 2011, 25, 606-613
	5-(11'Z-heptadecenyl)-resorcinol	H347	OC1=CC(O)=CC(CCCCCCCCCC/C=C\CCCCC)=C1		Phenolic lipid	Honey bee	Apis mellifera	Mangifera indica and/or Macaranga tanarius				Nat. Prod. Res. 2011, 25, 606-613
	5-heptadecylresorcinol	H348	OC1=CC(O)=CC(CCCCCCCCCCCCCCCCC)=C1		Phenolic lipid	Honey bee	Apis mellifera	Mangifera indica and/or Macaranga tanarius				Nat. Prod. Res. 2011, 25, 606-613
	27-hydroxyisomangiferolic acid	H349	O[C@@H]1CC[C@@]2(C3)[C@](CC[C@]4([H])[C@@]23CC[C@@]5(C)[C@@]4(C)CC[C@@H]5[C@@H](CC/C=C(CO)/C(O)=O)C)([H])C1(C)C	Yes	Triterpene	Honey bee	Apis mellifera	Mangifera indica and/or Macaranga tanarius				Nat. Prod. Res. 2011, 25, 606-613
	Propolin C (nymphaeol A)	H350	O=C1C2=C(O)C(C/C=C(C)/CC/C=C(C)/C)=C(O)C=C2O[C@H](C3=CC=C(O)C(O)=C3)C1	Yes	Prenylated flavanone	Honey bee	Apis mellifera	Mangifera indica and/or Macaranga tanarius				Nat. Prod. Res. 2011, 25, 606-613
	propolin G (nymphaeol C)	H351	O=C1C2=C(O)C(C/C=C(C)/C)=C(O)C=C2O[C@H](C3=CC=C(O)C(O)=C3C/C=C(C)/CC/C=C(C)/C)C1	Yes	Prenylated flavanone	Honey bee	Apis mellifera	Mangifera indica and/or Macaranga tanarius				Nat. Prod. Res. 2011, 25, 606-613
Iran	suberosin	H352	C/C(C)=C/CC(C=C1C=CC(OC1=C2)=O)=C2OC		Coumarin	Honey bee	Apis mellifera	Ferula spp.				Chem Cent J 2010, 4, 8
	tschimgin	H353	O=C(C1=CC=C(O)C=C1)OC2[C@@](C3(C)C)(C)CC[C@H]3C2	Yes	Monoterpene	Honey bee	Apis mellifera	Ferula spp.				Chem Cent J 2010, 4, 8
	tschimganin	H354	O=C(C1=CC=C(O)C(OC)=C1)OC2[C@@](C3(C)C)(C)CC[C@H]3C2	Yes	Monoterpene	Honey bee	Apis mellifera	Ferula spp.				Chem Cent J 2010, 4, 8
	ferutinin	H355	CC1=CC[C@@]2(C)CC[C@](C(C)C)(O)[C@]2([H])[C@@H](OC(C3=CC=C(O)C=C3)=O)C1	Yes	Sesquiterpene	Honey bee	Apis mellifera	Ferula spp.				Chem Cent J 2010, 4, 8
	tefernin	H356	CC1=CC[C@@]2(C)CC[C@](C(C)C)(O)[C@]2([H])[C@@H](OC(C3=CC=C(O)C(OC)=C3)=O)C1	Yes	Sesquiterpene	Honey bee	Apis mellifera	Ferula spp.				Chem Cent J 2010, 4, 8
Japan	propolin A	H357	OC1=CC(O)=C(C(C[C@@H](C2=CC=C(O)C(O)=C2C/C=C(C)/CCCC(C)(O)C)O3)=O)C3=C1	Yes	Prenylated flavanone	Honey bee	Apis mellifera	n.d		Pacific Propolis		J. Agric. Food Chem. 2007, 55, 7722–7725
	propolin B	H358	OC1=CC(O)=C(C(C[C@@H](C2=CC(C/C=C(C)/CCCC(C)(O)C)=C(O)C(O)=C2)O3)=O)C3=C1	Yes	Prenylated flavanone	Honey bee	Apis mellifera	n.d		Pacific Propolis		J. Agric. Food Chem. 2007, 55, 7722–7725
	propolin E	H359	OC1=CC(O)=C(C(C[C@@H](C2=CC(C/C=C(C)/CCCC(C)(O)C)=C(O)C=C2)O3)=O)C3=C1	Yes	Prenylated flavanone	Honey bee	Apis mellifera	n.d		Pacific Propolis		J. Agric. Food Chem. 2007, 55, 7722–7725
	prokinawan	H360	OC1=C(C/C=C(C)/CCCC(C)(O)C)C(O)=C(C(C[C@@H](C2=CC=C(O)C(O)=C2)O3)=O)C3=C1	Yes	Prenylated flavanone	Honey bee	Apis mellifera	n.d		Pacific Propolis		J. Agric. Food Chem. 2007, 55, 7722–7725
	Propolin H (3'-geranyl naringenin)	H361	OC1=CC(O)=C(C(C[C@@H](C2=CC(C/C=C(C)/CC/C=C(C)/C)=C(O)C=C2)O3)=O)C3=C1	Yes	Prenylated flavanone	Honey bee	Apis mellifera	n.d		Pacific Propolis		J. Agric. Food Chem. 2007, 55, 7722–7725
Jordan	tetracosanoic acid	H362	OC(CCCCCCCCCCCCCCCCCCCCCCC)=O		Fatty acid	Honey bee	Apis mellifera	Pinus halepensis and Quercus coccifera				Natural Product Research, 2011, 25, 1312-1318
	3-methylethergalangin	H363	OC1=CC2=C(C(C(OC)=C(C3=CC=CC=C3)O2)=O)C(O)=C1		Flavonol	Honey bee	Apis mellifera	Pinus halepensis and Quercus coccifera				Natural Product Research, 2011, 25, 1312-1318
	genkwanin	H364	O=C1C2=C(O)C=C(OC)C=C2OC(C3=CC=C(O)C=C3)=C1		Flavone	Honey bee	Apis mellifera	Pinus halepensis				Natural Product Research, 2011, 25, 1312-1318
	agathodiol	H365	C[C@@]12C(CCC([C@@H]2CC/C(C)=C/CO)=C)[C@](CO)(C)CCC1	Yes	Diterpene	Honey bee	Apis mellifera	Pinus halepensis				Natural Product Research, 2011, 25, 1312-1318
	cryptomeridiol	H366	[H][C@]1(C[C@H](C(C)(O)C)CC2)[C@](C)(O)CCC[C@@]12C	Yes	Sesquiterpene	Honey bee	Apis mellifera	Pinus halepensis				Natural Product Research, 2011, 25, 1312-1318
	24-(Z)-3-oxolanosta-1,7,24-trien-26-oic acid	H367	O=C1C=C[C@@]2(C)C(CC=C3C2CC[C@]4(C)[C@]3(C)CC[C@H]4[C@H](CC/C=C(C(O)=O)/C)C)C1(C)C	Yes	Triterpene	Honey bee	Apis mellifera	Quercus coccifera				Natural Product Research, 2011, 25, 1312-1318
	24(Z)-1,3-dihydroxyeupha-7,24-dien-26-oic acid	H368	O[C@H]1C[C@@H](O)[C@@]2(C)C(CC=C3C2CC[C@]4(C)[C@]3(C)CC[C@H]4[C@H](CC/C=C(C(O)=O)/C)C)C1(C)C	Yes	Triterpene	Honey bee	Apis mellifera	Quercus coccifera				Natural Product Research, 2011, 25, 1312-1318
	24(Z)-3-hydroxyeupha-7,24-dien-26-oic acid	H369	O[C@H]1CC[C@@]2(C)C(CC=C3C2CC[C@]4(C)[C@]3(C)CC[C@H]4[C@H](CC/C=C(C(O)=O)/C)C)C1(C)C	Yes	Triterpene	Honey bee	Apis mellifera	Quercus coccifera				Natural Product Research, 2011, 25, 1312-1318
Korea	4'-methoxy-bavachromanol	H370	COC1=CC=C(C(/C=C/C2=CC=C(O)C=C2)=O)C3=C1CC(O)C(C)(C)O3	No	Chalcone	Honey bee	Apis mellifera	n.d				Food Sci. Technol. Res., 2006, 12, 67-69
	laserpitin	H371	O=C1OC2=C3C(OC(C)(C)[C@H](O)[C@@H]3OC(/C(C)=C\C)=O)=CC=C2C=C1	Yes	Coumarin	Honey bee	Apis mellifera	n.d				Food Sci. Technol. Res., 2006, 12, 67-69
	isolaserpitin	H372	O=C1OC2=C3C(OC(C)(C)[C@H](OC(/C(C)=C\C)=O)[C@@H]3O)=CC=C2C=C1	Yes	Coumarin	Honey bee	Apis mellifera	n.d				Food Sci. Technol. Res., 2006, 12, 67-69
Myanmar	27-hydroxymangiferolic acid	H373	O[C@H]1CC[C@@]2(C3)[C@](CC[C@]4([H])[C@@]23CC[C@@]5(C)[C@@]4(C)CC[C@@H]5[C@@H](CC/C=C(CO)/C(O)=O)C)([H])C1(C)C	Yes	Triterpene	Honey bee	Apis mellifera	Mangifera indica				J. Nat. Prod. 2009, 72, 1283–1287
	22-hydroxyisomangiferolic acid	H374	O[C@@H]1CC[C@@]2(C3)[C@](CC[C@]4([H])[C@@]23CC[C@@]5(C)[C@@]4(C)CC[C@@H]5[C@@H](C(O)C/C=C(C)/C(O)=O)C)([H])C1(C)C	Yes	Triterpene	Honey bee	Apis mellifera	Mangifera indica				J. Nat. Prod. 2009, 72, 1283–1287
	23-hydroxymangiferolic acid	H375	O[C@H]1CC[C@@]2(C3)[C@](CC[C@]4([H])[C@@]23CC[C@@]5(C)[C@@]4(C)CC[C@@H]5[C@@H](CC(O)/C=C(C)/C(O)=O)C)([H])C1(C)C	Yes	Triterpene	Honey bee	Apis mellifera	Mangifera indica				J. Nat. Prod. 2009, 72, 1283–1287
	(24E)-3b-hydroxycycloart-24E-en-26-al	H376	O[C@H]1CC[C@@]2(C3)[C@](CC[C@]4([H])[C@@]23CC[C@@]5(C)[C@@]4(C)CC[C@@H]5[C@@H](CC/C=C(C)/C([H])=O)C)([H])C1(C)C	Yes	Triterpene	Honey bee	Apis mellifera	Mangifera indica				J. Nat. Prod. 2009, 72, 1283–1287
	23-hydroxymangiferonic acid	H377	O=C1CC[C@@]2(C3)[C@](CC[C@]4([H])[C@@]23CC[C@@]5(C)[C@@]4(C)CC[C@@H]5[C@@H](CC(O)/C=C(C)/C(O)=O)C)([H])C1(C)C	Yes	Triterpene	Honey bee	Apis mellifera	Mangifera indica				J. Nat. Prod. 2009, 72, 1283–1287
	28-hydroxymangiferonic acid	H378	O=C1CC[C@@]2(C3)[C@](CC[C@]4([H])[C@@]23CC[C@@]5(C)[C@@]4(C)CC[C@@H]5[C@@H](CC/C=C(C)/C(O)=O)C)([H])[C@@]1(CO)C	Yes	Triterpene	Honey bee	Apis mellifera	Mangifera indica				J. Nat. Prod. 2009, 72, 1283–1287
	27,28-dihydroxymangiferonic acid	H379	O=C1CC[C@@]2(C3)[C@](CC[C@]4([H])[C@@]23CC[C@@]5(C)[C@@]4(C)CC[C@@H]5[C@@H](CC/C=C(CO)/C(O)=O)C)([H])[C@@]1(CO)C	Yes	Triterpene	Honey bee	Apis mellifera	Mangifera indica				J. Nat. Prod. 2009, 72, 1283–1287
	3-oxo-cycloart-22Z,24E-dien-26-oic acid	H380	O=C1CC[C@@]2(C3)[C@](CC[C@]4([H])[C@@]23CC[C@@]5(C)[C@@]4(C)CC[C@@H]5[C@@H](/C=C\C=C(C(O)=O)/C)C)([H])C1(C)C	Yes	Triterpene	Honey bee	Apis mellifera	Mangifera indica				J. Nat. Prod. 2009, 72, 1283–1287
	(2S)-5,7-dihydroxy-4'-methoxy-8,3'-diprenylflavanone	H381	OC1=CC(O)=C(C(C[C@@H](C2=CC=C(OC)C(C/C=C(C)/C)=C2)O3)=O)C3=C1C/C=C(C)/C	Yes	Prenylated flavanone	Honey bee	Apis mellifera	Mangifera indica				J. Nat. Prod. 2009, 72, 1283–1287
	(2S)-5,7,4'-trihydroxy-8,3'-diprenylflavanone	H382	OC1=CC(O)=C(C(C[C@@H](C2=CC=C(O)C(C/C=C(C)/C)=C2)O3)=O)C3=C1C/C=C(C)/C	Yes	Prenylated flavanone	Honey bee	Apis mellifera	Mangifera indica				J. Nat. Prod. 2009, 72, 1283–1287
Nepal	(2S,4R,5S)-4-hydroxy-5-methoxy-2-((R)-1-phenylallyl)cyclohexan-1-one	H383	C=C[C@](C1=CC=CC=C1)([H])[C@]2([H])C[C@@H](O)[C@@H](OC)CC2=O	Yes	Dalbergione	Honey bee	Apis mellifera	Dalbergia spp.				J. Nat. Prod. 2005, 68, 858-864
	(2S,4R,5S)-4-hydroxy-5-methoxy-2-((S)-1-phenylallyl)cyclohexan-1-one	H384	C=C[C@@](C1=CC=CC=C1)([H])[C@]2([H])C[C@@H](O)[C@@H](OC)CC2=O	Yes	Dalbergione	Honey bee	Apis mellifera	Dalbergia spp.				J. Nat. Prod. 2005, 68, 858-864
	(2R,4R,6R)-4-hydroxy-2-methoxy-6-((S)-1-phenylallyl)cyclohexan-1-one	H385	C=C[C@@](C1=CC=CC=C1)([H])[C@@]2([H])C[C@@H](O)C[C@@H](OC)C2=O	Yes	Dalbergione	Honey bee	Apis mellifera	Dalbergia spp.				J. Nat. Prod. 2005, 68, 858-864
	(1R,2S,4S,5S)-2-methoxy-5-((R)-1-phenylallyl)cyclohexane-1,4-diol	H386	C=C[C@](C1=CC=CC=C1)([H])[C@]2([H])C[C@@H](O)[C@@H](OC)C[C@@H]2O	Yes	Dalbergione	Honey bee	Apis mellifera	Dalbergia spp.				J. Nat. Prod. 2005, 68, 858-864
	(4R,6S)-4-hydroxy-6-(1-phenylallyl)cyclohex-2-en-1-one	H387	C=CC(C1=CC=CC=C1)[C@]2([H])C[C@@H](O)C=CC2=O	Yes	Dalbergione	Honey bee	Apis mellifera	Dalbergia spp.				J. Nat. Prod. 2005, 68, 858-864
	(4R,6R)-4-hydroxy-6-(1-phenylallyl)cyclohex-2-en-1-one	H388	C=CC(C1=CC=CC=C1)[C@@]2([H])C[C@@H](O)C=CC2=O	Yes	Dalbergione	Honey bee	Apis mellifera	Dalbergia spp.				J. Nat. Prod. 2005, 68, 858-864
	(4S,6S)-4-hydroxy-3-methoxy-6-(1-phenylallyl)cyclohex-2-en-1-one	H389	C=CC(C1=CC=CC=C1)[C@]2([H])C[C@H](O)C(OC)=CC2=O	Yes	Dalbergione	Honey bee	Apis mellifera	Dalbergia spp.				J. Nat. Prod. 2005, 68, 858-864
	(S)-4-(1-phenylallyl)benzene-1,3-diol	H390	C=C[C@](C1=CC=CC=C1)([H])C2=CC=C(O)C=C2O	Yes	Dalbergiquinol	Honey bee	Apis mellifera	Dalbergia spp.				J. Nat. Prod. 2005, 68, 858-864
	(S)-4-(1-phenylallyl)benzene-1,2-diol	H391	C=C[C@](C1=CC=CC=C1)([H])C2=CC=C(O)C(O)=C2	Yes	Dalbergiquinol	Honey bee	Apis mellifera	Dalbergia spp.				J. Nat. Prod. 2005, 68, 858-864
	4-cinnamyl-4-hydroxy-3-methoxycyclohex-2-en-1-one	H392	O=C1C=C(OC)C(C/C=C/C2=CC=CC=C2)(O)CC1	No	Chalcone	Honey bee	Apis mellifera	Dalbergia spp.				J. Nat. Prod. 2005, 68, 858-864
	(S)-4-methoxydalbergione	H393	COC1=CC(C([C@H](C2=CC=CC=C2)C=C)=CC1=O)=O	Yes	Dalbergione	Honey bee	Apis mellifera	Dalbergia spp.				J. Nat. Prod. 2005, 68, 858-864
	cearoin	H394	COC1=C(O)C=C(C(C2=CC=CC=C2)=O)C(O)=C1		Benzophenone	Honey bee	Apis mellifera	Dalbergia spp.				J. Nat. Prod. 2005, 68, 858-864
	9-hydroxy-6,7-dimethoxydalbergiquinol	H395	C=CC(C1=CC=CC=C1)C2=CC(OC)=C(OC)C=C2O	No	Dalbergiquinol	Honey bee	Apis mellifera	Dalbergia spp.				J. Nat. Prod. 2005, 68, 858-864
	obtusaquinol	H396	OC1=C(OC)C=C(C(C(C=C)C2=CC=CC=C2)=C1)O	No	Dalbergiquinol	Honey bee	Apis mellifera	Dalbergia spp.				J. Nat. Prod. 2005, 68, 858-864
	4-hydroxymedicarpin	H397	OC(C=CC1=C2OC[C@@]3([H])[C@]1([H])OC4=C3C=CC(OC)=C4)=C2O	Yes	Pterocarpan	Honey bee	Apis mellifera	Dalbergia spp.				J. Nat. Prod. 2005, 68, 858-864
	(S)-3'-hydroxy-4-methoxydalbergione	H398	C=C[C@](C1=CC=CC(O)=C1)([H])C2=CC(C(OC)=CC2=O)=O	Yes	Dalbergione	Honey bee	Apis mellifera	Dalbergia spp.				J Nat Med, 2007, 6, 73–76
	(S)-3',4'-dihydroxy-4-methoxydalbergione	H399	C=C[C@](C1=CC=C(O)C(O)=C1)([H])C2=CC(C(OC)=CC2=O)=O	Yes	Dalbergione	Honey bee	Apis mellifera	Dalbergia spp.				J Nat Med, 2007, 6, 73–76
	(2R)-3',4',6-trihydroxy-7-methoxyflavanone	H400	O=C1C2=CC(O)=C(OC)C=C2O[C@@H](C3=CC(O)=C(O)C=C3)C1	Yes	Flavanone	Honey bee	Apis mellifera	n.d				J Nat Med, 2007, 6, 73–76
	(2S)-Butin	H401	O=C1C2=CC=C(O)C=C2O[C@H](C3=CC=C(O)C(O)=C3)C1	Yes	Flavanone	Honey bee	Apis mellifera	n.d				J Nat Med, 2007, 6, 73–76
	Butein	H402	O=C(/C=C/C1=CC(O)=C(O)C=C1)C2=CC=C(O)C=C2O		Chalcone	Honey bee	Apis mellifera	n.d				J Nat Med, 2007, 6, 73–76
	(2R,3R)-3,6,7-trihydroxyflavanone	H403	O=C1C2=CC(O)=C(O)C=C2O[C@H](C3=CC=CC=C3)[C@H]1O	Yes	Flavanonol	Honey bee	Apis mellifera	n.d				Chem. Pharm. Bull., 2007, 55, 926—929
	3,6-diol-5-methoxyflavan	H404	OC1=CC=C2C(CC(O)C(C3=CC=CC=C3)O2)=C1OC	No	Flavanol	Honey bee	Apis mellifera	n.d				Chem. Pharm. Bull., 2007, 55, 926—929
	5'-methoxy-7,3',4'-trihydroxyisoflavone	H405	O=C1C2=CC=C(O)C=C2OC=C1C3=CC(OC)=C(O)C(O)=C3		Isoflavone	Honey bee	Apis mellifera	n.d				Chem. Pharm. Bull., 2007, 55, 926—929
	4'-methoxy-6,7,3'-trihydroxyisoflavone	H406	O=C1C2=CC(O)=C(O)C=C2OC=C1C3=CC=C(OC)C(O)=C3		Isoflavone	Honey bee	Apis mellifera	n.d				Chem. Pharm. Bull., 2007, 55, 926—929
	4-Methoxydalbergiquinol	H407	C=C[C@@H](C1=CC=CC=C1)C2=CC=C(OC)C=C2	Yes	Dalbergiquinol	Honey bee	Apis mellifera	n.d				Chem. Pharm. Bull., 2007, 55, 926—929
	7,3'-dihydroxy-6,5'-dimethoxyisoflavone	H408	O=C1C2=CC(OC)=C(O)C=C2OC=C1C3=CC(OC)=CC(O)=C3		Isoflavone	Honey bee	Apis mellifera	n.d				Chem. Pharm. Bull., 2007, 55, 926—929
	Odoratin	H409	OC1=C(OC)C=CC(C(C(C2=C3)=O)=COC2=CC(O)=C3OC)=C1		Isoflavone	Honey bee	Apis mellifera	n.d				Chem. Pharm. Bull., 2007, 55, 926—929
	Plathymenin	H410	OC1=C(C=CC(C2OC(C(C(C2)=O)=C3)=CC(O)=C3O)=C1)O	No	Flavanone	Honey bee	Apis mellifera	n.d				Chem. Pharm. Bull., 2007, 55, 926—929
Oman	7-O-methyl-8-prenylnaringenin	H411	O=C(C[C@@H](C1=CC=C(O)C=C1)O2)C3=C2C(C/C=C(C)/C)=C(OC)C=C3O	Yes	Prenylated flavanone	Honey bee	Apis mellifera	Azadiracta indica				Chem. Cent. J., 2013, 7, 158
	2,3-trans-3,4-trans-mollisacacidin	H412	OC1=CC2=C([C@@H](O)[C@H](O)[C@@H](C3=CC(O)=C(O)C=C3)O2)C=C1	No	Flavanol	Honey bee	Apis mellifera	Acacia nilotica				Chem. Cent. J., 2013, 7, 158
	2,3-trans-3,4-cis-mollisacacidin	H413	OC1=CC2=C([C@H](O)[C@H](O)[C@@H](C3=CC(O)=C(O)C=C3)O2)C=C1	No	Flavanol	Honey bee	Apis mellifera	Acacia nilotica				Chem. Cent. J., 2013, 7, 158
Saudi Arabia	3,4-dihydro-2-(3,4-dihydroxyphenyl)-2H-chromene-3,7-diol	H414	O[C@H]1CC2=CC=C(O)C=C2O[C@@H]1C3=CC=C(O)C(O)=C3	Yes	Flavanol	Honey bee	Apis mellifera	Psiadia arabica and Psiadia punctulata				Phytochem. Lett., 2014, 10, 160-163
	psiadiarabin	H415	OC1=C(C2=CC(OC)=C(OC)C(O)=C2OC)OC3=CC(OC)=C(OC)C(O)=C3C1=O		Flavonol	Honey bee	Apis mellifera	Psiadia arabica and Psiadia punctulata				Phytochem. Lett., 2014, 10, 160-163
	propsiadin	H416	O=C1C[C@](C)(CO)[C@@]([C@@H](O)C[C@@]2(CC3=C)[C@]4([H])CC[C@H]3C2)([H])[C@]4(C)C1	Yes	Diterpene	Honey bee	Apis mellifera	Psiadia arabica and Psiadia punctulata				Phytochem. Lett., 2014, 10, 160-163
	psiadin	H417	O=C1CC(CO)(CO)[C@@](CC[C@@]2(CC3=C)[C@]4([H])CC[C@H]3C2)([H])[C@]4(C)C1	Yes	Diterpene	Honey bee	Apis mellifera	Psiadia arabica and Psiadia punctulata				Phytochem. Lett., 2014, 10, 160-163
Taiwan	osthenol acetate	H418	O=C1OC2=C(C/C=C(C)/C)C(OC(C)=O)=CC=C2C=C1		Coumarin	Honey bee	Apis mellifera	n.d		Pacific Propolis		J. Agric. Food Chem. 2007, 55, 7366-7376
Thailand	(7"S)-8-[1-(4'-hydroxy-3'-methoxyphenyl)prop-2-en-1-yl]-(2S)-pinocembrin	H419	C=CC(C1=C(O)C=C(O)C2=C1O[C@H](C3=CC=CC=C3)CC2=O)C4=CC(OC)=C(O)C=C4	Yes	Phenylallyl flavanone	Honey bee	Apis mellifera	Styrax spp.				Fitoterapia, 2013, 88, 96–100
	(E)-cinnamyl-(E)-cinnamylidenate	H420	O=C(OC/C=C/C1=CC=CC=C1)/C=C/C=C/C2=CC=CC=C2		Phenylpropanoid	Honey bee	Apis mellifera	Styrax spp.				Fitoterapia, 2013, 88, 96–100
	(E)-cinnamyl-(E)-p-methoxycinnamate	H421	COC1=CC=C(/C=C/C(OC/C=C/C2=CC=CC=C2)=O)C=C1		Phenylpropanoid	Honey bee	Apis mellifera	Styrax spp.				Fitoterapia, 2013, 88, 96–100
	(E)-cinnamyl (E)-ferulate	H422	OC1=C(OC)C=C(/C=C/C(OC/C=C/C2=CC=CC=C2)=O)C=C1		Phenylpropanoid	Honey bee	Apis mellifera	Styrax spp.				Fitoterapia, 2013, 88, 96–100
	phenethyl ferulate	H423	OC1=C(OC)C=C(/C=C/C(OCCC2=CC=CC=C2)=O)C=C1		Phenylpropanoid	Honey bee	Apis mellifera	Styrax spp.				Fitoterapia, 2013, 88, 96–100
	benzyl (E)-isoferulate	H424	O=C(OCC1=CC=CC=C1)/C=C/C2=CC(O)=C(OC)C=C2		Phenylpropanoid	Honey bee	Apis mellifera	Styrax spp.				Fitoterapia, 2013, 88, 96–100
Bulgaria	2,5-Dihydroxy-7-methoxyflavanone	H425	OC1=C(C(CC(C2=CC=CC=C2)(O)O3)=O)C3=CC(OC)=C1	No	Flavanone	Honey bee	Apis mellifera	Populus nigra				J. Nat. Prod.1983, 46, 4471-474
Greece	manool	H426	C=C1CCC2C(C)(C)CCC[C@]2(C)[C@H]1CC[C@@](C=C)(C)O	Yes	Diterpene	Honey bee	Apis mellifera	n.d				J Med Food, 2010, 13, 286–290
	7-prenylpinocembrin	H427	O=C(C[C@@H](C1=CC=CC=C1)O2)C3=C2C=C(OC/C=C(C)/C)C=C3O	Yes	Prenylated flavanone	Honey bee	Apis mellifera	n.d				J Med Food, 2010, 13, 286–290
	7-prenylstrobopinin	H428	O=C(C[C@@H](C1=CC=CC=C1)O2)C3=C2C=C(OC/C=C(C)/C)C(C)=C3O	Yes	Prenylated flavanone	Honey bee	Apis mellifera	n.d				J Med Food, 2010, 13, 286–290
	totarol	H429	C[C@@]12[C@](CCC3=C2C=CC(O)=C3C(C)C)([H])C(C)(C)CCC1	Yes	Diterpene	Honey bee	Apis mellifera	n.d				Planta Med. 2004, 70, 515-519
	copalol	H430	C[C@@]12C(CCC([C@@H]2CC/C(C)=C/CO)=C)C(C)(C)CCC1	Yes	Diterpene	Honey bee	Apis mellifera	n.d				Planta Med. 2004, 70, 515-519
	labda-8(17),13E-dien-19-carboxy-15-yl oleate	H431	C[C@]1(C(O)=O)CCC[C@@]2(C)C1CCC([C@@H]2CC/C(C)=C/COC(CCCCCCC/C=C\CCCCCCCC)=O)=C	Yes	Diterpene	Honey bee	Apis mellifera	n.d				Phytochemistry, 2009, 70, 1262–1271
	labda-8(17),13E-dien-19-carboxy-15-ylpalmitate	H432	C[C@]1(C(O)=O)CCC[C@@]2(C)C1CCC([C@@H]2CC/C(C)=C/COC(CCCCCCCCCCCCCCC)=O)=C	Yes	Diterpene	Honey bee	Apis mellifera	n.d				Phytochemistry, 2009, 70, 1262–1271
	3-oxototarol	H433	C[C@@]12[C@](CCC3=C2C=CC(O)=C3C(C)C)([H])C(C)(C)C(CC1)=O	Yes	Diterpene	Honey bee	Apis mellifera	n.d				Phytochemistry, 2009, 70, 1262–1271
	3,4-seco-cycloart-12-hydroxy-4(28),24-dien-3-oic acid	H434	CC(C1[C@@](CCC(O)=O)(C2)[C@@]32[C@@]([C@@](CC[C@@H]4[C@@H](CC/C=C(C)/C)C)(C)[C@]4(C)[C@H](O)C3)([H])CC1)=C	Yes	Triterpene	Honey bee	Apis mellifera	n.d				Phytochemistry, 2009, 70, 1262–1271
	cycloart-3,7-dihydroxy-24-en-28-oic acid	H435	[H][C@@]12[C@@H](O)CC3[C@](C4)(CC[C@H](O)[C@]3(C)C(O)=O)[C@]14C[C@@H](O)[C@@]5(C)[C@@]2(C)CC[C@@H]5[C@@H](CC/C=C(C)/C)C	Yes	Triterpene	Honey bee	Apis mellifera	n.d				Phytochemistry, 2009, 70, 1262–1271
	pimaric acid	H436	C[C@@]12C(CCC3=C[C@@](C=C)(C)CC[C@@H]32)[C@](C(O)=O)(C)CCC1	Yes	Diterpene	Honey bee	Apis mellifera	n.d				Phytochemistry, 2009, 70, 1262–1271
	trans-communal	H437	C[C@@]12C(CCC([C@@H]2C/C=C(C)/C=C)=C)[C@](C([H])=O)(C)CCC1	Yes	Diterpene	Honey bee	Apis mellifera	n.d				Phytochemistry, 2009, 70, 1262–1271
	junicedric acid	H438	C[C@]1(C(O)=O)CCC[C@@]2(C)C1CCC([C@@H]2CCC(C)CC(O)=O)=C	Yes	Diterpene	Honey bee	Apis mellifera	n.d				Phytochemistry, 2009, 70, 1262–1271
	15-oxolabda-8(17),13E-dien-19-oic acid	H439	C[C@]1(C(O)=O)CCC[C@@]2(C)C1CCC([C@@H]2CC/C(C)=C/C=O)=C	Yes	Diterpene	Honey bee	Apis mellifera	n.d				Phytochemistry, 2009, 70, 1262–1271
	15-oxolabda-8(17),13Z-dien-19-oic acid	H440	C[C@]1(C(O)=O)CCC[C@@]2(C)C1CCC([C@@H]2CC/C(C)=C\C=O)=C	Yes	Diterpene	Honey bee	Apis mellifera	n.d				Phytochemistry, 2009, 70, 1262–1271
	13-epi-manool	H441	C[C@]12CCCC(C)(C)[C@@H]1CCC([C@@H]2CC[C@@](C=C)(O)C)=C	Yes	Diterpene	Honey bee	Apis mellifera	n.d				Phytochemistry, 2009, 70, 1262–1271
	isorhamnetin-3-O-rutinoside	H442	CC1C(O)C(O)C(O)C(OCC2C(O)C(O)C(O)C(OC3=C(C4=CC(OC)=C(O)C=C4)OC5=CC(O)=CC(O)=C5C3=O)O2)O1		Flavone	Honey bee	Apis mellifera	n.d				Phytochemistry, 2009, 70, 1262–1271
	14,15-dinor-13-oxo-8(17)-labden-19-oic acid	H443	C[C@]1(C(O)=O)CCC[C@@]2(C)C1CCC([C@@H]2CCC(C)=O)=C	Yes	Diterpene	Honey bee	Apis mellifera	n.d				Phytochemistry, 2009, 70, 1262–1271
Italy	cis-communic acid	H444	C=C1CCC2[C@](C)(CCC[C@@]2([C@H]1C/C=C(C)\C=C)C)C(O)=O	Yes	Diterpene	Honey bee	Apis mellifera	n.d				Revista Italiana Eppos, 2003, 13, 3-8
Malta	2-acetoxy-6-p-methoxybenzoyl jaeschkeanadiol	H445	C[C@@]12C([C@@H](OC(C3=CC=C(OC)C=C3)=O)CC(C)=CC2)[C@@](C(C)C)(O)CC1OC(C)=O	Yes	Sesquiterpene	Honey bee	Apis mellifera	Ferula communis				Food Chemistry, 2011, 126, 1431–1435
	2-acetoxy-6-p-hydroxybenzoyl jaeschkeanadiol	H446	C[C@@]12C([C@@H](OC(C3=CC=C(O)C=C3)=O)CC(C)=CC2)[C@@](C(C)C)(O)CC1OC(C)=O	Yes	Sesquiterpene	Honey bee	Apis mellifera	Ferula communis				Food Chemistry, 2011, 126, 1431–1435
Netherland	benzyl alcohol	H447	OCC1=CC=CC=C1		Phenolic	Honey bee	Apis mellifera	n.d				J. Ethnopharmacol., 2002, 80, 67-73
	phenyl ethanol	H448	OCCC1=CC=CC=C1		Phenolic	Honey bee	Apis mellifera	n.d				J. Ethnopharmacol., 2002, 80, 67-73
	cinnamyl alcohol	H449	OC/C=C/C1=CC=CC=C1		Phenolic	Honey bee	Apis mellifera	n.d				J. Ethnopharmacol., 2002, 80, 67-73
Russia	Acacetin	H450	O=C1C2=C(O)C=C(O)C=C2OC(C3=CC=C(OC)C=C3)=C1		Flavone	Honey bee	Apis mellifera	Betula verrucosa		Birch propolis		Apidologie, 2000, 31, 3–15
	Acetoxy-betulenol	H451	CC(C1CC[C@]2(COC(C)=O)CC[C@@]3(C)[C@]4(C)CCC5C(C)(C)[C@@H](O)CC[C@]5(C)C4CCC3C21)=C	Yes	Triterpene	Honey bee	Apis mellifera	Betula verrucosa		Birch propolis		Apidologie, 2000, 31, 3–15
Australia	2',3',4'-Trimethoxychalcone	H452	O=C(/C=C/C1=CC=CC=C1)C2=C(OC)C(OC)=C(OC)C=C2		Chalcone	Honey bee	Apis mellifera	Acacia paradoxa				Phytochemistry, 2012, 81, 126–132
	2'-Hydroxy-3',4'-dimethoxychalcone	H453	O=C(/C=C/C1=CC=CC=C1)C2=C(O)C(OC)=C(OC)C=C2		Chalcone	Honey bee	Apis mellifera	Acacia paradoxa				Phytochemistry, 2012, 81, 126–132
	5,7-Dihydroxy-6-methoxy-2,3-dihydroflavonol 3-acetate	H454	O=C1C2=C(O)C(OC)=C(O)C=C2OC(C3=CC=CC=C3)C1OC(C)=O	No	Flavanonol	Honey bee	Apis mellifera	Acacia paradoxa				Phytochemistry, 2012, 81, 126–132
	(2S)-Isosakuranetin	H455	O=C1C2=C(O)C=C(O)C=C2O[C@H](C3=CC=C(OC)C=C3)C1	Yes	Flavanone	Honey bee	Apis mellifera	n.d				Experientia, 1978, 34, 157–158
	5-hydroxy-4',7-dimethoxyflavanone	H456	O=C1C2=C(O)C=C(OC)C=C2O[C@H](C3=CC=C(OC)C=C3)C1	Yes	Flavanone	Honey bee	Apis mellifera	n.d				Experientia, 1978, 34, 157–158
	pterostilbene	H457	COC1=CC(OC)=CC(/C=C/C2=CC=C(O)C=C2)=C1		Stilbene	Honey bee	Apis mellifera	n.d				Experientia, 1978, 34, 157–158
	xanthorrhoeol	H458	C[C@H](O1)CC2=C(C(C)=O)C(O)=CC3=CC=CC1=C32	Yes	Naphthopyranol	Honey bee	Apis mellifera	n.d				Experientia, 1978, 34, 157–158
	3,5-dimethoxybenzylalcohol	H459	OCC1=CC(OC)=CC(OC)=C1		Phenolic	Honey bee	Apis mellifera	n.d				Experientia, 1978, 34, 157–158
	7,8,18-trihydroxyserrulat-14-ene	H460	OC1=C(O)C(C)=CC2=C1[C@H](C)CC[C@@]2([H])[C@@H](CO)CC/C=C(C)/C	Yes	Diterpene	Honey bee	Apis mellifera	Myoporum insulare				Molecules 2017, 22, 1185
	(18RS)-5,18-epoxyserrulat-14-en-8,18-diol	H461	OC1=CC(C)=C2C3=C1[C@H](C)CC[C@@]3([H])[C@H](CC/C=C(C)/C)C(O)O2	Yes	Diterpene	Honey bee	Apis mellifera	Myoporum insulare				Molecules 2017, 22, 1185
	5,18-epoxyserrulat-14-en-7,8-dione	H462	O=C(C1=C(C2=C3C)[C@@]([C@H](CC/C=C(C)/C)CO2)([H])CC[C@H]1C)C3=O	Yes	Diterpene	Honey bee	Apis mellifera	Myoporum insulare				Molecules 2017, 22, 1185
	(E)-4-(3-methyl-2-buten-1-yl)-3,4',5-trihydroxy-3'-methoxystilbene	H463	OC1=C(C/C=C(C)/C)C(O)=CC(/C=C/C2=CC(OC)=C(O)C=C2)=C1		Stilbene	Honey bee	Apis mellifera	Lepidosperma sp.				Phytochemistry, 2017, 134, 87-97
	(E)-2,4-bis(3-methyl-2-buten-1-yl)-3,3',4',5-tetrahydroxystilbene	H464	OC1=C(C/C=C(C)/C)C(O)=CC(/C=C/C2=CC(O)=C(O)C=C2)=C1C/C=C(C)/C		Stilbene	Honey bee	Apis mellifera	Lepidosperma sp.				Phytochemistry, 2017, 134, 87-97
	(E)-2-(3-methyl-2-buten-1-yl)-3-(3-methyl-2-butenyloxy)-3',4',5-trihydroxystilbene	H465	OC1=CC(/C=C/C2=CC(O)=C(O)C=C2)=C(C/C=C(C)/C)C(OC/C=C(C)/C)=C1		Stilbene	Honey bee	Apis mellifera	Lepidosperma sp.				Phytochemistry, 2017, 134, 87-97
	(E)-2,6-bis(3-methyl-2-buten-1-yl)-3,3',5,5'-tetrahydroxystilbene	H466	OC1=CC(O)=C(C/C=C(C)/C)C(/C=C/C2=CC(O)=CC(O)=C2)=C1C/C=C(C)/C		Stilbene	Honey bee	Apis mellifera	Lepidosperma sp.				Phytochemistry, 2017, 134, 87-97
	(E)-2,6-bis(3-methyl-2-buten-1-yl)-3,4',5-trihydroxy-3'-methoxystilbene	H467	OC1=CC(O)=C(C/C=C(C)/C)C(/C=C/C2=CC(OC)=C(O)C=C2)=C1C/C=C(C)/C		Stilbene	Honey bee	Apis mellifera	Lepidosperma sp.				Phytochemistry, 2017, 134, 87-97
	(E)-2-(3-methyl-2-buten-1-yl)-3,4',5-trihydroxystilbene	H468	OC1=CC(O)=CC(/C=C/C2=CC=C(O)C=C2)=C1C/C=C(C)/C		Stilbene	Honey bee	Apis mellifera	Lepidosperma sp.				Phytochemistry, 2017, 134, 87-97
	methyl-(E)-4-(4'-hydroxy-3'-methylbut-(E)-20-enyloxy)cinnamate	H469	O=C(OC)/C=C/C1=CC=C(OC/C=C(C)/CO)C=C1		Prenylated phenylpropanoid	Honey bee	Apis mellifera	Lepidosperma sp.				Phytochemistry, 2012, 77, 251–259
	methyl 4-(3'-methyl-but-2'-enyloxy)cinnamate	H470	O=C(OC)/C=C/C1=CC=C(OC/C=C(C)/C)C=C1		Prenylated phenylpropanoid	Honey bee	Apis mellifera	Lepidosperma sp.				Phytochemistry, 2012, 77, 251–259
	5,4'-dihydroxy-3'-methoxy-3-prenyloxy-(E)-stilbene	H471	OC1=CC(/C=C/C2=CC(OC)=C(O)C=C2)=CC(OC/C=C(C)/C)=C1		Stilbene	Honey bee	Apis mellifera	Lepidosperma sp.				Phytochemistry, 2012, 77, 251–259
	3',4',5-trihydroxy-3-prenyloxy-(E)-stilbene	H472	OC1=CC(/C=C/C2=CC(O)=C(O)C=C2)=CC(OC/C=C(C)/C)=C1		Stilbene	Honey bee	Apis mellifera	Lepidosperma sp.				Phytochemistry, 2012, 77, 251–259
	3,5,3',4'-tetrahydroxy-2-prenyl-(E)-stilbene	H473	OC1=CC(/C=C/C2=CC(O)=C(O)C=C2)=C(C/C=C(C)/C)C(O)=C1		Stilbene	Honey bee	Apis mellifera	Lepidosperma sp.				Phytochemistry, 2012, 77, 251–259
	3,5,4'-trihydroxy-3'-methoxy-2-prenyl-(E)-stilbene	H474	OC1=CC(/C=C/C2=CC(OC)=C(O)C=C2)=C(C/C=C(C)/C)C(O)=C1		Stilbene	Honey bee	Apis mellifera	Lepidosperma sp.				Phytochemistry, 2012, 77, 251–259
	5,3',4'-trihydroxy-3-methoxy-2-prenyl-(E)-stilbene	H475	OC1=CC(/C=C/C2=CC(O)=C(O)C=C2)=C(C/C=C(C)/C)C(OC)=C1		Stilbene	Honey bee	Apis mellifera	Lepidosperma sp.				Phytochemistry, 2012, 77, 251–259
	5,4'-dihydroxy-3,3'-dimethoxy-2-prenyl-(E)-stilbene	H476	OC1=CC(/C=C/C2=CC(OC)=C(O)C=C2)=C(C/C=C(C)/C)C(OC)=C1		Stilbene	Honey bee	Apis mellifera	Lepidosperma sp.				Phytochemistry, 2012, 77, 251–259
	Piceatannol	H477	OC1=CC(/C=C/C2=CC(O)=C(O)C=C2)=CC(O)=C1		Stilbene	Honey bee	Apis mellifera	Lepidosperma sp.				Phytochemistry, 2012, 77, 251–259
	3',4'-dihydroxy-3,5-dimethoxy-(E)-stilbene	H478	OC(C=C1)=C(O)C=C1/C=C/C2=CC(OC)=CC(OC)=C2		Stilbene	Honey bee	Apis mellifera	Lepidosperma sp.				Phytochemistry, 2012, 77, 251–259
	gancoanin S	H479	OC1=C(C/C=C(C)/C)C(O)=CC(CCC2=CC(O)=C(O)C=C2)=C1C/C=C(C)/C		Stilbene	Honey bee	Apis mellifera	Lepidosperma sp.				Phytochemistry, 2012, 77, 251–259
	3,5-dihydroxy-2-prenyl-(E)-stilbene	H480	OC1=CC(O)=CC(/C=C/C2=CC=CC=C2)=C1C/C=C(C)/C		Stilbene	Honey bee	Apis mellifera	Lepidosperma sp.				Phytochemistry, 2012, 77, 251–259
	3,5,4'-trihydroxy-4-prenyldihydrostilbene	H481	OC1=C(C/C=C(C)/C)C(O)=CC(CCC2=CC=C(O)C=C2)=C1		Stilbene	Honey bee	Apis mellifera	Lepidosperma sp.				Phytochemistry, 2012, 77, 251–259
	5,4'-dihydroxy-3-prenyloxy-(E)-stilbene	H482	OC1=CC(/C=C/C2=CC=C(O)C=C2)=CC(OC/C=C(C)/C)=C1		Stilbene	Honey bee	Apis mellifera	Lepidosperma sp.				Phytochemistry, 2012, 77, 251–259
	Farrerol	H483	O=C1C2=C(O)C(C)=C(O)C(C)=C2OC(C3=CC=C(O)C=C3)C1	No	Flavanone	Honey bee	Apis mellifera	Lepidosperma sp.				Phytochemistry, 2012, 77, 251–259
	Matteucinol	H484	CC1=C2C(C(CC(C3=CC=C(OC)C=C3)O2)=O)=C(O)C(C)=C1O	No	Flavanone	Honey bee	Apis mellifera	Lepidosperma sp.				Phytochemistry, 2012, 77, 251–259
Fiji	solomonin B	H485	OC1=CC=C(/C=C/C2=CC(O)=C(C/C=C(C)/CCC(C(C)=C)C/C=C(C)/C)C(O)=C2)C=C1OC	No	Stilbene	Honey bee	Apis mellifera	Macaranga sp.				Rec. Nat. Prod., 2016, 10, 465-471
	solomonin C	H486	OC1=CC=C(/C=C/C2=CC(O)=C(C/C=C(C)/CCC(C(C)=C)C/C=C(C)/C)C(O)=C2)C=C1	No	Stilbene	Honey bee	Apis mellifera	Macaranga sp.				Rec. Nat. Prod., 2016, 10, 465-472
	kumatakenin	H487	COC1=CC(O)=C2C(OC(C3=CC=C(O)C=C3)=C(OC)C2=O)=C1		Flavonol	Honey bee	Apis mellifera	Macaranga sp.				Rec. Nat. Prod., 2016, 10, 465-474
New Zealand	NZP acylglycerol A	H488	OCC(O)COC(C[C@H](O)CCCC[C@H](O)CCCCCCCCCCCC)=O	Yes	Acylglycerol	Honey bee	Apis mellifera	Populus spp.				J. Nat. Prod. 2019, 82, 2359-2367
	NZP acylglycerol B	H489	OCC(O)COC(C[C@H](O)CCCC[C@H](O)CCCCCCCCCCCCC)=O	Yes	Acylglycerol	Honey bee	Apis mellifera	Populus spp.				J. Nat. Prod. 2019, 82, 2359-2367
	NZP acylglycerol C	H490	OCC(O)COC(C[C@H](O)CCCC[C@H](O)CCCCCCCCCCCCCC)=O	Yes	Acylglycerol	Honey bee	Apis mellifera	Populus spp.				J. Nat. Prod. 2019, 82, 2359-2367
	NZP acylglycerol D	H491	OC(COC(C[C@H](O)CCCC[C@H](O)CCCCCCCCCCCC)=O)COC(C)=O	Yes	Acylglycerol	Honey bee	Apis mellifera	Populus spp.				J. Nat. Prod. 2019, 82, 2359-2367
	NZP acylglycerol E	H492	OC(COC(C[C@H](O)CCCC[C@H](O)CCCCCCCCCCCCC)=O)COC(C)=O	Yes	Acylglycerol	Honey bee	Apis mellifera	Populus spp.				J. Nat. Prod. 2019, 82, 2359-2367
Solomon Island	solophenol B	H493	OC1=CC(O)=C(C(C(O)=C(C2=CC=C(O)C(O)=C2C/C=C(C)/CCCC(C)(O)C)O3)=O)C3=C1		Prenylated flavonol	Honey bee	Apis mellifera	Macaranga spp.		Pacific Propolis		J. Agric. Food Chem. 2012, 60, 11765-11770
	solophenol C	H494	OC1=C(C/C=C(C)/CCCC(C)(O)C)C(O)=C(C(C(O)=C(C2=CC=C(O)C(O)=C2)O3)=O)C3=C1		Prenylated flavonol	Honey bee	Apis mellifera	Macaranga spp.		Pacific Propolis		J. Agric. Food Chem. 2012, 60, 11765-11771
	solophenol D	H495	OC1=CC(O)=C(C(C(O)=C(C2=CC=C(O)C(O)=C2C/C=C(C)/CC/C=C(C)/C)O3)=O)C3=C1		Prenylated flavonol	Honey bee	Apis mellifera	Macaranga spp.		Pacific Propolis		J. Agric. Food Chem. 2012, 60, 11765-11772
	solomonin	H496	OC1=CC(/C=C/C2=CC(C/C=C(C)/CC/C=C(C)/CC/C=C(C)/C)=C(O)C(O)=C2)=CC(O)=C1		Stilbene	Honey bee	Apis mellifera	Macaranga sp.		Pacific Propolis		J. Agric. Food Chem. 2012, 60, 11765-11773
	bonannione A	H497	O=C1C2=C(O)C(C/C=C(C)/CC/C=C(C)/C)=C(O)C=C2O[C@H](C3=CC=C(O)C=C3)C1	Yes	Prenylated flavanone	Honey bee	Apis mellifera	Macaranga spp.		Pacific Propolis		J. Agric. Food Chem. 2012, 60, 11765-11776
	6-geranylpinocembrin	H498	O=C1C2=C(O)C(C/C=C(C)/CC/C=C(C)/C)=C(O)C=C2O[C@H](C3=CC=CC=C3)C1	Yes	Prenylated flavanone	Honey bee	Apis mellifera	Macaranga spp.		Pacific Propolis		J. Agric. Food Chem. 2012, 60, 11765-11777
	propolin I	H499	O=C1C2=C(O)C(C/C=C(C)/CC/C=C(C)/CC/C=C(C)/C)=C(O)C=C2O[C@H](C3=CC=C(O)C(O)=C3)C1	Yes	Prenylated flavanone	Honey bee	Apis mellifera	Macaranga spp.		Pacific Propolis		J. Agric. Food Chem. 2012, 60, 11765-11778
	sophoraflavanone A	H500	O=C1C2=C(O)C=C(O)C(C/C=C(C)/CC/C=C(C)/C)=C2O[C@H](C3=CC=C(O)C=C3)C1	Yes	Prenylated flavanone	Honey bee	Apis mellifera	Macaranga spp.		Pacific Propolis		J. Agric. Food Chem. 2012, 60, 11765-11779
	puyanin	H501	O=C1C2=C(O)C=C(O)C(C/C=C(C)/CC/C=C(C)/C)=C2O[C@H](C3=CC=C(OC)C=C3)C1	Yes	Prenylated flavanone	Honey bee	Apis mellifera	Macaranga spp.		Pacific Propolis		J. Agric. Food Chem. 2012, 60, 11765-11781
	solophenol A	H502	O=C1C2=C(O)C=C(O)C(C/C=C(C)/C)=C2O[C@H](C3=CC=C(O)C(O)=C3C/C=C(C)/CC/C=C(C)/C)C1	Yes	Prenylated flavanone	Honey bee	Apis mellifera	Macaranga spp.		Pacific Propolis		J. Agric. Food Chem. 2012, 60, 11765-11785
Blue: Replicate with stingless bee

## Sheet: Dereplication_Stingless bee
Geographic region	Trivial name	Code	Structure	Stereochemistry check	Compound class	Bee type	Bee species	Plant source (genus)	Plant source (family)	Propolis type	Biological activity	Reference				Blue: replicated compounds
Brazil	kaempferide	S1	O=C1C2=C(O)C=C(O)C=C2OC(C3=CC=C(OC)C=C3)=C1O		Flavonol	Honey bee Stingless bee	Apis mellifera Melipona subnitida	Baccharis spp. n.d		Green propolis		J. Nat. Prod. 1998, 61, 896-900 Evid. Based Compl. Alternat. Med. 2013, 801383
	naringenin	S2	OC1=CC(O)=C(C(C[C@@H](C2=CC=C(O)C=C2)O3)=O)C3=C1	Yes	Flavanone	Honey bee Stingless bee Stingless bee	Apis mellifera Melipona interrupta Melipona seminigra	Baccharis spp. n.d n.d		Green propolis		Chem. Pharm. Bull., 1999, 47, 1388–1392 Quim. Nova, 2013, 36, 628-633 Quim. Nova, 2013, 36, 628-633
	sakuranetin	S3	COC1=CC(O)=C2C(C[C@@H](C3=CC=C(O)C=C3)OC2=C1)=O	Yes	Flavanone	Honey bee Stingless bee	Apis mellifera Trigona spinipes Melipona subnitida	Baccharis spp. Eucalyptus citriodora n.d		Green propolis		Chem. Pharm. Bull., 1999, 47, 1388–1392 J. Braz. Chem. Soc., 2008, 19, 532-535 Evid. Based Compl. Alternat. Med. 2013, 801383
	mangiferolic acid	S4	O[C@H]1CC[C@@]2(C3)[C@](CC[C@]4([H])[C@@]23CC[C@@]5(C)[C@@]4(C)CC[C@@H]5[C@@H](CC/C=C(C)/C(O)=O)C)([H])C1(C)C	Yes	Triterpene	Honey bee Stingless bee	Apis mellifera Trigona spinipes	Mangifera indica Eucalyptus citriodora				Quím Nova 2005, 28, 801-804 J. Braz. Chem. Soc., 2008, 19, 532-535
	Ambolic acid	S5	O[C@H]1CC[C@]23C[C@@]2(CC[C@]4([C@]5(CC[C@@H]4[C@H](C)CCC(C(C(O)=O)C)=C)C)C)[C@@]5([H])CC[C@]3(C1(C)C)[H]	Yes	Triterpene	Stingless bee	Trigona spinipes	Eucalyptus citriodora				J. Braz. Chem. Soc., 2008, 19, 532-535
	isorhamnetin	S6	OC1=C(OC2=CC(O)=CC(O)=C2C1=O)C3=CC=C(O)C(OC)=C3		Flavonol	Stingless bee	Trigona spinipes	Eucalyptus citriodora				J. Braz. Chem. Soc., 2008, 19, 532-535
	Rhamnocitrin	S7	OC1=C(OC2=CC(OC)=CC(O)=C2C1=O)C3=CC=C(O)C=C3		Flavonol	Stingless bee	Trigona spinipes	Eucalyptus citriodora				J. Braz. Chem. Soc., 2008, 19, 532-535
	tricetin	S8	OC1=CC(C(OC2=CC(O)=CC(O)=C23)=CC3=O)=CC(O)=C1O		Flavone	Stingless bee	Trigona spinipes	Eucalyptus citriodora				J. Braz. Chem. Soc., 2008, 19, 532-535
	aromadendrin-7-methyl ether	S9	COC1=CC(O)=C2C([C@H](O)[C@H](OC2=C1)C3=CC=C(C=C3)O)=O	Yes	Flavanonol	Stingless bee	Trigona spinipes Melipona subnitida	Eucalyptus citriodora n.d				J. Braz. Chem. Soc., 2008, 19, 532-535 Evid. Based Compl. Alternat. Med. 2013, 801383
	7,4'-Di-O-methyl aromadendrin	S10	COC1=CC(O)=C2C([C@@H]([C@@H](C3=CC=C(OC)C=C3)OC2=C1)O)=O	Yes	Flavanonol	Stingless bee	Melipona subnitida	n.d				Evid. Based Compl. Alternat. Med. 2013, 801383
	5-O-methyl aromadendrin	S11	OC1=CC(OC)=C2C([C@@H]([C@@H](C3=CC=C(O)C=C3)OC2=C1)O)=O	Yes	Flavanonol	Stingless bee	Melipona subnitida	n.d				Evid. Based Compl. Alternat. Med. 2013, 801383
	6-O-p-Coumaroyl-D-galactopyranose	S12	OC1=CC=C(/C=C/C(OC[C@@H]2[C@H](O)[C@H](O)[C@@H](O)[C@H](O)O2)=O)C=C1	Yes	Phenylpropanoid	Stingless bee	Melipona subnitida	n.d				Evid. Based Compl. Alternat. Med. 2013, 801383
	6-O-Cinnamoyl-1-O-p-coumaroyl-b-D-glucopyranose	S13	O=C(OC[C@@H]1[C@@H](O)[C@H](O)[C@@H](O)[C@H](OC(/C=C/C2=CC=C(O)C=C2)=O)O1)/C=C/C3=CC=CC=C3	Yes	Phenylpropanoid	Stingless bee	Melipona subnitida	n.d				Evid. Based Compl. Alternat. Med. 2013, 801383
	quercetin 3-methyl ether	S14	O=C1C2=C(O)C=C(O)C=C2OC(C3=CC=C(O)C(O)=C3)=C1OC		Flavonol	Stingless bee	Melipona subnitida	n.d				Evid. Based Compl. Alternat. Med. 2013, 801383
	5-O-Methyl kaempferol	S15	OC1=C(C2=CC=C(C=C2)O)OC3=CC(O)=CC(OC)=C3C1=O		Flavonol	Stingless bee	Melipona subnitida	n.d				Evid. Based Compl. Alternat. Med. 2013, 801383
	5,7-dihydroxy-6-(3-methyl-2-butenyl)-8-(4-cinnamoyl-3-methyl-1-oxobutyl)-4-propylcoumarin	S16	O=C(C=C1CCC)OC2=C1C(O)=C(C/C=C(C)/C)C(O)=C2C(CC(C)COC(/C=C/C3=CC=CC=C3)=O)=O	No	Coumarin	Stingless bee	Melipona scutellaris	Kielmeyera sp.				Planta Med. 2016, 82, 190–194
	Mammein	S17	O=C(C=C1CCC)OC2=C1C(O)=C(C/C=C(C)/C)C(O)=C2C(CC(C)C)=O		Coumarin	Stingless bee	Melipona scutellaris	Kielmeyera sp.				Planta Med. 2016, 82, 190–194
	Mammeigin	S18	CC(C)CC(C1=C(OC(C)(C)C=C2)C2=C(OC(C=C3C4=CC=CC=C4)=O)C3=C1O)=O		Coumarin	Stingless bee	Melipona scutellaris	Kielmeyera sp.				Planta Med. 2016, 82, 190–194
	5,7-dihydroxy-6-(4-cinnamoyl-3-methyl-1-oxobutyl)-4-phenylcoumarin	S19	O=C(OCC(C)CC(C1=C(O)C=C(OC(C=C2C3=CC=CC=C3)=O)C2=C1O)=O)/C=C/C4=CC=CC=C4	No	Coumarin	Stingless bee	Melipona scutellaris	Kielmeyera sp.				Planta Med. 2016, 82, 190–194
	Mammeisin	S20	CC(C)CC(C1=C(O)C(C/C=C(C)/C)=C(OC(C=C2C3=CC=CC=C3)=O)C2=C1O)=O		Coumarin	Stingless bee	Melipona scutellaris	Kielmeyera sp.				Planta Med. 2016, 82, 190–194
	Cinnamoyloxy-mammeisin	S21	O=C(OCC(C)CC(C1=C(O)C(C/C=C(C)/C)=C(OC(C=C2C3=CC=CC=C3)=O)C2=C1O)=O)/C=C/C4=CC=CC=C4	No	Coumarin	Stingless bee	Melipona scutellaris	Kielmeyera sp.				Planta Med. 2016, 82, 190–194
	Hydroxymammeigin	S22	CC(CC(C1=C(OC(C)(C)C=C2)C2=C(OC(C=C3C4=CC=CC=C4)=O)C3=C1O)=O)CO	No	Coumarin	Stingless bee	Melipona scutellaris	Kielmeyera sp.				Planta Med. 2016, 82, 190–194
	Nemorosone	S23	OC([C@@]1(C([C@]2(C(C)([C@H](C1)C/C=C(C)\C)C)C(C3=CC=CC=C3)=O)=O)C/C=C(C)\C)=C(C2=O)C/C=C(C)\C	Yes	Polyprenylated acylphloroglucinol	Stingless bee	Melipona scutellaris	Kielmeyera sp.				Planta Med. 2016, 82, 190–194
	kaurenoic acid	S24	[H][C@@]12[C@](C)(C(O)=O)CCC[C@@]1(C)[C@@]3([H])[C@@](C[C@H]4CC3)(CC4=C)CC2	Yes	Diterpene	Stingless bee	Melipona quadrifasciata anthidioides	n.d				Fitoterapia, 2000, 71, 693-696
	ent-15b-(3-methylbutanoyloxy)-16-kauren-19-oic acid	S25	[H][C@@]12[C@](C)(C(O)=O)CCC[C@@]1(C)[C@@]3([H])[C@@](C[C@H]4CC3)([C@@H](OC(CC(C)C)=O)C4=C)CC2	Yes	Diterpene	Stingless bee	Melipona quadrifasciata anthidioides	n.d				Fitoterapia, 2000, 71, 693-696
	ent-15b-hydroxy-16-kauren-19-oic acid	S26	[H][C@@]12[C@](C)(C(O)=O)CCC[C@@]1(C)[C@@]3([H])[C@@](C[C@H]4CC3)([C@@H](O)C4=C)CC2	Yes	Diterpene	Stingless bee	Melipona quadrifasciata anthidioides	n.d				Fitoterapia, 2000, 71, 693-696
	3,5,6,7,4’-pentahydroxyflavonol	S27	OC1=CC=C([C@H]2OC3=CC(O)=C(O)C(O)=C3C([C@@H]2O)=O)C=C1	Yes	Flavanonol	Stingless bee	Melipona interrupta Melipona seminigra	n.d				Quim. Nova, 2013, 36, 628-633
	naringenin-4’-O-b-D-glucopyranoside	S28	O=C1C2=C(O)C=C(O)C=C2O[C@H](C3=CC=C(O[C@H]4[C@H](O)[C@@H](O)[C@H](O)[C@@H](CO)O4)C=C3)C1	Yes	Flavanone	Stingless bee	Melipona interrupta Melipona seminigra	n.d				Quim. Nova, 2013, 36, 628-633
	myricetin-3-O-b-D-glucopyranoside	S29	O=C1C2=C(O)C=C(O)C=C2OC(C3=CC(O)=C(O)C(O)=C3)=C1O[C@@H]4O[C@H](CO)[C@@H](O)[C@H](O)[C@H]4O	Yes	Flavonol	Stingless bee	Melipona interrupta Melipona seminigra	n.d				Quim. Nova, 2013, 36, 628-633
Indonesia	5-pentadecylresorcinol	S30	OC1=CC(O)=CC(CCCCCCCCCCCCCCC)=C1		Phenolic lipid	Stingless bee	Trigona incisa	n.d				Asian Pac. J. Cancer Prev. 2015, 16, 6581-6589
	Cycloartenol	S31	O[C@H]1CC[C@@]2(C3)[C@](CC[C@]4([H])[C@@]23CC[C@@]5(C)[C@@]4(C)CC[C@@H]5[C@@H](CC/C=C(C)/C)C)([H])C1(C)C	Yes	Triterpene	Stingless bee	Tetragonula sapiens	Mangifera indica				Plants 2019, 8, 57
	Mangiferonic acid	S32	O=C1CC[C@@]2(C3)[C@](CC[C@]4([H])[C@@]23CC[C@@]5(C)[C@@]4(C)CC[C@@H]5[C@@H](CC/C=C(C)/C(O)=O)C)([H])C1(C)C	Yes	Triterpene	Stingless bee	Tetragonula sapiens	Mangifera indica				Plants 2019, 8, 57
	Ambonic acid	S33	O=C1CC[C@@]2(C3)[C@](CC[C@]4([H])[C@@]23CC[C@@]5(C)[C@@]4(C)CC[C@@H]5[C@@H](CCC(C(C)C(O)=O)=C)C)([H])C1(C)C	Yes	Triterpene	Stingless bee	Tetragonula sapiens	Mangifera indica				Plants 2019, 8, 57
	4-(4'-hydroxy-3'-methoxyphenyl)-3,5,7-trihydroxycoumarin	S34	OC1=CC(O)=C2C(OC(C(O)=C2C3=CC(OC)=C(O)C=C3)=O)=C1		Coumarin	Stingless bee	Tetragonula aff. biroi	n.d				J. Nat. Prod. 2019, 82, 205-210
	Sulawesin A	S35	[H][C@@]1(CC2=C3C(OC)=C4OCOC4=C2)COC[C@@]([C@@H]3C5=CC(OC)=C6OCOC6=C5)1[H]	Yes	Lignan	Stingless bee	Tetragonula aff. biroi	n.d				J. Nat. Prod. 2019, 82, 205-210
	Sulawesin B	S36	COC1=C(OCO2)C2=CC([C@H]3[C@@]4([H])[C@](COC4)([H])CC5=C3C(OC)=C(OC)C(OC)=C5)=C1	Yes	Lignan	Stingless bee	Tetragonula aff. biroi	n.d				J. Nat. Prod. 2019, 82, 205-210
	glyasperin A	S37	C/C(C)=C/CC(C=C(C=C1)C(OC2=C(C3=O)C(O)=C(C(O)=C2)C/C=C(C)/C)=C3O)=C1O		Prenylated flavonol	Stingless bee	Tetragonula aff. biroi	n.d				J. Nat. Prod. 2019, 82, 205-210
	broussoflavonol F	S38	C/C(C)=C/CC(C=C(C=C1)C(OC2=C(C(O)=CC(O)=C2C3=O)C/C=C(C)/C)=C3O)=C1O		Flavonol	Stingless bee	Tetragonula aff. biroi	n.d				J. Nat. Prod. 2019, 82, 205-210
	(2S)-5,7-dihydroxy-4'-methoxy-8-prenylflavanone	S39	OC1=C(C/C=C(C)/C)C(O[C@H](C(C=C2)=CC=C2OC)CC3=O)=C3C(O)=C1	Yes	Flavanone	Stingless bee	Tetragonula aff. biroi	n.d				J. Nat. Prod. 2019, 82, 205-210
	(1'S)-2-trans,4-trans-abscisic acid	S40	CC1=CC(CC(C)(C)[C@@]1(O)/C=C/C(C)=C/C(O)=O)=O	Yes	Sesquiterpene	Stingless bee	Tetragonula aff. biroi	n.d				J. Nat. Prod. 2019, 82, 205-210
	(1'S)-2-cis,4-trans-abscisic acid	S41	CC1=CC(CC(C)(C)[C@@]1(O)/C=C/C(C)=C\C(O)=O)=O	Yes	Sesquiterpene	Stingless bee	Tetragonula aff. biroi	n.d				J. Nat. Prod. 2019, 82, 205-210
Malaysia	24(E)-cycloart-24-ene-26-ol-3-one	S42	CC1(C)C(CC[C@@]23C1CCC4[C@@]2(C3)CC[C@@]5(C)[C@@]4(C)CCC5[C@H](C)CC/C=C(C)/CO)=O	Yes	Triterpene	Stingless bee	Heterotrigona itama	n.d				Molecules 2017, 22, 1935
	20-hydroxy-24-dammaren-3-one	S43	CC1(C)C(CC[C@@]2(C)C1CC[C@]3(C)C2CC[C@@]4(C)[C@@]3(C)CCC4[C@](O)(C)CC/C=C(C)/C)=O	Yes	Triterpene	Stingless bee	Heterotrigona itama	n.d				Molecules 2017, 22, 1935
Philippine	Propolin A	S44	OC1=CC(O)=C(C(C[C@@H](C2=CC=C(O)C(O)=C2C/C=C(C)/CCCC(C)(O)C)O3)=O)C3=C1	Yes	Prenylated flavanone	Stingless bee	Tetragonula biroi	n.d				Rev. Bras. Farmacogn. 2015, 25, 177-179
	propolin E	S45	OC1=CC(O)=C(C(C[C@@H](C2=CC(C/C=C(C)/CCCC(C)(O)C)=C(O)C=C2)O3)=O)C3=C1	Yes	Prenylated flavanone	Stingless bee	Tetragonula biroi	n.d				Rev. Bras. Farmacogn. 2015, 25, 177-179
	Propolin H	S46	OC1=CC(O)=C(C(C[C@@H](C2=CC=C(O)C(C/C=C(C)/CC/C=C(C)/C)=C2)O3)=O)C3=C1	Yes	Prenylated flavanone	Stingless bee	Tetragonula biroi	n.d				Rev. Bras. Farmacogn. 2015, 25, 177-179
Thailand	a-mangostin	S47	O=C1C2=C(C=C(O)C(C/C=C(C)/C)=C2O)OC3=CC(O)=C(OC)C(C/C=C(C)/C)=C31		Xanthone	Stingless bee	Tetragonula laeviceps Tetragonula pagdeni	Garcinia mangostana				PLoS One, 2015, 10, e0126886 Nat. Prod. Commun. 2018, 13, 973-975
	mangostanin	S48	O=C1C2=C(C=C(OC(C)(C)C=C3)C3=C2O)OC4=CC(O)=C(OC)C(C/C=C(C)/C)=C41		Xanthone	Stingless bee	Tetragonula laeviceps Tetragonula pagdeni	Garcinia mangostana				PLoS One, 2015, 10, e0126886 Nat. Prod. Commun. 2018, 13, 973-975
	g-mangostin	S49	O=C1C2=C(C=C(O)C(C/C=C(C)/C)=C2O)OC3=CC(O)=C(O)C(C/C=C(C)/C)=C31		Xanthone	Stingless bee	Tetragonula laeviceps Tetragonula pagdeni	Garcinia mangostana				PLoS One, 2015, 10, e0126886 Nat. Prod. Commun. 2018, 13, 973-975
	8-deoxygartanin	S50	O=C1C2=C(C(C/C=C(C)/C)=C(O)C(C/C=C(C)/C)=C2O)OC3=C(O)C=CC=C31		Xanthone	Stingless bee	Tetragonula laeviceps Tetragonula pagdeni	Garcinia mangostana				PLoS One, 2015, 10, e0126886 Nat. Prod. Commun. 2018, 13, 973-975
	gartanin	S51	O=C1C2=C(C(C/C=C(C)/C)=C(O)C(C/C=C(C)/C)=C2O)OC3=C(O)C=CC(O)=C31		Xanthone	Stingless bee	Tetragonula laeviceps Tetragonula pagdeni	Garcinia mangostana				PLoS One, 2015, 10, e0126886 Nat. Prod. Commun. 2018, 13, 973-975
	garcinone B	S52	O=C1C2=C(C=C(O)C(C/C=C(C)/C)=C2O)OC3=CC(O)=C4C(C=CC(C)(C)O4)=C31		Xanthone	Stingless bee	Tetragonula laeviceps	Garcinia mangostana				PLoS One, 2015, 10, e0126886
	dipterocarpol	S53	O[C@](CC/C=C(C)/C)(C)C1CC[C@@]2(C)[C@]3(C)CCC4C(C)(C)C(CC[C@]4(C)C3CC[C@@]21[H])=O	Yes	Triterpene	Stingless bee	Tetragonula laeviceps	Garcinia mangostana				PLoS One, 2015, 10, e0126886
	methylpinoresinol	S54	C[C@]12COC(C3=CC=C(O)C(OC)=C3)[C@@]1(C)COC2C4=CC(OC)=C(OC)C=C4	Yes	Lignan	Stingless bee	Tetragonula laeviceps	Garcinia mangostana				PLoS One, 2015, 10, e0126886
	ursolic aldehyde	S55	CC1(C)[C@@H](O)CC[C@@]2(C)[C@@]1([H])CC[C@]3(C)C2CC=C4[C@@]3(C)CC[C@]5(C([H])=O)C4[C@@H](C)[C@H](C)CC5	Yes	Triterpene	Stingless bee	Tetrigona melanoleuca	Dipterocarpaceae family		n.d		PLoS One, 2015, 10, e0126886
	oleanolic aldehyde	S56	CC1(C)[C@@H](O)CC[C@@]2(C)[C@@]1([H])CC[C@]3(C)C2CC=C4[C@@]3(C)CC[C@]5(C([H])=O)C4CC(C)(C)CC5	Yes	Triterpene	Stingless bee	Tetrigona melanoleuca	Dipterocarpaceae family		n.d		PLoS One, 2015, 10, e0126886
	3-O-acetyl ursolic acid	S57	CC1(C)[C@@H](OC(C)=O)CC[C@@]2(C)[C@@]1([H])CC[C@]3(C)C2CC=C4[C@@]3(C)CC[C@]5(C(O)=O)C4[C@@H](C)[C@H](C)CC5	Yes	Triterpene	Stingless bee	Tetrigona melanoleuca	Dipterocarpaceae family		n.d		PLoS One, 2015, 10, e0126886
	ocotillone I	S58	CC1(C)C(CC[C@@]2(C)[C@@]1([H])CC[C@]3(C)C2CCC4[C@@]3(C)CC[C@]4([H])[C@]5(C)O[C@H](C(C)(O)C)CC5)=O	Yes	Triterpene	Stingless bee	Tetrigona melanoleuca	Dipterocarpaceae family		n.d		PLoS One, 2015, 10, e0126886
	ocotillone II	S59	CC1(C)C(CC[C@@]2(C)[C@@]1([H])CC[C@]3(C)C2CCC4[C@@]3(C)CC[C@]4([H])[C@@]5(C)O[C@@H](C(C)(O)C)CC5)=O	Yes	Triterpene	Stingless bee	Tetrigona melanoleuca	Dipterocarpaceae family		n.d		PLoS One, 2015, 10, e0126886
	isocabralealactone	S60	CC1(C)C(CC[C@@]2(C)[C@@]1([H])CC[C@]3(C)C2CCC4[C@@]3(C)CC[C@]4([H])[C@]5(C)OC(CC5)=O)=O	Yes	Triterpene	Stingless bee	Tetrigona melanoleuca	Dipterocarpaceae family		n.d		PLoS One, 2015, 10, e0126886
	Cabralealactone	S61	CC1(C)C(CC[C@@]2(C)[C@@]1([H])CC[C@]3(C)C2CCC4[C@@]3(C)CC[C@]4([H])[C@@]5(C)OC(CC5)=O)=O	Yes	Triterpene	Stingless bee	Tetrigona melanoleuca	Dipterocarpaceae family		n.d		PLoS One, 2015, 10, e0126886
	garcinone C	S62	C/C(C)=C\CC1=C(O)C2=C(OC3=C(C(CCC(C)(O)C)=C(O)C(O)=C3)C2=O)C=C1O		Xanthone	Stingless bee	Tetragonula pagdeni	Garcinia mangostana				Nat. Prod. Commun. 2018, 13, 973-975
	garcinone D	S63	C/C(C)=C\CC1=C(O)C2=C(OC3=C(C(CCC(C)(O)C)=C(OC)C(O)=C3)C2=O)C=C1O		Xanthone	Stingless bee	Tetragonula pagdeni	Garcinia mangostana				Nat. Prod. Commun. 2018, 13, 973-975
	b-mangostin	S64	C/C(C)=C\CC1=C(OC)C=C2C(C(C3=C(C=C(O)C(OC)=C3C/C=C(C)\C)O2)=O)=C1O		Xanthone	Stingless bee	Tetragonula pagdeni	Garcinia mangostana				Nat. Prod. Commun. 2018, 13, 973-975
	mangostanol	S65	C/C(C)=C\CC1=C(OC)C(O)=CC2=C1C(C3=C(O)C4=C(OC(C)(C)C(O)C4)C=C3O2)=O		Xanthone	Stingless bee	Tetragonula pagdeni	Garcinia mangostana				Nat. Prod. Commun. 2018, 13, 973-975
Vietnam	27-acetoxymangiferonic acid	S66	O=C1CC[C@@]2(C3)[C@](CC[C@]4([H])[C@@]23CC[C@@]5(C)[C@@]4(C)CC[C@@H]5[C@@H](CC/C=C(COC(C)=O)/C(O)=O)C)([H])C1(C)C	Yes	Triterpene	Stingless bee	Trigona minor	Mangifera indica				J. Nat. Prod. 2017, 80, 2345-2352
	27-methoxycarbonyloxymangiferonic acid	S67	O=C1CC[C@@]2(C3)[C@](CC[C@]4([H])[C@@]23CC[C@@]5(C)[C@@]4(C)CC[C@@H]5[C@@H](CC/C=C(COC(OC)=O)/C(O)=O)C)([H])C1(C)C	Yes	Triterpene	Stingless bee	Trigona minor	Mangifera indica				J. Nat. Prod. 2017, 80, 2345-2352
	cycloartenone	S68	O=C1CC[C@@]2(C3)[C@](CC[C@]4([H])[C@@]23CC[C@@]5(C)[C@@]4(C)CC[C@@H]5[C@@H](CC/C=C(C)/C)C)([H])C1(C)C	Yes	Triterpene	Stingless bee	Trigona minor Lisotrigona cacciae	Mangifera indica				J. Nat. Prod. 2017, 80, 2345-2352 PLoS ONE, 2019, 14, e0216074
	23-hydroxymangiferonic acid	S69	O=C1CC[C@@]2(C3)[C@](CC[C@]4([H])[C@@]23CC[C@@]5(C)[C@@]4(C)CC[C@@H]5[C@@H](CC(O)/C=C(C)/C(O)=O)C)([H])C1(C)C	Yes	Triterpene	Stingless bee	Trigona minor	Mangifera indica				J. Nat. Prod. 2017, 80, 2345-2352
	27-hydroxymangiferonic acid	S70	O=C1CC[C@@]2(C3)[C@](CC[C@]4([H])[C@@]23CC[C@@]5(C)[C@@]4(C)CC[C@@H]5[C@@H](CC/C=C(CO)/C(O)=O)C)([H])C1(C)C	Yes	Triterpene	Stingless bee	Trigona minor	Mangifera indica				J. Nat. Prod. 2017, 80, 2345-2352
	27-acetoxymangiferolic acid	S71	O[C@H]1CC[C@@]2(C3)[C@](CC[C@]4([H])[C@@]23CC[C@@]5(C)[C@@]4(C)CC[C@@H]5[C@@H](CC/C=C(COC(C)=O)/C(O)=O)C)([H])C1(C)C	Yes	Triterpene	Stingless bee	Trigona minor	Mangifera indica				J. Nat. Prod. 2017, 80, 2345-2352
	23-hydroxyisomangiferolic acid A	S72	O[C@@H]1CC[C@@]2(C3)[C@](CC[C@]4([H])[C@@]23CC[C@@]5(C)[C@@]4(C)CC[C@@H]5[C@@H](C[C@H](O)/C=C(C)/C(O)=O)C)([H])C1(C)C	Yes	Triterpene	Stingless bee	Trigona minor	Mangifera indica				J. Nat. Prod. 2017, 80, 2345-2352
	23-hydroxyisomangiferolic acid B	S73	O[C@@H]1CC[C@@]2(C3)[C@](CC[C@]4([H])[C@@]23CC[C@@]5(C)[C@@]4(C)CC[C@@H]5[C@@H](C[C@@H](O)/C=C(C)/C(O)=O)C)([H])C1(C)C	Yes	Triterpene	Stingless bee	Trigona minor	Mangifera indica				J. Nat. Prod. 2017, 80, 2345-2352
	23-hydroxymangiferolic acid	S74	O[C@H]1CC[C@@]2(C3)[C@](CC[C@]4([H])[C@@]23CC[C@@]5(C)[C@@]4(C)CC[C@@H]5[C@@H](CC(O)/C=C(C)/C(O)=O)C)([H])C1(C)C	Yes	Triterpene	Stingless bee	Trigona minor	Mangifera indica				J. Nat. Prod. 2017, 80, 2345-2352
	27-hydroxymangiferolic acid	S75	O[C@H]1CC[C@@]2(C3)[C@](CC[C@]4([H])[C@@]23CC[C@@]5(C)[C@@]4(C)CC[C@@H]5[C@@H](CC/C=C(CO)/C(O)=O)C)([H])C1(C)C	Yes	Triterpene	Stingless bee	Trigona minor	Mangifera indica				J. Nat. Prod. 2017, 80, 2345-2352
	27-hydroxyisomangiferolic acid	S76	O[C@@H]1CC[C@@]2(C3)[C@](CC[C@]4([H])[C@@]23CC[C@@]5(C)[C@@]4(C)CC[C@@H]5[C@@H](CC/C=C(CO)/C(O)=O)C)([H])C1(C)C	Yes	Triterpene	Stingless bee	Trigona minor	Mangifera indica				J. Nat. Prod. 2017, 80, 2345-2352
	(24E)-3b-hydroxycycloart-24-en-26-al	S77	O[C@H]1CC[C@@]2(C3)[C@](CC[C@]4([H])[C@@]23CC[C@@]5(C)[C@@]4(C)CC[C@@H]5[C@@H](CC/C=C(C)/C([H])=O)C)([H])C1(C)C	Yes	Triterpene	Stingless bee	Trigona minor	Mangifera indica				J. Nat. Prod. 2017, 80, 2345-2352
	(23E)-27-nor-3b-hydroxycycloart-23-en-25-one	S78	O[C@H]1CC[C@@]2(C3)[C@](CC[C@]4([H])[C@@]23CC[C@@]5(C)[C@@]4(C)CC[C@@H]5[C@@H](C/C=C/C(C)=O)C)([H])C1(C)C	Yes	Triterpene	Stingless bee	Trigona minor	Mangifera indica				J. Nat. Prod. 2017, 80, 2345-2352
	lanosterol	S79	O[C@H]1CC[C@]2([C@]([H])(C1(C)C)CCC3=C2CC[C@]4([C@]3(CC[C@@H]4[C@H](C)CC/C=C(C)\C)C)C)C	Yes	Triterpene	Stingless bee	Trigona minor	Mangifera indica				J. Nat. Prod. 2017, 80, 2345-2352
	2-hydroxyl-6-(14'Z-nonadecenyl)benzoic acid	S80	OC1=C(C(O)=O)C(CCCCCCCCCCCCC/C=C\CCCC)=CC=C1		Phenolic lipid	Stingless bee	Trigona minor	Mangifera indica				Nat. Prod. Commun. 2018, 13, 69-70
	3-(14'Z-nonadecenyl)phenol	S81	OC1=CC(CCCCCCCCCCCCC/C=C\CCCC)=CC=C1		Phenolic lipid	Stingless bee	Trigona minor	Mangifera indica				Nat. Prod. Commun. 2018, 13, 69-70
	3-(14'Z-nonadecenyl)resorcinol	S82	OC1=CC(CCCCCCCCCCCCC/C=C\CCCC)=CC(O)=C1		Phenolic lipid	Stingless bee	Trigona minor	Mangifera indica				Nat. Prod. Commun. 2018, 13, 69-70
	(2R)-7,4’-Dihydroxy-5-methoxy-8-methylflavane	S83	CC1=C2C(CC[C@H](C3=CC=C(O)C=C3)O2)=C(OC)C=C1O	Yes	Flavane	Stingless bee	Lisotrigona cacciae	Dracaena cochinchinensis				PLoS ONE, 2019, 14, e0216074
	(3R)-7,4’-Dihydroxyhomoisoflavane	S84	OC1=CC=C(C[C@@H](CC2=CC=C(O)C=C2)CO3)C3=C1	Yes	Homoisoflavane	Stingless bee	Lisotrigona cacciae	Dracaena cochinchinensis				PLoS ONE, 2019, 14, e0216074
	(3S)-7,4’-Dihydroxy-5-methoxyhomoisoflavane	S85	OC1=CC(OC)=C(C[C@H](CC2=CC=C(O)C=C2)CO3)C3=C1	Yes	Homoisoflavane	Stingless bee	Lisotrigona cacciae	Dracaena cochinchinensis				PLoS ONE, 2019, 14, e0216074
[truncated: 16 more rows]

## Sheet: PCP_HBP
SMILES	Database	ID	SMILES_New	Scaffold	logP	TPSA	AMW	RB	HBD	HBA
[truncated: 471 more rows]

[truncated: 7 more sheets: PCP_SBP, PCP_FC, PCP_DB, MACCS diversity, Scaffold diversity, HBPUniqueScaffolds, SBPUniqueScaffolds]
